# Supplementary material for: Quantitative proteomics signature profiling based on network contextualization
Source: Biol Direct. 2015 Dec 15;10:71. doi: 10.1186/s13062-015-0098-x (PMC4678536; doi:10.1186/s13062-015-0098-x)
Supplement: Additional file 1: — Colorectal Cancer dataset (CR). (TXT 4814 kb) [file 13062_2015_98_MOESM1_ESM.txt]

PROT	JX_0008_1_1_1	JX_0025_1_1_1	JX_0030_1_1_1	JX_0041_1_1_1	JX_0052_1_1_1	JX_0062_1_1_1	JX_0076_1_1_1	JX_0079_1_1_1	JX_0088_1_1_1	JX_0093_1_1_1	JX_0102_1_1_1	JX_0108_1_1_1	JX_0114_1_1_1	JX_0122_1_1_1	JX_0128_1_1_1	JX_0135_1_1_1	JX_0141_1_1_1	JX_0150_1_1_1	JX_0156_1_1_1	JX_0163_1_1_1	JX_0169_1_1_1	JX_0176_1_1_1	JX_0186_1_1_1	JX_0193_1_1_1	JX_0201_1_1_1	JX_0211_1_1_1	JX_0223_1_1_1	JX_0230_1_1_1	JX_0236_1_1_1	JX_0244_1_1_1	TCGA_A6_3807_01A_22	TCGA_A6_3808_01A_22	TCGA_A6_3810_01A_22	TCGA_AA_3518_01A_11	TCGA_AA_3525_01A_12	TCGA_AA_3526_01A_11	TCGA_AA_3529_01A_12	TCGA_AA_3531_01A_22	TCGA_AA_3534_01A_22	TCGA_AA_3552_01A_22	TCGA_AA_3554_01A_22	TCGA_AA_3558_01A_22	TCGA_AA_3561_01A_22	TCGA_AA_3664_01A_22	TCGA_AA_3666_01A_31	TCGA_AA_3672_01A_22	TCGA_AA_3684_01A_31	TCGA_AA_3695_01A_22	TCGA_AA_3710_01A_22
P04217	4.266420806	4.624464835	4.291317013	4.933648432	4.711134094	4.295193721	4.505068217	4.374090721	3.91927212	4.402775213	4.333842518	4.055470141	4.117189185	4.210705915	4.251297507	4.522932605	4.106205229	4.338517298	4.346525415	4.894457677	4.822813006	4.269137154	4.448698879	4.282258865	4.412931761	4.239339426	4.824298911	4.21190551	4.34956156	4.552071515	2.987927168	4.357552005	4.285648812	4.467714224	2.979415668	3.561529806	3.060047384	3.273018494	4.067523994	3.303537235	2.874469118	3.79146681	3.695251495	3.771533487	1.59454855	2.567220918	3.814892173	3.444490385	1.877089818
Q9NQ94	0.808408857	1.084064265	1.756183685	2.004629787	1.946059488	1.936637561	2.606800659	1.76328483	2.26646322	2.443149338	2.183579901	2.473047256	1.917342126	2.445349802	2.097491777	1.214446381	1.671969186	2.300784875	2.182491619	1.162411701	0.811558851	2.474015898	1.303268492	1.608063579	1.926149267	0.69957643	2.166978983	2.413060103	0.666711867	0.004793024	1.337235348	0	0.995182984	0	0	0.635367454	0	2.275007047	1.669026766	0	0	1.793549123	2.499101764	0	2.358021097	0	1.461179281	0.742724863	0.565597176
P01023	7.220958646	6.977225297	6.523129222	7.527880669	6.683420888	6.63656207	6.111554632	6.954024272	5.990054029	7.466866245	4.89702324	6.037167497	6.026356775	6.31871496	5.960636794	6.935657077	7.01212647	6.893521805	6.771857229	7.097642977	6.841950275	6.44002961	6.525056487	6.188650307	6.884625407	6.485218628	5.381191204	6.001770262	6.878363224	6.705023253	6.970163425	7.533719071	6.324450605	7.746267973	6.689858236	6.296518589	5.998496409	6.181102551	6.970163425	6.430842793	6.512016136	7.331693275	6.653442239	6.15839089	6.229203358	6.076316801	6.492761174	6.109987319	6.524815928
A8K2U0	2.416228992	1.987093324	2.061336359	2.558958319	2.508092142	1.241854155	1.875731861	2.526048519	1.905303811	1.960667382	1.984352594	2.192628077	1.600733291	2.287177933	2.298398679	2.270647278	1.892805498	1.996166691	2.023466679	2.887097757	2.54795846	2.245267951	2.37865448	2.117999652	2.268937923	2.452752472	1.364238429	2.417544329	2.268717065	1.855123117	2.021479727	2.811471031	2.322889571	1.656877683	1.826463745	1.329602023	1.584962501	1.59454855	2.099856237	1.701918647	1.83052577	0	1.30256277	1.329602023	1.242856524	1.318075769	2.151642375	1.826463745	1.542670779
Q9NRG9	0.014347436	0.046825157	0.004793024	0.009554411	0.042032132	0.004793024	0.042032132	0.004793024	0	0.004793024	0.004793024	0	0	0	0	0.542032132	0	0	0	0.032901029	0.019077601	0.004793024	0.004793024	0	0.004793024	0.004793024	0.046554702	0.014347436	0	0.004793024	1.337235348	0	0.995182984	1.312277925	2.31421313	1.76836079	1.915839552	2.735522177	2.099856237	2.497399469	1.40780593	2.425817338	2.720278465	2.380360048	1.59454855	2.063502942	0.812840461	1.826463745	2.117695043
Q86V21	0.014347436	0.772621773	1.27133539	0.009554411	0.736815538	0.004793024	1.6008692	0.695896078	1.584967844	0.004793024	0.685547076	1.505143263	0.607062403	1.424759474	0	1.214446381	1.341543781	2.797810176	0.77462922	0.627417941	0.019077601	0.740993872	2.159410677	1.599407708	0.957596839	1.014940406	0.990317338	0.741888545	1.27377427	1.65375636	1.337235348	0	0	0.635367454	0	1.329602023	1.584962501	1.141868716	0	2.007195501	0.748461233	0.748461233	1.30256277	2.088593923	1.242856524	2.745595899	0	0.742724863	1.542670779
P49588	4.979778243	4.364588033	5.1275316	4.594032841	4.364730161	4.432597186	4.570460887	4.902714987	4.712387393	4.664972947	4.188124592	4.863253921	4.637482953	5.124523349	4.403613625	4.68542702	4.55935506	4.880121564	4.914947713	4.409572933	4.56363659	4.792442239	4.697632104	4.396409243	4.504488729	4.787172718	3.864293906	4.418659362	4.578544094	4.059508131	4.272520928	4.782059033	4.848330825	4.840127489	5.329123596	5.050211446	4.957759861	5.140369671	4.801848446	4.723194474	4.931683057	4.963011648	5.00030053	5.433404615	5.322288724	5.223165087	4.828157646	4.333423734	5.450221496
Q5JTZ9	3.032049694	2.558829053	2.265257358	2.502759879	1.983245997	2.097773542	2.227778688	2.458384806	2.304993022	2.316762105	2.603282543	0.613254265	1.917342126	1.732247009	2.097491777	1.057738609	2.397412394	1.996166691	2.469557903	0.627417941	1.658507287	2.037104277	1.391087776	1.297319391	1.758146281	2.149509961	0.046554702	1.865852302	1.27377427	0.883304648	1.337235348	1.371094152	1.605652359	1.656877683	1.141868716	1.76836079	1.584962501	2.275007047	1.03796785	2.252980741	1.40780593	2.135315965	3.218264536	0	3.099856237	1.318075769	1.461179281	0.742724863	1.542670779
P80404	1.142296548	0.046825157	1.43077921	0.009554411	0.042032132	1.425373046	1.326048185	0.004793024	2.304993022	1.769627666	0.575727383	0.613254265	0.607062403	1.420248402	0	0.542032132	1.010696432	0.473053496	1.956915436	2.045449292	0.811558851	0.004793024	1.391087776	2.117999652	0.004793024	1.993250977	0.718968951	0.803657923	0.607062403	1.961333625	0	1.371094152	3.160274831	0	1.141868716	0.635367454	1.197446064	2.931052646	1.03796785	1.31421313	0	2.645394244	2.253989266	0	0	0	1.834576391	1.826463745	0.565597176
Q86UQ4	0.014347436	1.285150502	0.004793024	0.649042386	0.736815538	1.357229007	0.974001358	1.973490166	1.616207585	1.436447205	0.903677461	1.505143263	1.616616814	0.849479636	1.810256713	1.545031503	1.341121836	0.951081822	0.945683669	0.946132902	0.019077601	1.088161386	0.004793024	2.12570975	0.758007574	0.004793024	0.718968951	1.861028966	1.570389328	2.169918669	1.722466024	2.047305715	0.995182984	0.635367454	0	0.635367454	0.578536232	0	0	2.007195501	0	0	1.30256277	0	1.242856524	2.063502942	0.812840461	0.742724863	2.691534165
O75027	1.535949966	0.046825157	1.756183685	0.957205722	1.946059488	0.004793024	0.699138697	1.450790133	0.672414248	0.715909525	0.575727383	0.906420231	1.300007979	0	0.651281385	0	2.106398789	0.951081822	0.945683669	0.627417941	0.019077601	2.265852225	1.620737063	1.608063579	0.658992879	0.004793024	1.022099902	1.531199032	0.607062403	1.646538073	2.270030516	0	2.322889571	0.635367454	1.141868716	1.329602023	0.578536232	2.931052646	1.669026766	2.007195501	1.83052577	0.748461233	1.698959272	2.088593923	2.135315965	2.063502942	1.834576391	1.826463745	0.565597176
Q92887	0.014347436	1.285150502	0.004793024	1.467926816	0.042032132	0.004793024	0.042032132	1.091346149	0	0.004793024	0.004793024	1.211977297	0	0	0	2.071221242	0.497591492	0.951081822	1.264946557	0.627417941	1.658507287	1.088161386	0.893195954	0.934606696	0.658992879	1.776532772	1.662731586	1.071718479	1.871721579	2.306506472	1.722466024	2.499101764	2.576925182	0	0	0.635367454	2.176322773	1.141868716	0	0	2.674309986	1.382206107	0.629162305	0.659924558	1.59454855	3.056583528	2.151642375	0.742724863	0.565597176
O15438	3.618117144	3.446856917	3.1160643	2.841231091	2.669814169	3.101917713	3.144691418	3.651971331	3.387152235	3.27748676	1.464304126	2.800198317	2.598513308	2.418242619	3.116093727	2.817979068	2.884827106	3.556135298	3.395250493	3.189997201	4.057358414	3.718476413	3.796391956	3.226933262	3.649370087	3.065557039	2.875641993	3.695368231	2.917261229	2.55212173	2.8372705	0	0	0.635367454	2.31421313	0.635367454	0	0.565597176	3.128183402	1.31421313	1.83052577	2.645394244	0	0.659924558	1.242856524	0.641546029	3.561529806	1.396890153	2.310340121
P28288	3.322931913	3.617528431	3.971438707	3.728030972	3.024706477	4.108235516	3.534312478	3.632118076	4.193110263	3.533311373	3.813444528	3.838265352	3.765217475	3.635575867	3.831715167	3.783448158	3.778426717	3.928115229	3.70077551	2.796935815	3.719399252	4.273856884	3.94427625	3.969313449	3.835975955	4.058197397	2.106509434	3.939571052	3.621422865	3.300434187	3.969626351	2.499101764	2.576925182	2.984893108	3.994579724	2.710760524	3.394148254	3.273018494	2.923466152	4.331514144	3.582957365	4.188242656	3.218264536	3.653824359	3.969012308	3.429392792	3.102098188	3.444490385	2.691534165
P61221	4.058902057	1.418406428	3.470901769	3.587366877	3.238050406	3.495771631	2.859701256	3.27850163	3.682854336	3.615314576	2.900967323	3.610375211	3.169875525	3.502082887	3.271845373	3.47490752	3.402936554	3.682642619	3.667816657	2.890621564	2.003687465	3.544083463	3.421829902	3.146918198	3.307700628	3.083314879	1.789482771	2.827282692	3.172918952	2.573415846	4.272520928	4.278480434	3.967168608	4.401903472	4.568640195	4.172860835	4.425817338	4.554179518	3.862616696	4.192194165	4.100697377	4.813182616	4.916795085	4.493348449	3.806667761	4.123500664	3.89659478	4.130107179	4.020294762
Q8NE71	2.085138809	2.507445424	2.999779555	2.004629787	1.946059488	3.004369925	2.346752771	2.678975372	2.384653139	2.362834228	2.653953862	2.935798633	2.979372885	2.879878564	2.549423111	2.798278764	2.377391503	2.596530147	2.523466679	2.760025307	2.216245896	3.058114213	2.705786565	1.965253034	2.429591646	3.065557039	2.440871459	2.413060103	3.11689632	2.334072172	2.270030516	3.26102927	2.995182984	2.647698256	2.979415668	2.934830986	2.93797206	2.544320516	2.690789548	3.415488271	2.674309986	3.029747343	2.720278465	3.525233677	2.984893108	1.718087584	2.61117238	3.555816155	3.408711861
Q9NUQ8	0.014347436	0.772621773	1.43077921	1.776090152	1.045629883	0.69957643	0.042032132	1.450790133	1.584967844	1.769627666	0.575727383	2.006080209	0.607062403	1.424759474	2.083164909	0	1.341121836	1.790281798	1.264946557	0.032901029	0.019077601	0.740993872	1.620737063	0.664801011	0.004793024	1.432325847	1.022099902	0.803657923	0.903677461	0.575727383	1.722466024	1.371094152	0.995182984	2.207892852	2.31421313	1.329602023	1.584962501	2.275007047	1.669026766	2.252980741	2.172060746	0.748461233	1.698959272	2.380360048	2.358021097	0.641546029	1.461179281	0.742724863	1.141868716
Q9NUJ1	2.922412362	2.558829053	2.937570017	3.010480712	2.885845969	2.755426118	1.55039914	2.458384806	2.744605184	2.572588726	3.38876889	3.482435529	2.506542518	2.662315708	3.002868408	3.027241925	2.890525953	2.735105005	3.092108404	3.088703789	3.529067316	3.381796157	3.295176753	3.122271352	3.267450749	2.91658631	3.749956907	3.273125445	3.601581324	3.541690021	2.987927168	2.499101764	3.441837559	3.12763328	3.718087584	2.126532406	3.172594188	3.273018494	2.923466152	3.185866545	2.447138342	3.029747343	2.91201108	2.630716096	4.142957954	3.429392792	2.970240133	3.444490385	2.310340121
Q8NFV4	3.192349959	4.413218772	3.583603128	3.663417461	3.616299682	4.418863369	4.491501222	3.591106675	4.407025947	4.518826796	4.897434447	4.186429242	4.476086979	4.271965983	4.366286221	4.342104224	3.625768978	4.027274726	4.468566573	4.106319685	4.822304069	4.587154171	4.230489386	4.54076033	4.598956661	4.225813183	4.853332001	4.511692739	4.239794485	4.859882638	4.574101508	2.811471031	3.784503983	3.752034916	4.395976765	2.710760524	4.271027197	3.100977648	3.660685273	4.259523587	4.027979696	4.555816155	3.218264536	3.384049807	4.944077555	4.199017913	4.233427944	3.662965013	4.240059863
Q8N2K0	1.869837657	1.269120079	1.212311774	0.957205722	0.042032132	0.004793024	2.073775463	0.695896078	1.825545624	1.756543216	2.44771379	2.192628077	1.917342126	1.932301638	1.585888081	2.578703786	1.555137072	1.576816209	1.264946557	2.045449292	2.545444589	1.161899589	1.283610459	1.599407708	2.056750241	2.672985168	1.662731586	1.861028966	2.426842607	0.575727383	1.722466024	1.371094152	2.009586049	1.946106992	1.826463745	1.76836079	2.398715194	0.565597176	2.099856237	3.046723866	0.748461233	2.645394244	2.007195501	1.748461233	2.135315965	1.718087584	0.812840461	2.835924074	1.542670779
Q96IU4	4.021775543	3.672765114	4.243193302	3.801904649	4.151835586	4.734112779	4.670223769	4.426809758	4.545015031	4.672554014	4.735943307	4.724907801	4.530786855	4.762717751	4.675627713	4.414934362	4.43029755	4.483313078	4.181765249	4.326773666	4.057358414	4.461866969	4.022973365	4.364168435	4.264910473	4.297775037	4.38736447	4.225635096	4.078086381	4.193865077	3.688553389	2.499101764	2.995182984	3.665999073	2.979415668	2.934830986	3.573697675	2.735522177	3.660685273	3.541019153	3.864928972	3.882643049	2.253989266	2.088593923	3.56193706	3.653060017	4.166179824	3.177386315	2.691534165
O95870	0.808408857	0.772621773	0.703238101	1.467926816	0.736815538	0.004793024	0.042032132	0.695896078	1.295871619	0.725330705	0.004793024	0	0.607062403	1.112760867	0.651281385	0.672414248	1.010696432	0	0.490317338	0.032901029	0.019077601	0.740993872	0.004793024	0	0.004793024	0.004793024	0.718968951	0.014347436	0	0.575727383	3.231125158	1.371094152	3.160274831	2.827819025	0	2.434739414	1.584962501	1.59454855	2.099856237	3.541019153	1.40780593	1.793549123	1.30256277	2.630716096	2.850666093	1.318075769	2.151642375	1.396890153	3.102658131
Q8IZP0	0.014347436	0.046825157	0.004793024	0.009554411	0.042032132	0.004793024	0.042032132	0.695896078	0	0.004793024	0.004793024	0	0	0	0	0	0	0	0	0.032901029	0.019077601	0.004793024	0.004793024	0	0.004793024	0.004793024	0.046554702	0.014347436	0.666711867	0.004793024	2.270030516	1.371094152	1.605652359	1.946106992	2.31421313	2.126532406	1.915839552	1.141868716	2.427606173	2.497399469	2.172060746	0.748461233	2.499101764	2.866578332	1.59454855	2.341036918	1.834576391	1.396890153	2.117695043
O14639	0.014347436	0.046825157	0.004793024	0.009554411	0.042032132	0.004793024	0.042032132	0.004793024	0	0.004793024	0.004793024	0	0	0	0	1.00299937	0	0	0	0.032901029	0.019077601	0.004793024	0.004793024	0.664801011	0.004793024	0.004793024	0.046554702	0.014347436	0	0.004793024	1.337235348	0	0	1.656877683	0	0	0.578536232	1.141868716	2.099856237	0.665999073	1.40780593	0.748461233	2.007195501	0.659924558	1.887525271	1.718087584	0.812840461	1.396890153	1.141868716
Q12979	1.859687869	1.084064265	2.629647962	2.11816977	2.669814169	2.240650906	1.17204496	1.008390775	2.095654984	2.460351495	0.575727383	2.360321644	1.970035336	2.55635192	2.66264843	2.060737979	2.106398789	1.790281798	1.264946557	1.510455533	1.658507287	0.740993872	2.37865448	1.300452022	2.63613604	2.516726185	1.364238429	1.531199032	0.607062403	0.575727383	2.021479727	1.371094152	0.995182984	0.635367454	1.826463745	2.434739414	1.584962501	2.275007047	1.03796785	1.701918647	1.40780593	1.382206107	2.253989266	2.380360048	1.59454855	0.641546029	0.812840461	0	2.861293729
Q9P1F3	1.869837657	3.069625593	2.890073379	2.715008793	1.258956975	3.704096548	3.341366544	3.27850163	3.480000966	2.911318625	3.447105192	3.676463989	3.503720357	3.297226502	3.526041634	3.023277543	2.890525953	3.276953965	2.698478936	3.291635843	3.203217975	2.861771393	2.956987221	3.615941462	3.165443803	3.072845294	2.627585852	3.070479968	2.792766393	2.911712778	2.987927168	2.047305715	2.995182984	3.256004204	2.676568315	1.329602023	2.583358615	1.141868716	3.660685273	3.303537235	2.172060746	2.135315965	3.805980272	1.748461233	2.704871964	2.745595899	3.463796811	3.444490385	3.661825593
P09110	3.618117144	3.37554884	2.540707691	2.488832295	2.885845969	2.833729733	2.760803884	3.041715434	3.53555787	2.813777156	2.956074754	2.725605556	3.169875525	2.879878564	3.195593243	3.092135518	2.536594018	2.797810176	2.698478936	2.56712964	3.071379388	2.929603797	3.204296684	3.018671342	2.63613604	2.516726185	2.166978983	2.413060103	2.426842607	2.646638642	4.215160852	3.9206109	4.214642922	3.83525039	3.420437487	4.254493265	4.651147389	3.972079915	3.969626351	4.939853428	4.027979696	3.79146681	4.131479736	3.771533487	4.035037329	2.745595899	3.814892173	3.555816155	3.102658131
P42765	6.48073902	6.412483541	6.084494047	6.41952062	5.859912056	6.406653012	6.848933392	6.889392417	6.56833599	6.17364343	6.055381452	6.054847432	6.286189059	6.054863166	6.297680484	6.504773664	6.341977153	6.689018213	6.186402011	5.89643841	6.271031594	5.973049433	6.169084885	5.723775582	6.06181707	5.561752172	5.756693128	6.182328071	6.193433608	5.927925136	5.443164582	5.191931068	5.535949255	5.152183419	5.493668681	5.367720513	6.155020578	5.564276538	6.240059863	5.571373436	5.118387414	6.033569833	4.562344198	6.768007838	5.220071939	2.917113455	6.225223507	5.63691458	5.450221496
Q13085	0.014347436	0.772621773	2.614623046	0.009554411	0.736815538	0.73058964	0.699138697	0.004793024	1.584967844	1.436447205	0.575727383	1.701415651	0	2.140560611	0.647371633	1.214446381	1.341543781	2.457812501	0.455366331	0.032901029	0.019077601	0.652164657	0.575727383	1.142454453	1.103946426	1.223051638	0.718968951	0.014347436	0.666711867	0.575727383	2.270030516	2.047305715	0	1.312277925	1.141868716	2.126532406	2.583358615	1.98550043	1.03796785	2.718087584	2.447138342	1.382206107	3.351439877	2.630716096	2.358021097	2.063502942	0.812840461	2.835924074	2.117695043
Q9UKU7	2.408876712	2.172149138	2.061336359	2.11816977	2.797423545	1.729386392	2.073775463	1.782449202	2.469285091	0.725330705	1.085468157	1.211977297	0.907787714	1.112760867	1.810256713	2.323386947	2.377391503	1.270327771	0.945683669	2.06381664	0.811558851	2.037104277	1.952769586	1.599407708	2.056750241	1.014940406	2.308001065	1.531199032	1.871721579	2.656412845	0.707819249	0	0.995182984	0.635367454	0	1.76836079	1.197446064	0	1.669026766	2.252980741	0.748461233	0.748461233	0	0.659924558	0.629162305	0.641546029	1.461179281	0.742724863	0.565597176
Q9H845	2.791830408	3.069625593	3.40052413	3.010480712	3.402955753	3.52976561	3.072358575	3.37920282	3.553390509	2.799627154	3.241564641	3.671777937	3.426625247	3.376484136	3.207551059	3.059539727	2.994973168	3.371332495	3.25125459	2.890621564	2.75800302	3.135734004	2.953096028	2.774129252	3.138472866	2.803260596	2.733245406	1.861028966	2.917261229	2.756148565	3.520212692	3.056583528	4.130107179	1.946106992	2.31421313	2.710760524	2.93797206	2.735522177	2.690789548	3.735883167	2.874469118	3.697106574	3.07153387	3.384049807	4.142957954	3.180041746	3.102098188	3.768713657	2.691534165
P11310	4.371721579	4.823282955	4.414385897	5.372816324	5.078057132	4.518286283	4.866234893	4.943341219	4.557750053	4.814726398	4.76000391	4.377839567	4.667587972	4.278707598	4.542740302	4.551129597	4.667693391	4.025469087	4.653855422	4.625344595	4.910685942	4.371723412	4.67148001	4.282134458	4.417834406	5.109908565	5.069872361	4.717128541	4.569051919	4.161998564	3.109917692	3.056583528	2.576925182	3.372023424	2.31421313	2.710760524	2.774699222	2.544320516	3.439623138	3.649998594	2.172060746	3.153805336	2.253989266	2.866578332	2.850666093	3.549669171	3.814892173	2.161350266	2.861293729
P16219	6.562523349	5.879588537	4.536451275	5.72246561	5.550345068	5.654665969	5.722982703	5.513522026	5.798145617	5.166446441	5.812088006	5.203266918	5.490559726	5.171623455	6.072764875	5.739734137	5.820429192	5.472334291	5.441200246	5.349179591	5.248554063	5.504101805	5.604538415	5.646695397	5.211956667	4.930972359	5.513656583	5.320484678	5.527932014	5.560196902	3.231125158	2.047305715	0	2.984893108	2.31421313	4.254493265	2.93797206	2.931052646	4.523980068	4.028569152	3.46727948	3.283921772	2.007195501	3.525233677	2.984893108	4.123500664	4.66694591	1.826463745	2.861293729
P45954	3.698582503	3.674120341	3.701592952	3.464848165	3.175672821	4.009965218	3.593848688	3.37920282	3.405059006	3.84390004	3.616445265	3.350990734	3.150381577	3.277325121	3.997957802	3.124933128	3.692009933	3.215083154	3.239856724	3.560610759	3.812541709	3.944290726	4.141518703	2.88734434	3.138472866	3.492623958	3.572768706	4.029820886	3.690134419	3.949834044	2.987927168	2.047305715	2.801848446	2.647698256	2.31421313	3.421335523	3.172594188	3.42312992	3.128183402	3.879705766	2.674309986	2.853330351	3.07153387	2.380360048	2.358021097	2.567220918	2.970240133	2.161350266	2.310340121
P49748	1.535949966	2.507445424	2.746140249	2.639818187	1.550993086	2.881882827	3.137064554	2.305149235	2.744605184	2.460351495	3.166464537	2.709441282	3.151278948	2.55635192	2.810684074	2.980167813	2.82111203	3.292124496	2.992475407	1.829170493	1.795669497	2.861771393	2.791977467	2.12570975	3.374369926	3.083314879	2.556057206	2.680636203	2.832923761	2.656412845	5.740567831	4.840127489	5.773293086	5.315662832	5.89659478	5.673462201	5.509273569	5.600904045	5.950312876	5.165911939	5.435850804	5.7473874	4.269531917	5.477029653	5.555816155	5.104895736	6.116655862	5.258518925	5.609991295
Q15057	2.239537657	1.675650832	1.735931884	1.776090152	2.199277797	1.425373046	0.699138697	1.76328483	0.912553596	1.045426715	0.685547076	1.505143263	1.820865489	1.940505982	0.947651311	1.530726821	1.671969186	1.576816209	1.485492253	0.627417941	0.019077601	1.088161386	0.575727383	1.297319391	0.758007574	1.747689823	2.189639503	0.014347436	0.607062403	1.646538073	1.722466024	0	2.009586049	1.312277925	1.141868716	2.126532406	1.197446064	1.98550043	1.03796785	1.701918647	1.40780593	0.748461233	0.629162305	1.329602023	1.242856524	1.718087584	0	0.742724863	1.542670779
P24752	6.316101082	6.184565808	5.686081454	6.300271663	6.162977458	6.303571807	6.349924873	5.927297942	6.280916006	6.115605643	6.486960694	5.989070161	5.945136243	5.677181265	6.28291961	6.125044638	6.10488446	5.763011511	5.978120454	5.992016298	6.113252258	5.892813388	5.880689921	6.032481698	6.291707516	6.142057891	6.372290293	6.350154185	6.000009651	5.975107909	5.283798333	4.94204526	4.214642922	5.290571851	5.084347785	4.99442887	5.124466001	5.900303302	5.737957106	5.652486495	4.511805354	4.119356177	3.970853654	4.559899642	4.093109404	4.265536913	5.228049048	5.292290953	4.566003283
Q9BWD1	3.192349959	3.837465101	3.978319275	3.124002987	2.566678554	3.52976561	3.692773807	3.263610252	3.731762913	3.560818559	4.277647254	4.055470141	3.865156943	4.343549946	3.775710071	3.906075386	3.396728609	4.175794633	4.058687008	3.272323402	3.321296479	4.006583471	3.204296684	4.213308499	3.718864109	3.968394601	3.50089074	3.610996524	3.387320184	3.982320224	1.337235348	0	0	0.635367454	0	0	1.197446064	0.565597176	1.669026766	0	1.40780593	0.748461233	1.698959272	2.088593923	1.59454855	0	2.151642375	0	0.565597176
Q9H3P7	3.192349959	3.738533541	3.204856127	3.618070256	3.809904407	3.218870211	3.021363993	3.693316391	3.47365216	2.664475662	2.888971959	3.753204794	3.418600202	3.294724289	3.650382898	3.53436478	3.287069597	3.546043802	3.323922986	3.49679718	3.239898753	3.718476413	3.13602404	3.008585587	3.267450749	2.586542391	2.440871459	2.417544329	2.53805149	3.303293166	2.8372705	0	2.995182984	3.477245577	3.221361557	3.561529806	2.583358615	2.931052646	3.439623138	4.118248967	2.674309986	2.425817338	3.898853277	3.87774425	3.47940304	2.917113455	2.803915838	2.161350266	3.503348735
Q9UKV3	1.065626448	2.172149138	0.004793024	2.502759879	2.15938658	1.932677894	1.17204496	1.450790133	1.905303811	2.293847844	2.603282543	2.473047256	2.979372885	2.287177933	2.083164909	2.071221242	2.255008343	2.324273626	2.177461131	2.598810399	0.866026037	2.802122661	1.099837045	2.117999652	1.758146281	2.091896747	1.022099902	1.138311193	1.27377427	2.169918669	3.898853277	3.26102927	3.313729572	3.574908836	4.307914199	3.272520928	3.573697675	3.778909424	3.300123725	3.879705766	3.341036918	4.03972331	3.469017667	3.525233677	4.24361831	4.397802962	3.561529806	4.048178049	3.743802172
P53396	4.676164055	4.566229929	5.383004533	4.877400669	4.611554917	4.831671242	4.074423678	5.062594474	4.846576597	5.088912247	4.514081226	5.181564362	4.532348572	4.970267866	4.963155164	4.094031632	4.563379708	5.540866693	5.271753065	4.671163883	4.205568195	4.873559296	4.593379078	4.688634528	4.422360204	4.918543281	3.337385988	4.769461757	4.767949578	4.597021632	5.443164582	4.991408467	5.568032105	5.357903839	5.209323387	5.327447853	5.687340687	5.088169871	5.035917111	5.886712714	5.328285968	5.457025121	5.365039248	5.088169871	4.771533487	4.397802962	4.828157646	5.731364291	5.2527285
P21399	5.124247297	4.631451765	4.867273169	4.637808057	4.985059722	5.037300883	5.455177556	5.149788597	5.261036574	5.378052966	5.084525998	5.181564362	4.864654644	5.086590512	5.07039522	5.083638817	5.192772728	5.299701674	4.939629316	4.992765774	4.9353599	5.099336972	5.225659415	5.076894844	5.000779786	5.082203671	4.724486302	4.996139464	5.456376459	5.126444707	4.741466986	5.191931068	4.651912745	5.290571851	4.206330648	4.415037499	4.776454966	4.333423734	5.467714224	5.596637034	5.001652142	3.61156586	4.34506514	4.810785827	5.025028794	5.154885602	5.057594679	5.162961916	4.240059863
Q99798	6.549628554	6.597681582	6.705123058	6.952663621	6.899899677	6.896611946	6.751990619	6.833693654	6.928001238	6.674793506	6.609778039	6.551949503	6.704814967	6.82652245	6.635787305	6.772591778	6.73165149	6.302005666	6.778959691	6.57361302	6.722032026	7.013092549	6.944764265	6.608145901	6.686488741	6.768505226	6.380138826	6.853633222	6.553750766	6.717962508	5.627606838	5.958378712	6.16711703	6.363287909	6.605257263	5.84390012	5.832046086	6.15839089	6.17718696	5.827310944	5.987320866	6.033569833	5.433404615	5.305970521	6.309006369	5.578838103	6.296518589	5.505467542	5.731364291
Q86TX2	3.2924031	3.067504721	2.723973236	0.957205722	3.402955753	3.290326014	3.417040119	3.000575846	3.167234082	2.089723677	3.788652809	3.462493323	3.766540769	3.05754183	2.444870882	2.533296245	3.478092102	3.226173251	3.601392994	3.478284558	3.524516212	2.930633077	3.355105664	3.44968813	3.808194533	3.823315274	3.181787053	3.189515481	3.76800326	3.751780201	2.987927168	3.428053035	3.441837559	2.984893108	1.141868716	3.561529806	3.394148254	2.275007047	3.554998069	3.879705766	2.447138342	3.397802962	1.30256277	3.055427059	1.887525271	2.063502942	3.561529806	3.017921908	3.102658131
Q8WXI4	3.634389353	2.974999837	3.307701609	3.464848165	3.747363181	2.240650906	2.565188151	3.142416625	2.971068778	2.937473875	2.704796167	2.611973816	2.407714847	2.758219127	2.438339778	2.211419241	2.981627618	3.06802276	2.177461131	1.324580337	2.917728229	2.62993418	2.840524074	2.622411401	3.03646592	2.669470677	2.760456246	2.195682236	2.917261229	2.137590458	1.337235348	0	0.995182984	0.635367454	0	2.126532406	1.197446064	3.100977648	2.099856237	1.701918647	0.748461233	2.853330351	1.30256277	2.088593923	2.135315965	1.318075769	2.408711861	1.396890153	0
Q9NPJ3	4.008534105	3.333155799	3.383965677	3.719740095	3.848673162	3.396167403	3.771648951	3.529908359	3.337724501	3.533311373	3.75799216	3.614155386	3.653043608	3.212138582	3.513227663	3.124933128	3.325994948	2.985937805	3.092108404	3.67989059	3.189457892	3.26424442	3.650970603	3.644702075	3.436678511	3.40969657	3.477274851	3.273125445	3.722939205	3.775429474	2.987927168	3.056583528	3.670538232	2.207892852	2.31421313	3.561529806	3.172594188	2.931052646	3.660685273	2.497399469	2.172060746	2.135315965	2.007195501	2.380360048	2.135315965	2.341036918	3.102098188	3.321447116	1.877089818
O00154	3.505830124	1.987093324	2.935921824	2.004629787	1.42338371	2.933418281	1.55039914	2.126725737	3.085372039	2.813777156	2.145058177	3.180570101	2.592826252	3.212138582	2.298398679	1.525686051	2.869652835	3.556135298	3.172224894	2.045449292	1.156739029	2.054018718	2.019554571	2.726011412	2.63613604	2.308614952	1.497108824	2.413060103	3.373127715	2.237326178	3.520212692	2.499101764	2.576925182	3.904965719	3.577730931	3.561529806	3.394148254	3.42312992	2.923466152	3.185866545	3.582957365	3.397802962	3.469017667	3.87774425	3.209973162	3.303537235	3.23878686	3.444490385	3.408711861
O14734	0.014347436	1.269120079	1.735931884	2.11816977	2.15938658	1.739080368	0.699138697	2.094943899	2.114641849	1.756543216	1.474611819	1.514867783	0.907787714	1.112760867	0.651281385	1.530726821	1.671969186	1.48379336	1.579821768	0.627417941	2.33540003	2.037104277	1.303268492	1.910151896	1.710811388	2.300007979	2.285447325	1.861028966	0.607062403	0.883304648	2.493134922	1.371094152	2.576925182	0.635367454	0	1.76836079	0	3.273018494	1.03796785	2.497399469	0.748461233	3.029747343	2.720278465	0.659924558	3.654588296	0	1.834576391	0	0.565597176
Q9Y305	0.014347436	0.046825157	0.004793024	0.009554411	0.042032132	0.004793024	0.042032132	0.004793024	0	0.004793024	0.004793024	0	0	0	0	0	0	0	0	0.032901029	0.019077601	0.004793024	0.004793024	0	0.658992879	0.004793024	0.046554702	0.014347436	0	0.004793024	3.231125158	2.499101764	3.784503983	2.827819025	2.31421313	3.421335523	2.93797206	3.100977648	3.300123725	2.892714827	3.213088014	2.425817338	2.253989266	2.380360048	2.559083869	3.180041746	2.970240133	3.555816155	3.305970521
Q15067	4.679816514	5.01357761	4.902497078	4.654371858	3.591979764	4.911642748	5.180630744	4.509083642	5.541905588	4.138527438	5.303400213	4.848275035	4.9035634	4.762717751	4.819757333	5.2278217	4.948103223	4.658157764	4.927954095	3.604037499	5.115465566	5.083726232	5.295162997	5.442662548	4.735779287	5.016468257	5.483596691	5.569824333	4.676758689	4.417863808	3.330080291	1.371094152	2.801848446	2.647698256	1.826463745	0.635367454	2.774699222	2.275007047	3.554998069	3.303537235	2.874469118	3.153805336	2.91201108	0	2.358021097	2.341036918	3.23878686	2.161350266	2.310340121
P24666	4.163387507	3.950457549	3.394637702	3.700234809	3.290928684	3.567659236	3.126740865	3.176912364	3.592568213	3.358907811	3.57615138	3.350990734	3.25499568	3.502082887	3.589479792	3.186847303	3.313373362	3.433203306	3.538094969	3.988059597	4.19704449	3.496297679	3.467677618	3.226933262	3.468587568	3.582491443	4.367923461	4.377932406	3.870342077	3.886870354	3.231125158	3.26102927	3.313729572	2.984893108	3.718087584	2.934830986	2.774699222	3.881011964	2.923466152	3.303537235	2.874469118	3.397802962	3.218264536	3.653824359	3.47940304	3.653060017	3.23878686	3.555816155	3.503348735
P11117	2.631530144	3.252264294	2.865682146	0.957205722	1.258956975	2.881882827	1.326048185	1.76328483	2.621106462	2.089723677	3.169662934	2.970377024	3.07162017	3.051836471	2.809120633	2.533296245	3.402936554	2.392091441	2.879174688	2.449987379	2.35998962	2.401186233	2.791977467	2.774129252	2.27208812	2.796892003	2.492770455	2.94501889	2.813367522	3.388432751	0	0	0.995182984	2.647698256	1.826463745	1.329602023	1.197446064	0	1.03796785	1.31421313	1.83052577	0.748461233	0	1.748461233	1.59454855	1.718087584	0.812840461	0	2.310340121
P13686	1.869837657	1.655799995	3.519978605	2.18066896	1.258956975	2.605078389	3.137064554	0.004793024	2.469285091	2.089723677	2.339148654	2.802683457	3.170171346	2.140560611	1.595022943	2.071221242	1.885562477	1.270327771	2.023466679	0.946132902	2.545444589	1.898100436	1.952769586	1.608063579	2.484275802	2.516726185	1.965862537	2.087714395	1.570389328	1.338960808	0	1.371094152	1.605652359	0	1.141868716	0	0	0	1.03796785	0.665999073	0.748461233	0.748461233	0	0	0.629162305	0.641546029	0	0	0.565597176
Q96CM8	4.389916464	4.203527496	3.213471536	4.412622512	4.075182352	4.100896423	4.489441014	4.117365613	4.29461167	3.451890321	4.438928418	3.595779351	4.538156114	3.919516209	4.458656466	4.857999293	4.36465742	3.333934712	4.354863353	3.078474006	3.96075149	4.150742	4.14694435	4.104823831	4.060955985	3.968394601	3.865540922	4.070101062	4.19278325	4.430993185	2.8372705	0	2.576925182	1.946106992	1.826463745	2.434739414	2.774699222	2.544320516	1.03796785	3.649998594	0	2.645394244	0	0	1.59454855	0.641546029	3.463796811	0	1.141868716
Q4G176	3.079608718	3.014870727	2.416051182	3.247862147	2.883636709	2.877913216	2.452129643	2.526048519	2.971068778	2.584048215	3.077025134	3.11286797	2.390448989	2.087123304	2.584811982	2.42132854	2.869652835	2.480039591	1.485492253	3.164563393	2.33540003	3.048184814	2.321533009	1.965253034	2.423948358	2.949524961	1.364238429	2.413060103	3.117543115	2.756148565	2.493134922	2.047305715	2.801848446	2.447138342	0	3.109917692	2.398715194	3.273018494	3.554998069	2.252980741	2.172060746	3.029747343	2.007195501	2.088593923	2.135315965	2.063502942	2.970240133	1.826463745	1.877089818
P33121	2.788726499	2.519440478	3.021590581	2.330418684	1.983245997	1.241854155	1.6008692	2.865769944	2.94079343	2.520886272	2.183579901	2.902674893	1.970035336	2.304089209	1.298653018	2.270647278	3.555035317	3.292124496	3.716334974	1.454222865	2.003687465	2.566551122	2.791977467	3.226933262	2.423948358	2.242335466	1.223216348	2.680636203	2.544033098	3.417866053	2.021479727	3.26102927	2.801848446	3.665999073	5.209323387	3.421335523	2.398715194	3.778909424	2.427606173	3.735883167	3.341036918	2.425817338	3.218264536	3.771533487	1.59454855	3.890446693	1.834576391	1.826463745	3.743802172
O95573	3.032049694	3.774854605	3.978319275	3.618070256	3.551950215	3.318558759	3.417040119	3.709856332	3.800356067	3.44320435	3.145764126	3.544744132	3.07162017	3.801076655	3.517005976	2.798278764	3.436560987	3.797692153	3.540056167	2.404961004	2.33540003	3.384649025	3.344214528	3.486507119	3.165443803	3.582491443	1.61229457	3.304357318	3.203586286	3.258809501	3.61117238	3.26102927	3.313729572	3.83525039	3.718087584	3.421335523	3.289834465	4.249192481	3.128183402	3.415488271	3.683322166	2.645394244	4.131479736	3.525233677	3.73804721	3.967783436	3.23878686	4.201111051	4.063790532
O60488	1.859687869	1.987093324	1.735931884	1.776090152	1.637245144	2.043093713	1.875731861	2.094943899	1.905303811	2.089723677	1.786444834	2.192628077	1.917342126	1.732247009	1.882258007	1.214446381	2.03417203	2.178625853	1.637652547	1.510455533	1.990219852	2.265852225	2.172013389	1.807255464	2.056750241	2.669470677	1.022099902	1.360173286	1.764910473	0.883304648	2.8372705	2.047305715	2.322889571	3.12763328	2.31421313	3.421335523	2.176322773	3.972079915	2.099856237	2.718087584	3.776103988	0.748461233	3.469017667	4.149476165	3.47940304	2.745595899	2.151642375	3.177386315	2.310340121
Q9ULC5	5.085270177	5.333808903	5.161655346	4.853760555	5.431511193	5.135334547	5.216005189	5.579263401	5.768351801	5.571409646	5.351311689	5.157756108	5.141162599	4.966005061	5.170909256	5.493400838	5.307246344	5.162998007	5.188523182	4.670410362	5.021425297	5.068829502	5.098027649	5.522449351	5.204779809	4.837663571	4.67950961	5.350133674	5.109205736	4.980120923	4.525442506	2.499101764	5.402699441	2.827819025	4.307914199	3.799778087	4.271027197	4.754887502	4.936559423	5.228049048	3.46727948	5.475517281	5.15434557	3.525233677	4.195347598	3.549669171	4.66694591	4.782059033	4.173127433
Q53FZ2	0.808408857	0.949854216	0.004793024	1.810006434	1.983245997	0.69957643	1.17204496	0.695896078	1.584967844	0.715909525	0.575727383	1.211977297	1.300007979	1.112760867	1.135513598	1.214446381	1.341543781	1.257570261	1.579821768	1.829170493	1.197738601	1.735533019	2.159410677	1.910151896	1.172934718	1.014940406	0.718968951	0.014347436	0.607062403	1.646538073	0	0	0	0.635367454	0	2.434739414	0	1.141868716	2.099856237	3.303537235	0	0	0	2.866578332	0	0	2.408711861	0	0
Q9NUB1	3.206402239	3.37554884	3.218909783	2.997281566	3.013455346	3.351297376	3.126740865	3.000575846	3.245169538	3.247216339	2.811379946	2.725605556	2.88082171	3.06265197	3.02291465	2.73859472	2.981627618	2.981280681	3.318886421	3.178908921	2.75800302	3.175665949	3.27076155	2.821617688	2.930233129	3.072845294	2.440871459	2.087714395	2.413556654	2.991811489	2.987927168	1.371094152	3.967168608	3.256004204	2.31421313	2.434739414	3.486285319	2.275007047	3.128183402	4.378049147	2.172060746	4.258016331	2.253989266	2.088593923	3.969012308	1.718087584	2.970240133	3.321447116	1.877089818
Q9NR19	4.429913011	3.961513168	3.574705113	3.898804106	4.159806559	3.943620464	3.392726452	3.913902739	4.277606345	4.087387957	3.573216566	3.993220385	3.68784893	4.15989205	3.981587922	3.715447409	4.269162765	4.306217413	3.6597053	3.477369579	3.529067316	4.315541225	3.854321705	4.118570237	4.235999333	4.440694318	3.460208057	4.006631246	3.768901434	3.77601311	3.109917692	2.047305715	2.801848446	2.647698256	0	3.109917692	1.584962501	3.778909424	1.669026766	2.497399469	2.874469118	3.515174171	3.898853277	2.380360048	2.850666093	1.718087584	2.970240133	1.826463745	2.117695043
P68133	9.49969975	9.315589743	9.429541642	9.266914136	9.367450126	9.429541642	9.712360017	9.524119969	9.315589743	9.462028454	9.462064531	9.858834805	9.833353177	9.740752865	9.715271238	9.429541642	9.594278078	9.792649325	9.792649325	9.367450126	9.594278078	9.646174538	9.576016429	9.712360017	9.740752865	9.49969975	9.325384538	9.267854237	9.688856405	9.688856405	9.792649325	9.925020284	9.688856405	9.49969975	9.49969975	9.688856405	9.688856405	9.49969975	9.688856405	9.036008724	9.792649325	9.131479736	8.678212786	9.792649325	9.688856405	9.792649325	9.792649325	9.49969975	9.688856405
P62736	9.858834805	9.740752865	9.740752865	9.594278078	9.646174538	9.740752865	10.0796934	9.806938345	9.695012653	9.712360017	9.362432564	9.594278078	9.767167698	9.594278078	9.833353177	9.740752865	9.858834805	9.806938345	9.688856405	9.646174538	9.429541642	9.367450126	9.462028454	9.524119969	9.429541642	9.359383533	9.315589743	9.183340119	9.925020284	9.858834805	10.14863758	10.67114592	10.14863758	9.925020284	9.359383533	9.925020284	9.925020284	9.792649325	9.925020284	9.131479736	10.14863758	8.678212786	8.712343571	10.14863758	9.49969975	9.688856405	10.14863758	9.925020284	9.359383533
P60709	10.36673748	10.14863758	10.36673748	10.25768753	10.25768753	10.36673748	10.0796934	10.36673748	10.25768753	10.25768753	10.25768753	10.36673748	10.25768753	10.36673748	10.36673748	10.36673748	10.36673748	10.36673748	10.36673748	9.970643452	10.03682893	10.25768753	10.25768753	10.36673748	10.25768753	10.14863758	9.918746992	10.14863758	10.36673748	10.25768753	10.67114592	9.792649325	10.67114592	10.36673748	10.36673748	10.67114592	10.67114592	10.67114592	10.36673748	10.14863758	10.67114592	9.49969975	9.925020284	10.67114592	10.36673748	10.67114592	10.67114592	10.67114592	10.36673748
Q562R1	8.414210245	8.502313516	7.945670756	8.119064082	8.181408356	8.237655588	8.603527442	8.445587315	8.52282865	8.465100036	8.461823929	8.294130578	8.715034117	8.48594471	8.473256404	8.553623597	8.875831828	8.657935507	8.789750984	8.566951758	8.454529901	8.367513288	8.381872632	8.565954344	8.361200332	7.885067956	7.927858204	8.176509184	8.965766759	8.801114961	8.015693807	8.569273351	8.163062584	8.211304286	8.64031725	9.131479736	8.188110753	7.970738639	7.970738639	7.686220365	8.188110753	7.737213536	7.788207169	7.806452956	7.970738639	8.163062584	8.364309782	8.074962058	7.826082343
P63261	10.14863758	9.925020284	10.14863758	10.03682893	10.03682893	10.14863758	9.918746992	10.14863758	10.03682893	10.03682893	10.03682893	10.14863758	10.03682893	10.14863758	10.14863758	10.14863758	10.14863758	10.14863758	10.14863758	9.806938345	9.858834805	9.925020284	10.03682893	10.14863758	10.03682893	9.925020284	9.712360017	9.925020284	10.14863758	10.03682893	10.36673748	9.688856405	10.36673748	10.14863758	10.14863758	10.36673748	10.36673748	10.36673748	10.14863758	9.925020284	10.36673748	9.359383533	9.792649325	10.36673748	10.14863758	10.36673748	10.36673748	10.36673748	10.14863758
P63267	9.740752865	9.594278078	9.594278078	9.329005652	9.524119969	9.594278078	9.918746992	9.646174538	9.524119969	9.576016429	9.230806211	9.429541642	9.594278078	9.429541642	9.646174538	9.594278078	9.740752865	9.594278078	9.49969975	9.524119969	9.297292018	9.197696129	9.315589743	9.367450126	9.297292018	9.235200503	9.135604613	8.998960698	9.792649325	9.646174538	9.925020284	10.36673748	9.925020284	9.792649325	9.235200503	9.792649325	9.792649325	9.688856405	9.792649325	8.833522636	9.925020284	8.64031725	8.64031725	9.925020284	9.29862777	9.49969975	9.925020284	9.792649325	9.235200503
O96019	1.065626448	0.949854216	2.265257358	1.776090152	2.508092142	0.69957643	0.042032132	1.450790133	1.775319017	1.756543216	1.085468157	2.006080209	0	1.732247009	1.298653018	1.545031503	1.341121836	1.576816209	0.455366331	2.598810399	1.658507287	1.898100436	2.37865448	0.934606696	0.004793024	1.747689823	0.718968951	1.071718479	2.895812123	2.01927662	3.231125158	4.02266372	4.130107179	3.665999073	3.221361557	3.421335523	3.486285319	3.100977648	4.067523994	3.303537235	3.052531824	3.029747343	3.695251495	3.96470667	3.300123725	3.429392792	3.102098188	3.878071355	3.305970521
P12814	7.665522142	7.816495537	8.054055803	7.722102337	7.81479386	7.845426577	8.329998266	7.838856693	7.945040476	7.708393185	7.833201223	7.756738564	7.77289304	8.009820205	7.840899359	8.143301213	7.99874169	7.80682997	7.850540986	7.987573198	8.005996564	7.728428496	7.876453672	7.854707212	7.909722515	7.909030291	7.647600146	7.575078991	8.234885803	7.719374819	8.037711667	8.534289911	8.421559945	8.02674474	8.265411891	7.728101914	8.294130578	7.454970955	7.788207169	8.137605984	8.337324562	7.553104466	8.037711667	7.686220365	7.993032719	7.628579201	7.76880186	8.11280437	8.188110753
P35609	5.288724768	5.741445469	6.095394869	5.246062389	5.402895936	5.697205242	6.599612864	5.896012821	6.123496865	6.045477009	6.353769259	6.147665533	6.063551451	6.240549887	6.151841788	6.193193526	6.212470209	6.288166586	5.992142045	6.094667774	5.98492535	5.801604052	5.90357843	6.280333406	6.09926447	5.899954118	5.908648966	5.811887538	6.503749137	6.11375363	6.300489844	6.976898208	6.473191618	5.839623726	6.653442239	5.729643401	6.784983755	5.600904045	6.148662998	6.262658655	6.340443582	6.129626475	5.703857443	5.162961916	6.492761174	6.255248932	5.879297337	6.457244059	6.069458719
Q08043	5.036664962	5.207295977	5.097398765	4.77712865	5.003585928	4.845670727	5.459493417	4.931918769	4.977375556	5.072246701	5.252199993	4.980471378	4.970250851	5.086874423	4.977811878	5.228585485	4.961852082	5.052310427	4.735541331	5.227643401	5.252473258	5.045251793	5.201449751	5.346503377	5.220225403	5.254734267	5.208160468	4.923368217	5.431382417	5.187660978	5.391630262	5.84390012	5.535949255	4.881990836	5.265411891	5.475517281	5.645202077	5.475517281	5.305970521	5.20137248	5.048904591	4.876107613	5.103077947	4.89917563	5.253359021	4.956056652	5.057594679	5.43206858	5.041476636
O43707	8.349735314	8.538958379	8.59954943	8.367513288	8.467223914	8.394431344	8.554965968	8.538958379	8.568908677	8.378301616	8.551781631	8.378301616	8.469814981	8.478191341	8.449299847	8.519444018	8.519444018	8.503436429	8.551781631	8.427757364	8.364251319	8.333391167	8.33725657	8.446261655	8.434014766	8.378301616	8.590966269	8.420522156	8.351263181	8.267277123	8.364309782	8.211304286	8.351263181	8.188110753	8.678212786	7.874387144	8.405340051	8.503719751	7.874387144	8.569273351	8.437599508	8.534289911	8.469614686	7.788207169	8.437599508	7.932411626	7.920134474	8.377239456	8.730198386
P61163	4.821466405	4.609408474	4.78467225	4.637808057	4.69717742	4.605502689	4.894875093	4.923733535	4.817422664	4.807010196	4.889785706	5.021252116	4.80969281	5.014638735	5.005124642	4.618502419	4.789382578	4.92523408	4.682519721	4.830578753	4.726062539	4.501037443	4.571839561	4.826835045	4.936577567	4.581530341	4.791712698	4.864335472	4.960545568	4.562525891	4.574101508	4.493348449	4.351439877	4.067523994	3.855657547	3.799778087	4.224966365	3.670915852	4.717722113	4.434739414	4.323850407	3.882643049	3.898853277	4.149476165	4.035037329	4.397802962	4.046141782	4.628384781	4.173127433
P42025	4.535933166	4.130101297	4.495243748	4.182581854	4.500970536	4.189188519	4.551326267	4.509083642	4.221494871	4.523354476	4.63863161	4.41273651	4.302685597	4.418564172	4.46224831	3.953786655	4.273871427	4.34871923	4.299832881	4.572921363	4.422728839	4.197146072	4.106518402	4.282258865	4.504488729	4.166496651	4.457208048	4.365838274	4.125097616	4.004861692	3.898853277	4.193246076	3.881664619	3.665999073	3.420437487	3.90303827	3.289834465	3.273018494	4.151371776	3.879705766	3.864928972	3.61156586	3.351439877	3.653824359	3.099856237	3.653060017	3.561529806	3.878071355	3.408711861
P61160	5.980530376	5.81466309	5.858591809	5.316980274	5.166202266	5.931758636	5.7134471	5.805531462	5.914911129	5.735309916	5.671217296	5.957005664	5.960397637	6.140680152	6.086256259	5.696394828	5.953418764	6.066660546	5.963692983	5.652996328	5.255493791	5.364159156	5.736988711	5.801949888	5.563190844	5.489206036	5.494543305	5.603598696	5.734742224	5.51391025	5.335926241	5.38979623	5.568032105	5.535949255	4.568640195	5.673462201	5.370513052	4.754887502	5.687340687	5.652486495	5.881664619	5.348846161	5.246408087	5.477029653	5.408938255	5.319039816	5.315662832	5.618042837	5.775138358
P61158	5.658712186	5.720423167	5.590682366	5.732033577	5.753324126	5.807006294	5.64124027	5.727723463	5.610637514	5.677077187	5.25599259	5.602516163	5.85093575	5.562269417	5.591368409	5.695737928	5.599916045	5.520744501	5.768586298	5.690595053	5.39288855	5.401980084	5.521893634	5.654293711	5.779833724	5.605699568	5.952402686	5.896047989	5.687644094	5.703129624	5.537710218	5.463578865	5.677884042	5.535949255	4.66106548	5.871679398	5.370513052	6.529820947	5.588364849	5.827310944	5.663534385	5.382436698	5.813695696	5.542464429	5.408938255	5.879297337	5.580346515	5.685379552	5.731364291
Q9P1U1	0.014347436	1.987093324	0.004793024	2.558958319	2.883636709	1.003589776	1.6008692	1.008390775	1.584967844	1.769627666	1.474611819	2.006080209	1.917342126	1.112760867	1.595022943	1.545031503	1.341121836	0.951081822	1.264946557	1.510455533	2.003687465	0.652164657	1.303268492	0	1.103946426	0.737542441	0.046554702	1.071718479	1.777580862	1.65375636	3.109917692	3.056583528	2.995182984	1.946106992	3.420437487	2.710760524	2.774699222	2.275007047	2.427606173	3.046723866	3.052531824	2.853330351	2.499101764	2.630716096	2.704871964	2.745595899	3.23878686	2.161350266	3.102658131
Q03154	0.014347436	0.046825157	0.004793024	0.009554411	0.042032132	0.004793024	0.042032132	0.004793024	0	0.004793024	0.004793024	0	0	0	0	0	0	0.473053496	0	0.032901029	0.019077601	0.652164657	0.004793024	0	0.004793024	0.004793024	0.046554702	0.014347436	0	0.004793024	1.722466024	1.371094152	0	2.207892852	2.31421313	2.434739414	3.394148254	2.544320516	3.128183402	3.185866545	1.83052577	3.515174171	2.007195501	2.866578332	2.135315965	0.641546029	2.970240133	1.826463745	2.507583241
O14672	3.320302431	3.091176208	2.265257358	3.235315429	3.306017636	2.443942408	2.565188151	3.273344357	2.971068778	1.960667382	2.606651173	2.450233773	2.644128417	2.773914776	2.584811982	2.42132854	3.029949689	2.596530147	3.082866661	3.178908921	1.658507287	1.689936763	2.540776811	2.494890435	2.557391724	3.196640594	3.082965123	3.199860131	2.914695624	3.075866281	2.672048117	2.047305715	1.605652359	1.946106992	1.826463745	2.710760524	2.176322773	2.735522177	1.03796785	1.701918647	1.83052577	1.382206107	1.698959272	2.866578332	2.135315965	2.567220918	2.151642375	1.396890153	1.542670779
O15204	2.193575561	2.32238961	1.756183685	1.810006434	2.508092142	2.043093713	2.408757057	2.347316302	1.939611087	2.664475662	2.606651173	1.505143263	2.286644171	1.420248402	1.810256713	2.270647278	1.561958149	1.270327771	1.485492253	1.510455533	1.658507287	1.388365504	1.303268492	1.608063579	1.412207429	1.432325847	1.982316373	1.531199032	1.570389328	1.286848837	0.707819249	3.687434008	1.605652359	1.656877683	0	1.329602023	0.578536232	0.565597176	1.03796785	0	0	0.748461233	0	0	0.629162305	0	3.463796811	0.742724863	0
P55265	2.193575561	2.207997986	2.896934072	2.965589375	1.946059488	2.881882827	2.227778688	2.577386106	3.057545761	2.788172381	2.56241587	3.267030801	3.426625247	3.50939744	2.798605998	3.896431146	3.16943008	2.897989655	3.041278445	2.404961004	1.658507287	2.181499853	2.159410677	1.910151896	2.423948358	2.516726185	2.760456246	3.497189165	3.301893277	2.237326178	3.969626351	3.26102927	4.351439877	4.335807172	4.478540442	4.172860835	3.486285319	4.333423734	3.128183402	3.951712117	4.027979696	3.96470667	4.523561956	4.687807232	4.343407822	4.632655985	3.23878686	3.878071355	4.520003104
Q8NI60	2.631530144	2.853782641	2.061336359	3.247207805	3.433627013	2.043093713	3.072358575	2.526048519	2.782225669	2.788172381	2.603282543	1.514867783	2.407714847	2.140560611	2.444870882	2.895969966	3.086074833	1.996166691	2.565407104	3.003348486	2.75800302	2.757415315	3.04786729	1.823621433	2.484275802	3.013610208	3.650435154	2.94501889	2.571682196	3.304164625	2.021479727	1.371094152	2.801848446	2.647698256	0	1.76836079	1.915839552	2.275007047	2.690789548	3.879705766	0.748461233	3.153805336	2.007195501	3.384049807	3.099856237	1.718087584	3.463796811	2.416839742	1.141868716
P35611	4.029438128	4.363260355	3.716414022	5.205420977	4.773678073	4.418376909	4.552433369	4.202035634	4.609618337	4.474640227	4.412726475	4.341188327	4.741217274	4.522618269	4.43225074	4.672447676	4.602772827	4.389080866	4.385776024	4.346116877	4.11428879	4.590360817	4.516895332	4.176144644	4.311098651	4.270614253	4.583827099	4.120468791	3.818012714	4.692801799	3.824428435	3.428053035	3.313729572	3.574908836	3.577730931	3.799778087	3.665999073	4.249192481	3.760575809	3.649998594	3.341036918	3.79146681	3.469017667	2.088593923	3.395976765	3.653060017	4.046141782	3.662965013	3.582556003
Q9UEY8	4.389916464	3.739654359	3.574705113	4.441679664	4.60902224	3.89389296	3.837239742	3.856554617	4.05176951	3.597808974	3.374296212	3.706545495	3.710933299	3.639642264	3.945592823	4.055375566	4.154615384	3.774453115	4.100346823	3.102318175	3.428193673	3.549953593	4.173151667	3.847751963	3.808194533	3.196640594	3.823104855	3.514882136	3.274820725	3.612787323	2.8372705	2.811471031	2.801848446	2.984893108	2.979415668	3.685192638	2.93797206	3.42312992	3.660685273	2.718087584	1.83052577	3.153805336	2.720278465	2.380360048	3.47940304	3.056583528	3.366905004	2.630716096	3.212050477
P00325	6.659706003	5.920248402	6.0495369	6.621015897	6.683569027	6.116714991	6.281628267	6.279777135	5.83709792	6.412240667	5.824683183	6.175822262	5.954165276	5.992912116	5.987047934	6.208740624	6.385714417	6.038238923	6.20745702	6.524595907	6.190990334	6.28315419	6.132198167	5.710118395	6.30963772	6.119108831	5.009518602	5.79703655	6.278881987	5.786599476	5.391630262	5.742724863	2.009586049	5.152183419	2.676568315	5.327447853	4.957759861	4.169925001	5.667513713	4.434739414	4.575715712	0	0.629162305	3.220329955	0	1.718087584	5.580346515	2.630716096	4.020294762
P00326	6.879764199	6.42642989	6.35714875	6.932500892	6.709898899	6.408686704	6.542775193	6.753804344	6.387205016	6.747537089	6.346264164	6.665841314	6.240796198	6.4581531	6.53378176	6.50195883	6.717962508	6.486639602	6.754586804	6.733248805	6.813205924	6.672076315	6.68606621	6.32019936	6.9689144	6.653784453	5.880609914	6.277781235	6.536821696	5.983147586	5.478540442	4.94204526	2.009586049	5.315662832	2.979415668	5.367720513	4.651147389	3.670915852	5.84582455	4.723194474	4.80512045	0.748461233	1.30256277	3.525233677	0	1.718087584	5.689299161	2.630716096	4.34269696
P11766	5.192933357	4.601439973	5.272003219	5.077179199	5.426973088	5.057829205	4.888154368	4.869045454	5.261036574	4.978170072	5.085048573	5.237145007	4.713839329	5.202597944	4.848814928	4.884371382	4.943336003	4.92523408	5.078293534	5.259217638	4.812622092	5.369770605	5.179224872	5.097466778	5.154898029	5.029489162	4.408749418	4.858349323	5.101191351	4.599721118	3.824428435	5.488000771	3.967168608	4.624490865	3.718087584	5.050211446	4.957759861	4.913288367	4.604466745	4.989441808	4.69803322	4.485641498	3.469017667	4.059470652	3.300123725	3.890446693	5.103077947	4.558675809	4.173127433
P28332	3.419196622	2.656731773	2.540707691	3.381343163	2.323813316	2.594290137	1.326048185	2.457683961	1.939611087	2.443149338	1.568314449	2.331554638	0	2.287177933	2.229637113	0.542032132	2.377391503	2.596530147	2.023466679	2.404961004	2.701609619	2.963545523	2.791977467	2.275997222	2.925767646	2.672985168	1.61229457	2.634922196	2.792766393	2.33184309	1.722466024	0	0.995182984	1.312277925	0	0.635367454	0	0.565597176	0	0.665999073	0	0.748461233	0	0	0.629162305	0	2.151642375	0	0
P55263	0.014347436	0.046825157	0.004793024	0.009554411	0.042032132	0.004793024	0.042032132	0.004793024	0	0.004793024	0.004793024	0	0	0	0	0	0	0	0	0.915938621	0.019077601	0.004793024	0.004793024	0	0.758007574	0.004793024	0.046554702	0.014347436	0	0.004793024	1.722466024	2.811471031	2.322889571	1.656877683	1.826463745	1.76836079	2.176322773	2.931052646	2.690789548	2.252980741	2.172060746	1.793549123	2.91201108	2.088593923	3.395976765	1.718087584	2.151642375	2.630716096	2.507583241
Q9H2P0	0.014347436	0.046825157	0.004793024	0.009554411	0.736815538	0.004793024	0.943762635	0.004793024	0.672414248	1.436447205	0.575727383	0.613254265	0.607062403	0.537481029	0	1.861311943	1.010696432	1.257570261	0.77462922	0.032901029	0.019077601	1.689936763	0.732334134	1.297319391	0.004793024	0.004793024	0.046554702	0.014347436	0	0.004793024	1.337235348	0	2.009586049	1.312277925	1.826463745	2.434739414	1.584962501	4.399171094	1.03796785	0	1.83052577	2.425817338	3.07153387	2.088593923	1.59454855	2.341036918	0.812840461	2.835924074	0
Q9BRR6	0.014347436	0.772621773	1.735931884	0.649042386	0.942461738	0.004793024	0.042032132	0.004793024	0	0.725330705	0.887560398	1.808033749	1.300007979	1.940505982	1.298653018	0.542032132	0.51310494	1.257570261	0.945683669	0.032901029	1.658507287	2.037104277	1.827378154	0.632518379	0.957596839	1.776532772	1.022099902	0.741888545	2.07419592	1.646538073	1.722466024	0	0.995182984	2.207892852	1.141868716	0	1.915839552	0.565597176	1.669026766	1.31421313	2.172060746	1.793549123	2.253989266	0	2.358021097	2.341036918	1.834576391	0.742724863	2.691534165
Q9NX46	2.949026764	2.010947118	0.732334134	1.810006434	1.288462591	1.729386392	2.565188151	1.973490166	1.775319017	1.436447205	1.568314449	1.701415651	2.286644171	1.633018447	1.786794983	0.858312573	2.265601304	1.576816209	0.945683669	1.510455533	0.019077601	1.689936763	0.575727383	1.191103053	0.758007574	1.432325847	1.662731586	0.803657923	2.066242724	1.338960808	0.707819249	1.371094152	2.009586049	0.635367454	1.826463745	2.434739414	1.197446064	1.59454855	1.03796785	0.665999073	1.40780593	0.748461233	0	1.748461233	0.629162305	1.718087584	2.151642375	1.396890153	2.117695043
Q16186	1.535949966	1.675650832	2.27493314	0.649042386	0.042032132	1.425373046	0.699138697	2.245727037	1.295871619	2.682930239	1.085468157	1.505143263	1.917342126	1.420248402	2.061281145	1.320387576	2.265601304	2.563170751	2.698478936	2.207617928	1.197738601	2.474015898	2.37865448	1.910151896	0.004793024	0.004793024	0.046554702	1.071718479	1.27377427	2.55212173	2.8372705	2.499101764	2.801848446	1.946106992	2.676568315	2.710760524	2.774699222	2.931052646	1.669026766	0.665999073	3.052531824	2.853330351	2.007195501	1.329602023	2.984893108	2.063502942	2.61117238	1.396890153	2.117695043
P30566	2.416228992	1.084064265	1.008390775	2.330418684	1.045629883	1.044296962	1.875731861	2.094943899	1.584967844	1.769627666	1.568314449	1.514867783	1.616616814	1.424759474	1.298653018	1.730152857	1.341543781	1.257570261	0.945683669	1.510455533	1.658507287	1.388365504	1.952769586	1.297319391	1.710811388	0.737542441	0.046554702	1.071718479	1.27377427	1.65375636	2.987927168	2.811471031	2.801848446	3.12763328	2.676568315	2.710760524	3.486285319	2.931052646	2.427606173	2.252980741	2.447138342	3.283921772	2.499101764	3.220329955	2.559083869	2.917113455	3.102098188	2.416839742	2.691534165
P30520	3.320302431	3.563033288	3.40052413	2.753340461	2.76515886	2.877913216	3.126740865	2.789082925	3.0807571	3.20207349	2.796334159	3.119665073	3.07162017	2.662315708	2.584811982	3.059539727	2.536594018	3.373853922	3.003836964	3.003348486	2.33540003	3.572774197	3.13602404	2.78374433	2.769579406	3.083314879	2.308001065	2.802903867	3.016215013	2.237326178	0	2.499101764	0	1.312277925	1.141868716	0.635367454	0	0.565597176	1.03796785	1.31421313	0	1.382206107	2.499101764	3.384049807	0.629162305	1.318075769	0.812840461	0	0
Q8IUX7	1.065626448	1.269120079	0.004793024	0.009554411	1.045629883	1.739080368	0.699138697	0.695896078	0	1.436447205	1.474611819	0.598723032	1.803110554	1.732247009	1.585888081	1.545031503	1.721160663	1.576816209	0.995174915	1.510455533	0.019077601	0.004793024	0.575727383	0.664801011	0.004793024	0.004793024	0.046554702	0.014347436	0.607062403	1.338960808	2.493134922	4.493348449	5.511594542	3.256004204	2.31421313	3.685192638	3.83052577	4.074962058	2.099856237	3.185866545	3.945794957	3.029747343	2.720278465	3.055427059	2.704871964	1.718087584	4.106571664	4.259523587	3.305970521
Q8TED9	1.535949966	2.507445424	2.629647962	2.11816977	2.292060342	2.877913216	3.021363993	2.526048519	2.304993022	2.109968876	1.24103691	2.331554638	2.119719389	2.445349802	2.584811982	2.270647278	2.106398789	2.153194316	2.177461131	2.760025307	2.75800302	2.62993418	2.37865448	2.491555076	2.63613604	3.072845294	3.749956907	2.777037219	2.571682196	2.373945504	1.337235348	2.811471031	2.009586049	1.656877683	1.141868716	0.635367454	1.915839552	0.565597176	2.690789548	1.701918647	1.40780593	2.135315965	1.30256277	1.329602023	0.629162305	1.318075769	1.834576391	2.161350266	1.542670779
Q9Y4W6	4.001449691	3.624261093	3.823682201	4.526791251	4.357893464	4.265076652	4.255695363	4.163022558	4.584467629	4.357745063	4.487879283	4.305568481	4.713839329	4.097595045	4.57438835	4.486079601	4.497481412	4.519006247	4.686013163	4.254188971	4.07152389	4.273856884	4.541336512	4.608359351	4.504488729	4.051997351	3.007836002	4.36535258	4.14365303	4.295730006	3.759155834	2.811471031	2.576925182	4.067523994	2.31421313	3.109917692	3.83052577	2.931052646	3.300123725	3.879705766	3.341036918	4.03972331	3.218264536	3.87774425	1.887525271	3.303537235	4.282933963	3.321447116	3.582556003
P43652	3.698582503	3.235966016	1.735931884	3.813178194	2.721419234	2.994865714	1.875731861	3.37920282	2.095654984	2.670187766	1.102904769	1.505143263	0.907787714	1.424759474	3.002868408	3.276898343	2.414210857	3.440404654	3.072591897	4.386663908	3.524516212	1.651429214	2.543664233	2.729817447	2.130987686	2.803260596	4.107855367	3.199860131	3.094875827	2.991598155	0.707819249	2.811471031	0.995182984	1.946106992	2.31421313	2.710760524	1.584962501	2.275007047	2.690789548	0	0.748461233	3.029747343	0	1.748461233	0	1.718087584	0	0	0
P20933	2.416228992	3.077226796	1.735931884	1.467926816	1.045629883	1.932677894	2.411184927	2.305149235	2.486410648	2.316762105	2.325960198	2.173773776	2.286644171	2.090473507	2.229637113	2.228596488	2.668405108	2.392091441	2.182491619	2.760979035	2.33540003	1.898100436	2.37865448	2.324543283	1.412207429	1.432325847	2.478000439	2.195682236	2.219035509	2.632523382	0	0	0	0	0	0	0	0	1.03796785	0	0	0	0	0	0	0	0	0	0
P52594	1.535949966	1.675650832	0.004793024	1.467926816	0.042032132	0.73058964	0.699138697	0.004793024	0.912553596	0.004793024	0.887560398	0.613254265	1.300007979	1.420248402	0.647371633	2.100409097	0	0.797274275	0.805192549	0.915938621	0.866026037	1.735533019	0.575727383	0.9755452	0.957596839	2.091896747	2.887080182	0.014347436	0	0.76802645	1.722466024	0	2.009586049	1.656877683	1.826463745	1.329602023	1.197446064	1.59454855	0	1.701918647	0.748461233	1.382206107	1.698959272	0.659924558	2.135315965	1.318075769	1.461179281	1.396890153	1.542670779
Q53H12	2.788726499	2.172149138	2.890073379	2.502759879	2.508092142	2.240650906	2.452129643	2.526048519	2.259947053	1.756543216	1.984352594	2.006080209	2.490892846	1.940505982	2.097491777	2.610061773	3.170395851	2.178625853	2.469557903	1.162411701	2.216245896	2.037104277	2.450661409	2.096109359	2.27208812	1.955801055	1.965862537	2.94501889	2.688872687	2.45238601	2.8372705	3.056583528	2.801848446	2.984893108	2.31421313	2.934830986	3.172594188	3.100977648	3.439623138	2.892714827	2.447138342	3.153805336	2.253989266	3.384049807	3.300123725	2.341036918	2.408711861	3.444490385	1.542670779
P35573	2.631530144	2.995946078	3.349240443	3.124002987	3.190275073	3.567938421	3.336562102	2.67928409	3.804097425	3.615314576	3.166464537	2.996804728	3.326925233	3.255831002	3.36502445	3.461003753	4.064497225	3.373853922	3.395250493	2.56712964	2.911654178	3.440271479	3.813212754	3.777217683	3.37719465	3.750950961	2.956158866	3.423191495	3.756585336	3.796576774	2.987927168	2.499101764	1.605652359	2.984893108	2.676568315	2.710760524	3.573697675	1.98550043	2.690789548	3.649998594	2.874469118	3.029747343	2.007195501	3.055427059	1.887525271	1.318075769	2.61117238	2.630716096	2.691534165
Q9BSE5	2.082341301	2.656731773	1.939852883	2.346709405	1.946059488	2.083025623	2.073775463	2.305149235	2.486410648	2.460351495	2.531551069	2.173773776	1.300007979	2.418242619	2.240240281	1.861311943	2.489366287	2.392091441	2.188313437	1.829170493	1.658507287	2.245267951	2.321533009	2.275997222	2.930233129	2.091896747	1.965862537	1.531199032	2.224368266	2.137590458	1.337235348	0	1.605652359	1.656877683	0	0	0.578536232	1.141868716	1.669026766	1.701918647	0.748461233	2.425817338	1.30256277	2.630716096	1.887525271	0	2.408711861	0.742724863	0.565597176
Q9NUQ2	2.408876712	2.519440478	1.756183685	2.11816977	2.508092142	2.043093713	2.411184927	2.094943899	2.114641849	1.769627666	2.333643309	1.994581617	2.490892846	1.932301638	2.298398679	1.530726821	1.703746626	1.257570261	2.023466679	1.829170493	2.003687465	1.735533019	1.620737063	1.297319391	0.758007574	2.091896747	1.965862537	2.634922196	1.871721579	1.646538073	1.722466024	2.811471031	0	1.312277925	1.826463745	1.76836079	0.578536232	0.565597176	1.03796785	0.665999073	0.748461233	2.135315965	1.698959272	1.748461233	0.629162305	1.318075769	1.461179281	1.396890153	1.141868716
O00116	3.718624506	3.494243885	4.062895798	3.305094105	1.778276018	3.351297376	2.684162235	3.349703633	4.174841572	3.527332847	3.311159345	4.112133353	3.656471722	4.040339727	3.650382898	3.353252997	3.578691771	4.18822874	3.624354697	1.913898224	3.524516212	3.91546004	3.546673743	3.514360817	3.543597688	3.455668961	1.497108824	3.181434804	3.33991456	1.657048545	3.330080291	2.811471031	3.160274831	2.984893108	3.577730931	3.421335523	3.394148254	3.42312992	3.128183402	3.541019153	3.46727948	2.853330351	4.048178049	3.220329955	3.47940304	3.056583528	2.61117238	0.742724863	3.503348735
O95994	7.166113543	7.408367844	7.29309327	6.772911182	7.587216351	7.345717428	7.048116167	6.817344342	7.229625988	7.691888978	7.99546618	7.238672898	7.251522447	7.305428513	7.679872681	6.592470951	7.285326081	7.774837555	7.373647715	7.610006347	6.750111295	7.117467409	6.798425333	7.937633374	7.377132889	6.501533926	7.420374666	7.488215885	7.332990605	7.617885617	7.463796811	6.275503758	4.889473543	6.804432224	6.983601697	6.45318831	7.291186051	4.913288367	7.12983251	5.571373436	6.316628491	6.316628491	6.349436052	8.015693807	6.835881978	7.014280895	6.508428653	7.192095509	7.861603908
Q8TD06	6.18250667	6.482406753	6.262658655	5.861434497	6.524475887	6.356086517	5.808940327	5.947165403	6.004054507	6.540911929	6.33431983	5.817569859	6.011750243	6.000516389	6.328545825	5.666714526	6.331019659	6.758878499	6.143621152	6.625551879	5.353267425	5.867538604	5.763630184	6.767592551	6.052803249	5.1727111	6.084628623	6.488860562	6.536187909	6.960514173	5.443164582	4.840127489	3.441837559	5.118387414	3.718087584	5.673462201	5.759865996	3.42312992	5.776981273	4.259523587	4.754887502	5.204245075	4.523561956	6.896352588	4.601696516	5.104895736	5.103077947	5.731364291	5.958378712
O00468	3.618117144	2.704496292	2.061336359	2.965589375	2.928263809	2.240650906	2.452129643	2.667889297	1.584967844	2.799627154	1.24103691	2.617927341	2.611963522	2.198125421	2.695895314	3.092135518	3.402936554	3.371332495	2.879174688	3.285100569	1.990219852	2.285855931	3.04786729	2.295315646	2.796789764	3.072845294	2.440871459	1.360173286	3.38376649	0.883304648	2.270030516	4.278480434	3.784503983	1.946106992	3.420437487	2.710760524	3.969626351	2.735522177	3.128183402	3.879705766	2.674309986	1.382206107	3.805980272	2.630716096	1.242856524	2.567220918	3.561529806	3.662965013	2.861293729
P01019	2.788726499	2.010947118	2.478854139	3.010480712	3.175672821	2.735861087	2.879777967	3.567505918	2.745812548	2.684280197	2.762219926	2.331554638	2.598513308	2.966748551	3.002868408	3.71057798	2.106398789	3.416019666	2.596530147	3.357037261	3.773884021	2.401186233	3.082224428	2.887815016	3.569472749	3.457033478	3.470147988	3.181434804	3.345349929	2.902287816	2.8372705	4.107129875	3.160274831	3.752034916	3.420437487	2.126532406	3.172594188	3.42312992	3.862616696	3.541019153	3.341036918	3.283921772	3.218264536	1.329602023	2.850666093	3.303537235	3.736965594	2.835924074	2.992768431
Q8WYP5	0.014347436	0.046825157	0.004793024	0.649042386	0.042032132	0.004793024	0.042032132	0.004793024	0	0.725330705	0.004793024	0	0.692945577	0.537481029	0	0	0	0	0	0.627417941	0.811558851	1.388365504	0.004793024	0.664801011	0.658992879	0.004793024	0.046554702	0.014347436	0.607062403	0.004793024	0	2.047305715	2.009586049	1.656877683	1.826463745	0.635367454	1.197446064	2.931052646	0	1.701918647	1.83052577	1.382206107	1.698959272	2.630716096	1.59454855	2.341036918	0.812840461	2.161350266	0
P23526	5.212709883	5.42473375	5.658993884	4.893182194	5.290192521	5.33027181	5.486142462	5.360741672	5.311606395	5.263645184	5.126024508	5.463954809	5.364254784	5.314536961	5.029209663	5.304153155	5.291596974	5.513115985	5.460124018	5.028984673	5.23641459	5.483735105	5.457382172	5.394634966	5.314304971	5.389588139	5.122330652	5.234709391	5.435176194	5.116068165	4.04176865	4.732450113	4.545144678	4.778208576	4.956056652	5.297925053	5.195872501	5.900303302	5.271774255	5.319039816	4.80512045	5.382436698	5.813695696	5.35061511	4.475517281	4.770829046	3.814892173	5.462052319	4.240059863
O43865	2.193575561	0.046825157	0.004793024	0.649042386	0.736815538	0.69957643	0.699138697	1.008390775	1.905303811	0.004793024	0.887560398	0.598723032	1.300007979	1.932301638	2.444870882	1.730152857	1.555137072	1.257570261	1.802920984	0.627417941	0.019077601	0.652164657	0.575727383	0.9755452	0.658992879	0.004793024	0.718968951	0.014347436	0	0.575727383	3.424026283	2.499101764	1.605652359	3.372023424	2.979415668	3.799778087	3.394148254	2.931052646	3.554998069	3.541019153	3.46727948	3.153805336	0.629162305	3.384049807	1.242856524	3.750606505	3.655351829	2.630716096	3.102658131
Q96HN2	0.014347436	0.772621773	1.43077921	0.649042386	0.736815538	1.729386392	1.938278664	1.76328483	1.295871619	1.049089986	1.984352594	0.906420231	1.009554411	0.882767373	1.595022943	1.214446381	1.010696432	0	0.490317338	0.627417941	0.019077601	0.652164657	0.004793024	1.599407708	0.004793024	0.004793024	0.990317338	0.014347436	1.27377427	1.961333625	3.688553389	1.371094152	1.605652359	3.665999073	2.676568315	3.421335523	3.486285319	2.931052646	3.660685273	3.185866545	3.582957365	3.153805336	0.629162305	3.384049807	1.59454855	3.429392792	3.736965594	2.835924074	3.102658131
Q09666	9.197696129	9.245431635	8.864523715	9.792649325	9.377280998	9.245431635	9.183340119	9.046696204	9.235200503	9.197696129	9.513924914	9.06027127	9.359383533	9.235200503	9.359383533	9.576016429	9.359383533	9.209736265	9.297292018	9.01879816	8.748101292	8.961912672	8.732399072	9.377280998	8.921911654	8.718525039	9.522081186	9.127454163	8.238436587	8.895524793	7.37045493	6.741466986	7.697176094	7.686220365	6.448900951	7.254493265	7.428164729	6.85532532	7.737213536	7.848706391	7.379233946	6.961893384	7.220071939	7.618605744	6.746939733	7.112630637	7.675980549	7.571322867	8.061668207
Q8IVF2	1.535949966	0.046825157	0.004793024	0.009554411	0.736815538	0.004793024	1.6008692	0.004793024	0	0.004793024	0.004793024	0	0	0.537481029	0	1.214446381	0.497591492	0	0.945683669	0.915938621	0.019077601	0.004793024	0.004793024	0.664801011	0.004793024	0.004793024	0.046554702	0.014347436	1.27377427	0.004793024	0	0	0.995182984	0.635367454	0	1.329602023	0.578536232	0	1.03796785	0	2.172060746	0	0	0	0.629162305	1.318075769	0.812840461	0.742724863	0
O95433	3.079608718	2.80381311	2.746140249	1.185745357	1.983245997	2.716777235	2.346752771	1.371831682	3.011982495	2.460351495	2.339148654	2.725605556	3.25499568	3.051836471	3.02291465	3.023277543	3.330692705	3.06802276	2.992475407	2.908468779	1.156739029	2.757415315	3.182604799	2.275997222	2.76563146	2.452752472	2.556057206	1.431211368	2.224368266	2.45238601	0.707819249	2.499101764	1.605652359	3.256004204	1.826463745	2.126532406	2.398715194	2.275007047	2.690789548	3.415488271	2.674309986	2.853330351	2.007195501	2.088593923	2.135315965	3.967783436	1.834576391	3.321447116	3.102658131
P02765	4.199360019	5.024822765	3.631024866	3.958460823	4.074184056	4.321331775	4.69596647	4.284248996	3.90986602	4.756410782	4.178728204	3.981174253	4.454333144	3.999774544	4.288071398	4.555400153	4.060009789	4.492739969	4.652915359	5.372119351	4.6306547	4.026437969	4.062023941	4.333373878	4.459064161	4.18645516	5.22583702	4.29507843	4.439258458	4.663179012	2.493134922	4.278480434	2.801848446	3.256004204	2.676568315	2.126532406	3.573697675	2.544320516	4.151371776	3.185866545	3.052531824	4.258016331	2.253989266	1.748461233	1.59454855	2.341036918	2.61117238	2.630716096	2.507583241
Q96BJ3	1.535949966	2.207997986	1.735931884	2.558958319	2.566678554	2.240650906	0.699138697	2.094943899	2.114641849	2.089723677	1.985672142	0.613254265	2.323968064	2.29873248	2.229637113	1.530726821	2.106398789	1.790281798	1.26055888	0.946132902	1.658507287	0.652164657	2.37865448	1.823621433	2.130987686	2.091896747	1.982316373	1.531199032	1.570389328	1.338960808	1.337235348	2.499101764	2.322889571	2.207892852	0	2.126532406	1.584962501	1.98550043	1.03796785	1.701918647	0.748461233	0	2.007195501	2.380360048	0.629162305	1.318075769	2.151642375	1.826463745	1.141868716
P55008	0.014347436	2.656731773	2.061336359	2.11816977	1.045629883	2.594290137	2.452129643	2.457683961	2.593991178	2.109968876	2.727542668	2.252187313	2.644128417	2.29873248	2.658664899	2.578703786	2.414210857	1.996166691	2.596530147	3.051836471	2.545444589	2.929603797	2.834914965	2.729817447	2.423948358	2.516726185	3.22921871	3.282889969	2.219035509	2.306506472	2.021479727	1.371094152	2.009586049	2.207892852	1.141868716	1.76836079	1.197446064	0.565597176	1.03796785	2.007195501	1.83052577	0	1.698959272	1.748461233	1.59454855	1.318075769	2.61117238	0.742724863	2.117695043
O95831	0.014347436	0.046825157	0.004793024	0.009554411	0.042032132	0.004793024	0.042032132	0.004793024	0	0.004793024	0.004793024	0.598723032	0	0	0	0	0	0	0	0.032901029	0.019077601	0.652164657	0.004793024	0	0.004793024	0.004793024	0.046554702	0.014347436	0.607062403	0.004793024	5.422457283	4.278480434	5.183486514	4.624490865	5.019108823	5.209323387	4.332946573	5.689299161	4.29179999	4.880359013	4.69803322	4.119356177	4.269531917	5.088169871	4.802710219	4.9202933	5.006597245	5.03972331	4.61018821
Q9Y4K1	2.700218869	1.675650832	1.969780466	3.222929552	1.666248949	2.083025623	0.042032132	1.450790133	2.259947053	1.049089986	1.568314449	2.331554638	2.119719389	2.445349802	1.595022943	2.228596488	1.885562477	2.735105005	2.177461131	1.324580337	2.54795846	1.388365504	0.893195954	0.632518379	1.412207429	0.737542441	0.990317338	0.741888545	1.570389328	1.646538073	2.493134922	0	0	1.656877683	0	2.710760524	2.176322773	3.42312992	1.669026766	1.31421313	2.172060746	2.425817338	4.422457283	2.866578332	1.887525271	1.318075769	1.461179281	3.321447116	2.310340121
Q12904	3.801015355	4.401325889	4.083422875	4.45320865	4.341854757	4.201320685	4.359817696	4.286282664	4.545015031	4.401359345	4.611693683	4.092370464	4.052613792	4.278707598	4.399323812	4.23691077	4.198203921	4.108244678	4.305915863	4.302992078	4.07152389	4.0369868	3.921235797	4.263530301	4.006158626	4.231210009	4.530977362	4.532384553	4.0227588	4.104551849	4.272520928	3.562344198	3.784503983	4.139142019	4.395976765	3.90303827	4.171527106	3.560714954	3.439623138	4.192194165	4.027979696	4.381283373	4.776454966	3.771533487	4.601696516	3.890446693	3.975752454	4.048178049	4.063790532
Q13155	2.376021027	2.519440478	2.265257358	1.810006434	1.637245144	2.401786887	2.213141324	2.67928409	2.86931127	2.813777156	2.974002526	2.611973816	2.286644171	2.55635192	2.559659642	2.798278764	2.648568801	2.897294576	2.992475407	3.003348486	2.705169798	3.26424442	2.572733665	3.307839093	2.644929525	3.199346958	3.082965123	2.902498297	3.530346885	2.797558856	3.61117238	2.499101764	3.557450937	3.574908836	2.979415668	2.934830986	2.93797206	2.275007047	2.690789548	2.497399469	3.46727948	3.61156586	3.469017667	2.866578332	3.395976765	2.745595899	2.803915838	1.826463745	2.861293729
O00170	1.859687869	1.675650832	2.540707691	2.558958319	2.15938658	2.043093713	1.326048185	2.821124868	1.584967844	2.460351495	2.603282543	2.450233773	2.97964938	2.445349802	2.559659642	2.211419241	2.377391503	2.153194316	2.023466679	2.337260457	2.545444589	2.181499853	2.705786565	2.622411401	2.769579406	2.300007979	2.285447325	2.634922196	2.07419592	2.423938338	2.270030516	2.499101764	2.576925182	2.207892852	1.826463745	2.710760524	2.93797206	3.42312992	2.427606173	2.718087584	2.172060746	2.135315965	3.218264536	2.630716096	2.984893108	2.341036918	2.61117238	3.177386315	2.861293729
P00568	3.322931913	3.37554884	3.489315956	3.566518004	3.631620618	3.776263339	4.665589554	3.27912208	2.971068778	3.142889745	3.767922412	3.753204794	3.827022016	3.50939744	3.775710071	4.200116391	3.873973096	3.06802276	2.990442349	4.092282974	3.813544637	3.91546004	3.566626488	3.644702075	3.03646592	3.712072598	3.911989433	4.138156101	3.455000928	3.014726443	3.61117238	4.493348449	3.881664619	3.83525039	3.855657547	1.329602023	2.774699222	1.98550043	2.923466152	3.649998594	4.251719093	3.79146681	3.576118982	2.380360048	4.142957954	3.549669171	4.528154536	3.321447116	3.102658131
P54819	5.23671548	5.582673855	5.143691871	5.33753699	5.156065773	5.11987298	5.46263578	5.37671544	5.422259189	5.199470156	5.487888525	5.151463577	5.38634416	5.111498373	5.404290989	5.503288759	5.227866628	5.030736632	5.298727318	5.336875016	5.208625516	4.977485735	4.827647289	5.252089927	4.986025657	5.14092909	5.837814034	5.698510381	5.312546398	5.711246238	5.152183419	4.840127489	5.292290953	5.118387414	5.084347785	4.71332923	5.219039414	4.913288367	5.138049896	4.773117223	4.511805354	4.813182616	5.00030053	4.059470652	5.322288724	5.319039816	5.204245075	4.628384781	4.930579657
Q9UIJ7	2.193575561	2.800808644	2.754304471	3.464848165	3.128711208	3.292898576	3.650281529	3.632118076	3.251247518	2.684280197	3.530315785	3.197592348	3.827022016	2.877729265	3.651368807	3.953786655	3.672013389	3.23373829	3.601392994	3.224715758	3.203217975	3.4681472	3.534401855	3.553176021	3.543597688	3.083314879	2.78113139	3.578320779	3.38376649	3.447173109	3.969626351	4.02266372	3.670538232	4.401903472	3.994579724	2.934830986	4.04176865	4.169925001	3.969626351	4.028569152	3.341036918	4.813182616	4.422457283	2.088593923	4.552541023	3.180041746	4.282933963	4.333423734	3.305970521
Q92667	0.014347436	0.046825157	0.732334134	0.009554411	0.736815538	0.004793024	0.042032132	0.004793024	0.672414248	0.004793024	0.004793024	0.613254265	0.607062403	0	0.651281385	1.214446381	0	0.779541934	0	1.162411701	0.019077601	0.004793024	0.004793024	0.632518379	0.658992879	1.747689823	1.662731586	1.531199032	0	0.883304648	0.707819249	0	1.605652359	1.656877683	0	0.635367454	0.578536232	2.544320516	0	1.701918647	0.748461233	2.135315965	3.805980272	2.088593923	1.242856524	0.641546029	0.812840461	2.161350266	2.310340121
Q02952	2.665759062	3.617528431	1.43077921	4.123829599	3.402955753	3.318558759	3.579778266	3.061319796	2.650823086	3.293532449	3.929754348	2.996804728	3.711133323	2.879878564	3.402438084	3.647408385	4.016421251	3.389794461	3.966173396	3.948224062	3.296355086	2.908778374	3.487550248	2.774129252	3.166130189	3.312672672	3.576096781	3.282889969	1.575106521	2.815809234	2.021479727	4.107129875	3.313729572	1.312277925	2.31421313	1.76836079	3.289834465	1.98550043	2.099856237	2.252980741	3.052531824	0	0.629162305	1.329602023	0	1.318075769	3.975752454	2.630716096	1.542670779
Q12802	0.808408857	0.772621773	0.004793024	0.649042386	0.042032132	0.004793024	0.943762635	0.004793024	0	0.004793024	0.004793024	0.613254265	0.607062403	0	0	1.214446381	0.51310494	0	0	0.032901029	0.019077601	0.004793024	0.004793024	0.664801011	0.004793024	0.737542441	1.662731586	0.803657923	0	0.004793024	1.722466024	1.371094152	0.995182984	1.656877683	0	2.126532406	1.197446064	1.141868716	1.03796785	1.31421313	2.172060746	0.748461233	1.30256277	1.329602023	0.629162305	1.318075769	1.461179281	1.396890153	2.117695043
P14550	6.036725633	5.917328117	5.976989953	5.900170828	6.011188831	5.82312806	5.598466603	5.868176911	5.794502512	5.810595841	5.82995895	5.747347144	5.866622819	5.729227368	5.853571442	5.694659882	5.858283918	5.60914018	5.812756439	5.902954906	5.428317617	5.577091725	5.678734546	5.633090928	5.626008471	5.729125534	5.908648966	5.842925857	5.44562736	5.827834407	5.130793621	5.322288724	5.243999052	5.775138358	5.146084939	5.638653116	5.031512828	5.784678464	5.214124805	5.165911939	5.258518925	5.160543765	4.673367972	5.2527285	4.732450113	4.883620816	5.265411891	4.782059033	5.450221496
P15121	4.089773771	3.995203281	4.825851953	4.641435844	4.724361763	4.258983388	4.570460887	4.583375127	4.381771961	4.555658849	5.1074987	5.031047901	4.821111609	5.013311423	4.898475567	4.856877402	4.825128098	4.660694393	5.084513105	4.715833207	4.074719453	4.774353766	4.915331156	4.748165126	4.576426622	4.852893786	4.594054607	4.717192906	5.356610038	4.959414264	3.61117238	4.278480434	3.881664619	4.51895471	2.979415668	4.254493265	3.969626351	3.100977648	3.554998069	2.718087584	3.582957365	3.029747343	2.253989266	2.630716096	2.850666093	4.334377582	3.814892173	2.416839742	4.116309301
O60218	5.433597269	5.275247023	5.405141275	5.197036175	4.784561385	5.428066803	5.047369456	5.064267857	5.634107372	5.366788347	4.877937171	5.21485296	4.770383934	5.115948367	5.142522138	5.104526822	4.863038295	5.078268872	5.195867108	3.466567553	5.21255768	5.376030582	5.304511042	5.419322926	5.087628849	5.20269721	5.02846996	5.230680786	5.057791321	4.817285583	2.987927168	0	0	2.447138342	0	1.329602023	0.578536232	0	2.690789548	0.665999073	2.874469118	4.431177202	2.007195501	0	0	0	3.102098188	0	3.212050477
Q04828	4.526574981	3.89503383	4.137223608	3.618070256	4.195544732	4.828321475	4.398515426	3.725330705	4.774526686	4.009105654	3.146619837	4.068105265	3.927201495	4.478420189	4.632070525	3.772251451	4.131423271	3.89037085	4.011908959	4.069832518	4.314164562	4.210604355	3.806493371	4.263530301	3.718864109	3.670509363	4.099518066	4.57558169	3.723514789	3.903946199	3.969626351	3.428053035	3.670538232	3.12763328	3.855657547	3.90303827	3.573697675	3.670915852	4.228049048	3.185866545	3.46727948	3.397802962	3.07153387	2.088593923	4.99699125	3.303537235	4.106571664	2.835924074	3.305970521
P42330	4.749940833	4.438413163	4.622576677	3.700234809	4.291094664	5.287328297	5.194203129	3.97178774	5.294536519	4.479443823	4.061001673	4.862118916	4.51992196	5.107170861	5.07039522	4.403391227	4.459064294	4.469578477	4.713664338	4.313366549	5.283599524	4.882913035	4.426350751	4.911970934	4.502168232	4.494883624	4.689548463	4.908860992	4.380649286	4.493787251	4.3305584	3.26102927	3.881664619	3.372023424	4.107129875	3.90303827	3.665999073	3.778909424	4.760398389	3.649998594	3.683322166	4.119356177	3.695251495	2.088593923	5.697662633	3.429392792	4.430285273	2.835924074	3.582556003
P17516	4.141907653	3.473359583	3.919854549	3.228121072	3.878494505	4.797747728	4.325854664	3.567505918	4.575573683	3.793155862	3.055081845	3.902211809	3.910444322	4.396071946	4.546446386	3.647408385	3.939941903	3.773433514	3.916525223	3.86956911	3.96075149	3.869846057	3.487550248	4.002432134	3.543597688	3.196640594	3.823104855	4.381433061	3.442253376	3.622998309	3.759155834	3.056583528	3.441837559	3.12763328	3.577730931	3.799778087	3.394148254	3.42312992	4.29179999	3.046723866	3.46727948	3.153805336	2.91201108	1.748461233	4.732450113	3.180041746	4.166179824	2.416839742	3.102658131
O43488	4.824672165	4.50131751	4.136235399	4.26427242	3.878494505	4.265076652	4.329178745	4.453604711	4.36178148	4.298877311	4.573659003	4.375891631	4.671258261	4.670523402	4.773497375	4.618502419	4.881026991	4.544143897	4.354863353	4.572921363	4.63736565	4.377440189	4.260066395	4.383344618	4.364262918	4.058197397	4.307895812	4.430823871	4.673315961	4.70287786	3.424026283	3.562344198	4.048178049	3.83525039	2.979415668	2.934830986	3.486285319	1.98550043	3.862616696	3.649998594	3.46727948	3.697106574	3.695251495	3.96470667	3.806667761	3.549669171	4.233427944	2.835924074	3.408711861
O95154	4.20896844	3.739654359	3.489315956	2.873422405	3.111159713	4.43526432	3.967266638	4.200015464	4.061426074	4.56638803	2.826549759	4.139287297	4.189306385	4.420921582	4.848814928	3.68383541	4.225574228	4.850674719	3.468960928	2.996147805	3.071379388	3.663634097	3.476671943	4.590984121	3.671559884	3.40969657	4.061840915	4.138156101	3.771286383	4.057712136	3.61117238	2.811471031	3.160274831	3.256004204	1.141868716	1.76836079	1.915839552	0.565597176	3.128183402	2.007195501	3.052531824	4.119356177	2.91201108	2.380360048	3.654588296	2.341036918	4.233427944	0.742724863	2.507583241
P13716	3.584682312	3.354085033	3.307701609	3.124002987	3.175672821	3.567938421	3.728134855	3.354320479	3.592568213	3.117776951	3.736917893	3.544744132	3.962925554	3.492657865	4.042780135	3.840252201	3.086074833	3.440404654	3.318886421	3.757464791	3.417619018	3.280022027	3.27076155	3.553176021	2.977819142	3.735297354	3.914133135	3.749948449	3.690134419	4.104551849	2.672048117	3.26102927	2.576925182	3.12763328	2.979415668	2.710760524	1.915839552	2.275007047	3.439623138	2.892714827	1.83052577	3.153805336	2.499101764	2.380360048	3.209973162	1.718087584	2.408711861	2.161350266	2.507583241
P02768	10.67114592	10.67114592	10.67114592	10.67114592	10.67114592	10.67114592	10.67114592	10.67114592	10.67114592	10.67114592	10.67114592	10.67114592	10.67114592	10.67114592	10.67114592	10.67114592	10.67114592	10.67114592	10.67114592	10.67114592	10.67114592	10.5189417	10.67114592	10.67114592	10.67114592	10.67114592	10.67114592	10.67114592	10.67114592	10.67114592	9.49969975	10.14863758	9.359383533	10.67114592	9.792649325	10.14863758	10.14863758	10.14863758	10.67114592	10.36673748	9.688856405	10.14863758	9.235200503	9.688856405	9.131479736	9.925020284	9.688856405	9.688856405	10.67114592
Q13740	1.357597699	1.987093324	0.732334134	0.649042386	1.288462591	1.729386392	0.699138697	0.695896078	0	0.725330705	1.816219423	0.613254265	1.009554411	0.575279838	0	0	1.341121836	0.478028326	1.800367464	2.760025307	0.811558851	1.161899589	1.620737063	0	0.004793024	1.432325847	2.189639503	0.741888545	0.666711867	2.306506472	0	1.371094152	0	2.207892852	3.420437487	1.76836079	1.197446064	0.565597176	1.03796785	0	0.748461233	0	0.629162305	2.088593923	0.629162305	1.318075769	0	0	1.877089818
Q8IZ83	0.741888545	0.949854216	0.004793024	0.009554411	0.736815538	0.004793024	0.042032132	0.004793024	0	0.004793024	0.004793024	0	0.692945577	0	0	0.672414248	1.010696432	0.951081822	0.455366331	0.032901029	0.019077601	0.004793024	0.575727383	0.664801011	0.004793024	0.004793024	0.046554702	0.741888545	1.27377427	0.575727383	2.987927168	2.499101764	2.009586049	2.647698256	1.826463745	1.76836079	2.583358615	1.59454855	2.427606173	3.185866545	2.874469118	2.645394244	3.469017667	0.659924558	2.559083869	2.917113455	1.834576391	1.396890153	3.212050477
P54886	4.877120297	5.22852726	5.29925233	5.074227557	5.059551114	4.965116268	4.703851989	5.115591466	5.301735646	5.366788347	4.806432038	4.975641726	4.67032104	5.014638735	4.992693241	4.98675972	4.316360221	5.147912012	4.827399313	4.140458985	4.637680667	4.587154171	4.703191684	5.161021152	4.964988186	4.97125779	3.891383083	4.669198241	4.584744839	4.280433887	5.361885305	3.9206109	5.402699441	4.280213996	5.443164582	4.554998069	5.124466001	5.199934034	4.433182028	5.727920455	4.575715712	5.499739607	5.937187432	5.127908367	5.697662633	4.57167681	4.894332742	4.920928429	4.891419187
P00352	6.891085665	6.841064211	7.183948034	6.799745959	6.967337822	7.194493222	6.860565245	6.866654691	7.029462744	6.627301483	6.416564418	6.784576995	6.755652931	6.738420886	6.951974287	6.977763331	7.024726845	6.746731103	6.852324819	6.61649375	6.534486568	6.622981389	6.630961521	6.310517347	6.458887219	6.485218628	6.53497612	6.529772535	6.698941046	6.461966779	4.837775086	5.9206109	4.488000771	5.871679398	3.994579724	5.509273569	6.703211467	6.304754391	6.395234212	4.434739414	6.340443582	4.381283373	4.614906116	5.894656108	3.915839552	5.057594679	5.652486495	4.688553389	5.322288724
O94788	3.584682312	3.138155274	3.394637702	3.247862147	3.327191514	3.094554262	2.789539107	3.380711346	2.744605184	2.943216544	2.704796167	2.651021393	2.759751033	2.773914776	2.699600741	3.059539727	2.753016016	2.897294576	3.003836964	3.003348486	3.296355086	3.381796157	3.478469738	3.307839093	3.374369926	3.568994675	3.780399843	3.567497764	3.523712482	3.350816111	2.8372705	3.26102927	2.801848446	2.207892852	2.979415668	2.434739414	2.398715194	2.544320516	2.690789548	2.497399469	2.874469118	2.853330351	2.499101764	2.866578332	2.559083869	2.917113455	2.970240133	2.835924074	2.691534165
P47895	3.192349959	3.25937247	3.073338924	3.010480712	2.912679408	3.362067422	3.286277443	3.380711346	2.978999591	3.066913264	3.010725551	2.838331167	2.88082171	2.877729265	2.809120633	2.977346318	2.255008343	2.462991272	2.990442349	3.397827492	3.029732682	3.033959874	3.387589669	3.217877629	3.374369926	3.499564054	4.018338234	3.402505608	3.215850105	3.278413947	2.8372705	3.805980272	3.313729572	2.984893108	2.676568315	2.126532406	3.060047384	3.273018494	3.128183402	2.497399469	3.052531824	2.645394244	2.720278465	2.630716096	2.559083869	2.917113455	3.463796811	3.321447116	2.507583241
P30837	5.611852964	5.621679674	5.814005224	5.236429321	4.82666618	5.915342106	5.830451977	5.670575924	5.602580341	5.997667327	5.651003591	5.529126315	5.870598298	5.488985564	5.426514108	5.871687543	5.757937586	5.594758606	5.749765815	5.80604445	5.421789845	5.492809667	5.998356833	5.827267531	5.636650186	5.839183009	6.088394694	5.619203219	5.449312013	5.690056142	5.575110597	5.802193217	6.181102551	5.402699441	4.395976765	4.784154958	5.391630262	6.106850796	5.821540156	7.047232996	5.048904591	5.130107179	5.669310286	5.35061511	4.687807232	5.104895736	6.089582893	6.85532532	4.61018821
O75891	4.029605163	2.235600957	2.307453058	3.19782276	1.778276018	4.625269384	0.042032132	2.904675493	1.861961278	3.989647999	2.979363349	1.701415651	0	2.479994271	2.755925162	2.060737979	2.381351578	5.161504405	4.052318304	1.753598502	1.36929746	2.451959396	3.887368057	3.711841371	2.305094105	3.718484369	2.393623353	1.528154957	3.557319666	2.322476751	3.824428435	0	0	2.827819025	1.141868716	2.710760524	0.578536232	0	3.862616696	4.028569152	3.341036918	0	0	1.329602023	0	0	3.102098188	0	0.565597176
Q3SY69	3.079608718	1.285150502	2.727747637	1.696494499	3.402955753	3.22101097	1.17204496	3.853038083	1.493660433	3.44320435	2.363188563	2.800198317	1.300007979	3.126130448	2.348516209	1.992801825	2.750378369	3.867218204	2.302920984	2.045449292	2.216245896	2.387630061	3.055358401	1.982969082	3.075929408	3.289214442	2.234537785	2.714906163	2.329117169	1.568609664	2.021479727	2.047305715	2.322889571	2.207892852	1.141868716	2.710760524	1.584962501	1.59454855	2.427606173	2.718087584	1.83052577	0	0	0.659924558	0	0	2.408711861	1.826463745	0.565597176
P05091	7.479588985	7.280628576	7.6095956	7.401574747	7.50423923	7.196738633	7.043335248	7.432706173	7.364924528	7.192722193	7.062938537	6.892579089	7.019008809	6.888275735	6.991854673	7.026883633	6.91423112	7.123580491	7.1183909	6.734585191	7.054306309	7.351643912	7.25014372	7.067702653	7.224748404	7.288622991	6.795908243	7.15234458	6.760714106	6.955189793	6.349436052	6.106850796	6.336402417	6.280213996	6.030998118	6.674592471	6.129626475	7.291186051	6.830018642	6.609991295	6.487679279	6.457244059	6.797358906	6.659258604	6.554486529	5.879297337	6.790250739	6.487679279	6.145677455
P30838	3.619730315	3.086679667	2.614623046	2.715008793	2.797423545	3.094554262	2.684162235	2.821124868	2.782225669	3.0363559	2.339148654	2.252187313	2.477203635	2.287177933	2.298398679	2.640903518	2.03417203	1.939728728	2.678860448	3.102318175	2.54795846	2.757415315	3.352812738	2.78374433	2.880826585	3.199346958	3.344519403	2.902498297	2.746880589	3.08025037	2.270030516	2.811471031	2.322889571	1.656877683	2.979415668	1.76836079	1.915839552	2.544320516	2.099856237	2.497399469	2.172060746	1.793549123	2.499101764	1.748461233	2.135315965	2.567220918	2.151642375	2.416839742	2.310340121
P51648	4.947386116	4.543270191	4.424466676	4.573404478	3.97022904	4.707943403	4.435620652	4.467595493	4.627640782	4.672554014	4.125064948	4.329759974	4.423514575	4.488320246	4.434306346	4.270021903	4.455549462	4.253407448	4.305915863	4.209173507	4.424668057	4.477057433	4.737228162	4.731401991	4.535862984	4.643023794	4.355460065	4.788500538	4.547863481	4.089364595	3.520212692	3.9206109	3.557450937	3.665999073	4.206330648	3.561529806	2.93797206	3.670915852	3.554998069	4.118248967	3.582957365	3.397802962	3.218264536	3.96470667	3.73804721	3.429392792	3.655351829	2.630716096	3.408711861
P43353	3.192349959	3.086679667	2.614623046	2.852067101	2.797423545	2.833729733	2.565188151	2.821124868	2.469285091	2.813777156	2.339148654	2.252187313	2.477203635	2.287177933	2.298398679	2.533296245	1.885562477	1.939728728	2.310532963	2.760979035	2.54795846	2.474015898	2.956987221	2.88734434	2.773907408	2.82572966	3.260153323	2.902498297	2.746880589	2.991811489	2.270030516	2.811471031	2.322889571	1.656877683	2.31421313	1.76836079	1.584962501	2.544320516	2.099856237	2.497399469	2.172060746	1.793549123	2.007195501	1.748461233	2.135315965	2.745595899	2.151642375	2.416839742	1.877089818
P30038	1.535949966	1.285150502	0.004793024	0.009554411	0.042032132	0.69957643	0.042032132	0.004793024	1.295871619	0.004793024	0.004793024	1.211977297	0	0.575279838	0.651281385	0	0	0	0	0.627417941	0.019077601	0.004793024	0.004793024	0.664801011	0.004793024	0.004793024	0.990317338	0.014347436	0	0.575727383	1.337235348	3.056583528	2.576925182	3.372023424	3.420437487	3.272520928	2.176322773	3.670915852	3.439623138	2.252980741	1.40780593	3.882643049	5.045850652	1.748461233	3.969012308	3.180041746	2.408711861	3.321447116	1.542670779
P51649	3.421594971	3.195620362	2.896934072	3.618070256	4.159806559	3.549322885	3.300448719	3.725330705	3.4890495	2.799627154	3.516484109	3.737866715	3.367547144	3.42778891	3.380229653	3.104653895	3.473670215	3.297168108	3.247502173	3.74008085	3.136629876	3.381796157	3.71769484	3.146918198	3.819552758	3.568994675	1.497108824	3.070479968	3.301893277	3.388432751	2.493134922	2.499101764	3.441837559	3.256004204	2.979415668	3.109917692	3.172594188	3.100977648	3.128183402	3.541019153	2.172060746	3.79146681	2.720278465	2.088593923	2.135315965	2.917113455	2.970240133	2.630716096	1.542670779
Q02252	4.931812322	4.538260991	4.652746352	5.239410421	5.429371523	4.877543634	4.852243284	4.840707512	4.947546218	4.769979117	4.541019153	4.471872905	4.864228651	4.442666785	4.733959978	4.690723853	4.868634227	4.57319801	4.884920501	4.908806939	4.31607169	4.832294692	4.829499796	4.394321324	4.827043862	4.500837329	3.907018895	4.494494296	4.788948699	4.980120923	3.824428435	3.428053035	3.557450937	3.982765463	0	4.010183067	2.93797206	4.333423734	4.523980068	4.989441808	3.341036918	3.283921772	2.007195501	3.384049807	2.704871964	3.653060017	4.282933963	3.444490385	3.102658131
P49419	2.416228992	2.656731773	2.999779555	1.776090152	2.15938658	2.594290137	2.876742843	2.779676563	3.253734008	3.247216339	3.169662934	3.418692865	3.169875525	3.05754183	3.277110911	3.378810344	3.151538035	2.696709626	3.092108404	2.760025307	3.071379388	2.963545523	3.04786729	2.982950617	3.480142325	3.492623958	2.733245406	2.902498297	3.601581324	3.197682236	3.520212692	4.782059033	2.801848446	4.964398632	2.676568315	5.209323387	4.224966365	5.355674106	4.760398389	4.028569152	4.388189537	3.515174171	3.218264536	4.493348449	3.395976765	3.653060017	4.166179824	4.259523587	4.292781749
P49189	5.902784926	5.81285364	5.682400887	5.746869205	5.716750422	5.609113429	5.560582319	5.611000175	5.362793787	5.366788347	5.547870058	5.146585907	5.694967863	5.588625572	5.438475169	5.402012793	5.681416483	5.574437614	5.765155955	5.623442859	5.104426384	5.099336972	5.353317248	4.955035318	5.159482763	5.499117187	4.934336198	5.366264854	5.671157252	5.511741726	4.794762418	5.031512828	4.606442228	5.402699441	4.731545318	4.840127489	4.381283373	4.857815159	4.664862048	4.723194474	5.001652142	4.963011648	5.301343763	5.305970521	5.285402219	4.956056652	4.894332742	4.836597444	4.788511714
P04075	7.392443004	7.6538323	7.537955473	7.413584198	7.398968796	7.297839239	7.44216709	7.328251221	7.580928886	7.472383576	7.393703619	7.499743798	7.465945996	7.609597105	7.491971091	7.587328464	7.465678288	7.691698229	7.565722563	7.403939632	7.441567842	7.431254459	7.408479539	7.552843376	7.35820815	7.374844438	7.344999092	7.526813698	7.635466304	7.421985729	7.562242424	7.166581558	7.35061511	7.788207169	7.553104466	7.147578061	7.182692298	7.428164729	6.804432224	7.628579201	7.485265803	7.553104466	7.37045493	7.220071939	7.094658343	7.553104466	7.463796811	7.055065473	7.553104466
P05062	3.949315808	3.427764547	3.850606632	3.432859282	2.928263809	2.715499059	1.780438981	4.374090721	3.480000966	4.193773179	3.077025134	3.495437102	2.97964938	3.574773309	3.489365715	3.206309479	3.519916234	4.420982787	3.404039475	4.17858831	3.927136936	3.072974562	3.796391956	4.132429164	3.44208526	3.096537596	2.974463923	3.578320779	3.601581324	3.645297598	3.330080291	3.056583528	3.557450937	3.12763328	3.718087584	4.09085343	2.398715194	3.42312992	4.151371776	3.879705766	3.945794957	3.283921772	2.91201108	3.220329955	3.395976765	3.303537235	3.655351829	2.835924074	4.173127433
P09972	5.430509996	5.313909262	5.519662431	5.53483927	5.335466451	5.22245112	5.240319759	5.404986952	5.286228621	5.243233864	4.747709789	5.002374655	5.106651713	5.164532988	5.089240306	5.335583339	5.186885868	5.286905548	5.198342988	5.100153103	5.28055846	5.164843289	5.264914686	5.418105253	5.175775838	4.97125779	5.069509257	5.263928492	5.174495353	4.738899367	5.659163443	5.876926164	5.856155744	5.715710369	5.934359234	5.638653116	5.627606838	5.784678464	4.801848446	5.853746197	5.663534385	5.679949192	5.103077947	5.789903101	5.136956945	6.022219837	5.652486495	5.375271171	5.609991295
Q9BT22	0.014347436	0.046825157	2.265257358	0.649042386	0.736815538	0.004793024	0.699138697	1.008390775	0.62345737	1.769627666	0.575727383	1.211977297	0.607062403	1.424759474	0.647371633	1.530726821	1.341543781	0.951081822	1.26055888	1.510455533	1.658507287	1.689936763	1.620737063	0.632518379	0.004793024	2.300007979	1.223216348	1.865852302	1.570389328	1.855123117	0	0	0	1.312277925	0	0.635367454	1.584962501	0.565597176	2.099856237	2.007195501	1.40780593	1.382206107	1.30256277	0	1.242856524	1.318075769	0	1.826463745	1.542670779
Q9H553	2.416228992	1.987093324	2.614623046	2.330418684	2.505387433	1.932677894	2.073775463	2.526048519	2.469285091	1.769627666	1.085468157	2.331554638	2.274826372	2.39818005	1.810256713	1.530726821	2.052008013	2.392091441	1.956915436	1.829170493	2.003687465	1.689936763	1.303268492	1.599407708	2.63613604	2.300007979	1.022099902	1.531199032	2.268717065	0.883304648	1.337235348	1.371094152	0.995182984	1.946106992	1.141868716	0.635367454	1.197446064	1.141868716	1.669026766	1.31421313	2.172060746	0.748461233	0.629162305	0.659924558	0.629162305	0	2.151642375	0.742724863	1.877089818
Q9Y673	0.014347436	0.046825157	0.004793024	0.009554411	0.042032132	0.004793024	0.042032132	0.004793024	0	0.004793024	0.004793024	0	0	0	0	0	0	0.473053496	0.490317338	0.032901029	0.019077601	0.004793024	0.004793024	0	0.004793024	0.004793024	0.046554702	0.014347436	0	0.004793024	2.270030516	0	2.995182984	1.312277925	1.141868716	1.76836079	1.197446064	1.141868716	1.03796785	2.007195501	0.748461233	1.382206107	2.91201108	1.329602023	2.559083869	1.318075769	0.812840461	1.396890153	2.507583241
P16050	0.014347436	1.285150502	2.410702047	2.160680262	0.736815538	3.691498729	1.326048185	1.690872407	3.486666089	0.004793024	0.004793024	0.906420231	1.009554411	1.779635769	0.647371633	3.059539727	0.828438841	0	0.490317338	1.454222865	0.811558851	3.428297007	0.893195954	3.941456612	2.986598984	0.69957643	1.61229457	3.044660559	2.224368266	1.657048545	2.270030516	1.371094152	0	2.647698256	1.826463745	2.126532406	3.486285319	1.141868716	3.660685273	0	0	0.748461233	0	0	0.629162305	0	2.151642375	1.396890153	0.565597176
P09917	0.014347436	0.046825157	0.004793024	0.009554411	0.042032132	0.004793024	0.042032132	0.004793024	0	0.004793024	0.004793024	0	0	0	0	0	0	0	0	0.032901029	0.019077601	0.004793024	0.004793024	0	0.004793024	0.004793024	0.046554702	0.014347436	0	0.004793024	2.021479727	2.047305715	2.322889571	1.656877683	1.826463745	2.710760524	1.584962501	0	0	1.31421313	3.052531824	0.748461233	0	1.329602023	1.59454855	2.567220918	1.834576391	0	1.877089818
P20292	1.535949966	0.772621773	1.939852883	1.467926816	2.15938658	2.043093713	0.974001358	2.003348486	1.905303811	1.436447205	0.575727383	1.211977297	1.300007979	1.112760867	1.298653018	1.214446381	1.341121836	0.473053496	0.945683669	1.510455533	0.019077601	0.740993872	1.620737063	1.599407708	1.412207429	1.432325847	0.718968951	1.861028966	1.570389328	1.338960808	1.337235348	2.047305715	1.605652359	1.946106992	1.826463745	1.329602023	1.584962501	0.565597176	2.427606173	0	1.83052577	2.425817338	1.30256277	1.329602023	0.629162305	1.718087584	1.461179281	0.742724863	1.877089818
Q9UHK6	0.014347436	1.084064265	0.703238101	1.541180985	2.292060342	1.425373046	1.938278664	1.008390775	0.62345737	1.756543216	0.004793024	0	0	0	0	1.00299937	0.51310494	0.478028326	0.455366331	0.627417941	0.866026037	0.004793024	1.635301015	2.12570975	0.658992879	0.004793024	0.990317338	0.741888545	0	2.529549269	2.021479727	0	3.441837559	0	0	2.126532406	2.583358615	3.972079915	2.923466152	3.951712117	0.748461233	2.135315965	0.629162305	1.748461233	0.629162305	0.641546029	0.812840461	0.742724863	0
P02760	4.001449691	2.853782641	2.614623046	3.700234809	3.31788445	3.22101097	3.329645162	3.574625166	2.695748686	2.316762105	2.531551069	2.360321644	2.490892846	2.504143838	2.658664899	3.446849368	2.994973168	3.682888255	2.911412652	3.571629129	2.911654178	2.62993418	2.540776811	2.494890435	2.268937923	3.083314879	2.982247836	2.417544329	3.01858933	3.109911993	2.270030516	4.672802468	3.881664619	3.904965719	2.31421313	3.561529806	2.398715194	2.931052646	2.923466152	3.046723866	3.052531824	3.79146681	2.007195501	2.380360048	1.242856524	2.063502942	3.23878686	2.416839742	2.507583241
Q01433	0.014347436	0.772621773	1.756183685	0.009554411	0.042032132	1.425373046	1.6008692	1.450790133	1.102904769	1.769627666	1.474611819	1.211977297	1.600733291	1.112760867	1.585888081	0.858312573	2.106398789	2.153194316	1.028291764	0.946132902	1.658507287	2.037104277	2.159410677	0.632518379	1.710811388	0.004793024	1.223216348	1.071718479	0.666711867	1.338960808	0	1.371094152	2.009586049	2.207892852	2.31421313	1.76836079	1.197446064	0.565597176	1.669026766	2.497399469	1.40780593	1.382206107	1.30256277	1.748461233	2.135315965	0.641546029	1.461179281	1.826463745	2.310340121
P04746	2.376021027	0.046825157	4.443083412	0.009554411	1.258956975	0.004793024	5.497428172	5.156520275	3.792374543	3.879577695	0.575727383	1.959021347	1.300007979	4.579512937	4.195199426	3.531711563	3.873996809	2.797810176	5.423114439	2.814073128	5.52888526	3.719973143	1.099837045	3.847751963	5.332417358	3.457033478	1.497108824	3.507560934	3.267481088	1.857783195	0	0	0	0	0	0	0	0	0	0	0	0	0	0.659924558	0	0	0	0	0
P16157	0.014347436	0.772621773	0.004793024	0.009554411	0.042032132	0.69957643	0.042032132	0.004793024	0	1.436447205	0.575727383	0.613254265	0	1.420248402	0.651281385	0	1.341121836	1.257570261	0	0.915938621	0.019077601	0.004793024	1.303268492	0	0.004793024	0.004793024	0.046554702	0.014347436	0	0.575727383	2.672048117	2.047305715	2.009586049	2.207892852	3.577730931	2.434739414	0.578536232	2.931052646	1.03796785	2.007195501	1.83052577	2.645394244	2.007195501	1.329602023	1.59454855	2.063502942	0.812840461	2.161350266	1.877089818
Q01484	1.859687869	1.084064265	1.756183685	3.124002987	2.721419234	2.833729733	1.875731861	2.315843183	1.616207585	2.664475662	1.985672142	2.006080209	1.917342126	1.424759474	2.348516209	2.323386947	2.183819103	0.951081822	1.579821768	2.045449292	1.990219852	2.037104277	1.827378154	1.823621433	1.710811388	2.669470677	1.61229457	2.195682236	2.07419592	1.65375636	0	1.371094152	0.995182984	1.312277925	0	0	0.578536232	0.565597176	1.669026766	0.665999073	1.40780593	0.748461233	0	1.329602023	0	0.641546029	2.151642375	1.396890153	0
Q12955	0.014347436	0.046825157	0.004793024	0.009554411	0.042032132	0.004793024	0.699138697	0.004793024	0.672414248	0.725330705	0.685547076	0	1.300007979	0	0	1.00299937	1.341543781	0	0	0.627417941	0.019077601	0.004793024	0.004793024	0	0.004793024	0.004793024	0.046554702	0.014347436	0	0.76802645	0	1.371094152	1.605652359	2.207892852	1.826463745	0.635367454	1.584962501	2.735522177	1.669026766	1.31421313	1.83052577	2.425817338	2.499101764	2.630716096	2.135315965	1.718087584	2.803915838	1.396890153	1.141868716
Q9P2R3	2.416228992	2.974999837	3.218909783	3.06970746	3.290928684	2.594290137	1.55039914	3.061319796	2.384653139	2.460351495	1.984352594	3.11286797	0.692945577	2.681807104	2.298398679	1.880834119	2.052008013	2.153194316	2.523466679	0.627417941	1.156739029	2.265852225	2.969652474	1.965253034	1.970333963	1.747689823	1.223216348	2.345982933	2.426842607	1.855123117	2.987927168	3.428053035	2.322889571	3.372023424	0	2.434739414	3.289834465	2.275007047	3.128183402	3.046723866	3.052531824	3.283921772	0	3.220329955	1.59454855	3.056583528	3.102098188	2.416839742	2.861293729
O75179	2.631530144	2.442652683	3.073338924	2.639818187	2.292060342	2.097773542	2.760803884	2.526048519	2.095654984	1.769627666	2.605789075	2.473047256	1.803110554	2.516295336	1.585888081	1.530726821	1.555137072	1.790281798	1.264946557	1.324580337	2.75800302	2.438040706	2.450661409	2.726011412	2.317685662	2.091896747	1.965862537	1.138311193	0.968044118	1.374357032	2.021479727	1.371094152	1.605652359	2.207892852	2.676568315	2.710760524	1.584962501	2.544320516	0	1.701918647	1.83052577	2.425817338	2.720278465	1.329602023	1.59454855	1.718087584	1.461179281	2.161350266	1.877089818
Q5VYY1	0.014347436	0.046825157	1.057738609	0.009554411	0.042032132	0.73058964	0.699138697	0.004793024	0	1.996666094	1.256481434	1.808033749	0.607062403	1.424759474	0.647371633	1.214446381	1.341121836	2.167246001	1.264946557	0.032901029	0.866026037	1.388365504	1.620737063	2.117999652	1.926149267	1.432325847	0.718968951	1.861028966	0.607062403	0.575727383	0.707819249	1.371094152	0.995182984	1.312277925	0	0	0.578536232	0.565597176	0	0.665999073	0.748461233	1.382206107	1.698959272	1.748461233	0.629162305	1.318075769	1.461179281	0.742724863	2.507583241
Q6ZW76	1.859687869	2.704496292	2.061336359	2.330418684	2.292060342	1.932677894	2.213141324	1.76328483	1.616207585	2.089723677	2.531551069	1.808033749	2.119719389	1.940505982	1.882258007	2.270647278	1.885562477	1.576816209	1.800367464	1.829170493	1.990219852	1.735533019	2.159410677	1.910151896	2.27208812	2.516726185	1.223216348	2.195682236	2.066242724	2.169918669	2.021479727	1.371094152	0.995182984	1.312277925	1.826463745	1.329602023	0.578536232	1.141868716	1.669026766	0.665999073	1.83052577	1.793549123	1.698959272	1.748461233	1.242856524	1.318075769	1.461179281	1.826463745	1.542670779
Q8N8V4	2.700218869	2.507445424	1.735931884	2.852067101	2.15938658	2.043093713	1.938278664	1.76328483	2.095654984	2.670187766	2.687119822	1.808033749	2.286644171	1.424759474	2.083164909	1.214446381	0.828438841	2.207536783	2.463458315	1.324580337	2.33540003	2.245267951	2.572733665	2.729817447	2.27208812	2.091896747	2.34601084	2.417544329	1.575106521	2.902287816	0.707819249	0	0	0	0	1.76836079	0.578536232	2.544320516	0	0.665999073	0.748461233	0.748461233	2.499101764	0.659924558	0	0	1.834576391	0.742724863	0.565597176
Q9NQW6	1.142296548	2.207997986	0.732334134	0.828438841	0.042032132	0.69957643	1.875731861	0.75968708	0	1.436447205	1.816219423	1.104466691	0	0.575279838	0	1.545031503	0.497591492	1.270327771	1.028291764	1.869967245	2.701609619	2.245267951	0.575727383	2.096109359	2.056750241	1.955801055	0.046554702	2.680636203	1.777580862	0.883304648	2.987927168	2.811471031	0	1.656877683	2.979415668	0	2.176322773	3.560714954	1.03796785	0.665999073	2.447138342	0	1.698959272	0.659924558	1.242856524	2.745595899	2.151642375	1.396890153	1.542670779
P39687	4.474368164	4.882790946	4.766681804	5.208347846	4.954269617	4.851200929	4.705114388	4.586198447	4.574520363	4.802308118	4.859085472	4.374647644	4.639620852	4.613566078	4.472688752	4.504895558	4.639027232	4.268486538	4.619784468	4.675357053	4.903741453	4.64090044	4.737228162	4.810236878	4.654567878	4.604733723	4.577825881	4.377932406	4.345183714	4.208153031	4.474652356	4.608020669	4.752034916	4.881990836	5.265411891	3.685192638	4.803571478	5.140369671	4.433182028	4.880359013	4.846660459	5.014206492	5.045850652	4.993372448	5.136956945	5.319039816	4.9605426	4.965938164	4.788511714
Q92688	4.066725537	4.525889508	4.69335375	4.084725853	3.934783042	4.743261886	4.347892151	4.71697546	4.688844927	4.870942077	4.542368384	4.670697896	4.29180843	4.750104829	4.326372782	4.53995041	4.625178583	4.544143897	4.468566573	4.155122793	4.317027684	4.172876036	4.703191684	4.623495889	4.611438659	4.004457303	3.738829131	4.316986326	4.697777064	4.56284693	4.888174987	4.608020669	4.961623328	5.055716264	4.731545318	3.421335523	4.920928429	4.474652356	4.433182028	5.20137248	4.931683057	5.060623885	4.422457283	5.35061511	5.408938255	5.223165087	5.141596278	5.258518925	4.865918815
O95626	2.193575561	2.995946078	2.765416869	3.124002987	2.323813316	3.567659236	2.682169484	2.526048519	3.0807571	3.617607912	2.796334159	2.473047256	2.864026764	3.05754183	2.809120633	2.656985686	3.246371687	2.809346426	2.992475407	3.164563393	3.321296479	2.861771393	3.27076155	3.226933262	3.480142325	3.199346958	2.850258237	3.070479968	2.917261229	2.797558856	2.493134922	3.056583528	2.009586049	2.984893108	3.577730931	1.329602023	2.93797206	2.931052646	2.099856237	3.415488271	2.874469118	3.283921772	3.576118982	3.384049807	3.395976765	3.303537235	2.970240133	3.768713657	2.992768431
Q9BTT0	2.408876712	1.084064265	2.478854139	2.715008793	2.15938658	2.594290137	2.565188151	2.315843183	2.114641849	2.813777156	2.605789075	2.360321644	2.490892846	2.445349802	2.097491777	2.42132854	2.546021948	1.939728728	2.336486071	1.869967245	2.003687465	2.037104277	1.827378154	2.117999652	1.758146281	2.672985168	2.166978983	3.074399053	2.219035509	2.538099008	2.672048117	2.499101764	2.995182984	3.12763328	3.221361557	1.76836079	2.176322773	1.141868716	2.923466152	2.892714827	3.213088014	3.029747343	2.720278465	3.384049807	3.395976765	3.653060017	2.151642375	3.177386315	2.507583241
P15144	4.626254927	5.31324135	4.683835507	3.877169409	4.291094664	4.808494928	4.939039084	5.338123594	4.545015031	5.281485769	4.399803898	4.101133322	4.482443902	4.906452311	5.566478375	5.390262958	5.449229618	5.286757283	5.075223185	3.627167262	5.419711225	5.217834986	4.991962962	4.745298926	4.919649492	4.513369543	4.718133214	5.57379079	4.961952224	5.438829595	2.672048117	3.562344198	2.009586049	2.207892852	2.31421313	1.76836079	2.398715194	0.565597176	2.427606173	2.007195501	3.213088014	3.882643049	0.629162305	0.659924558	1.242856524	3.303537235	4.568640195	0.742724863	1.542670779
P04083	5.931265327	5.781902058	5.413922591	5.778990092	5.809337944	5.717044658	5.522224261	5.314719598	5.273193707	5.463601767	5.752806735	5.510366656	5.99996293	5.464897471	5.74934846	6.222962362	5.660464886	5.254834463	5.595898983	5.52687781	5.765608583	5.900414805	5.473781944	5.443831003	5.720416809	6.037368159	5.989448067	5.457865962	5.931980615	5.585548358	6.421952599	6.340443582	6.444600814	6.01658546	5.978577002	6.482686971	6.312822464	5.995785991	5.884190874	5.434739414	6.370977951	5.832046086	5.301343763	5.542464429	5.518535139	6.099715999	6.013089999	5.685379552	6.280213996
Q9UJ72	2.416228992	2.32238961	2.478854139	2.502759879	2.505387433	2.443942408	2.90238991	2.667889297	2.259947053	2.670187766	2.339148654	2.360321644	2.477203635	2.287177933	2.438339778	2.42132854	2.397412394	1.790281798	2.023466679	2.543746507	2.545444589	2.037104277	2.37865448	2.774129252	2.930233129	3.40969657	3.124150713	1.65753512	1.570389328	2.169918669	2.021479727	3.056583528	2.801848446	2.207892852	2.979415668	1.76836079	1.915839552	1.141868716	2.427606173	2.497399469	2.874469118	2.135315965	2.720278465	2.088593923	2.850666093	1.718087584	2.408711861	2.630716096	2.310340121
P50995	5.36276974	5.781822881	5.741445363	5.570603259	5.587630852	5.688284776	5.507479075	5.428406161	5.487628444	5.568536366	5.452775637	5.320903053	5.248913846	5.368041588	5.401785658	5.648381224	5.417397422	5.25639472	5.413888399	5.280310057	5.442829378	5.346056575	5.383818811	5.652376999	5.546366152	5.546780059	5.602282183	5.470299753	5.44562736	5.224449203	5.2527285	5.191931068	5.328285968	5.152183419	5.209323387	4.71332923	5.195872501	4.857815159	4.936559423	5.228049048	5.172060746	5.204245075	5.365039248	5.20137248	5.322288724	5.2527285	5.348846161	4.920928429	5.123224735
P27216	3.032049694	4.385277771	3.930014167	4.088222892	4.19416725	4.298852278	3.852276157	3.785498582	3.792374543	3.84208583	4.108886782	3.881367373	3.581088902	3.588434411	4.042780135	4.04138003	3.51180018	3.87225548	3.70077551	4.337283603	4.191507084	4.124978624	3.845235243	4.176144644	3.909759018	3.645429869	4.347155803	4.273987031	3.980308302	4.04834528	3.424026283	2.047305715	2.576925182	2.647698256	1.826463745	2.434739414	2.583358615	2.275007047	3.300123725	1.701918647	1.83052577	4.485641498	2.499101764	2.380360048	3.099856237	2.341036918	3.814892173	2.835924074	2.691534165
P07355	7.964229907	8.150457561	7.933335835	7.792073236	7.950565942	8.049689937	7.950565942	8.065319352	7.92627305	8.106401123	7.95094922	7.934019494	7.818203086	7.692231256	7.981885679	7.789650749	7.68457457	7.809242428	7.861546768	7.897260809	7.891011949	7.788404153	7.911073381	7.920134474	8.017766046	7.974496469	7.711124261	7.628139766	7.807144756	7.772941242	8.265411891	7.553104466	7.76880186	7.553104466	7.806452956	7.35061511	7.728101914	7.35061511	7.737213536	7.236556397	7.993032719	7.271400774	7.874387144	7.647746217	8.265411891	8.265411891	8.02674474	7.291186051	7.788207169
P12429	4.57309532	4.65916176	3.907814184	4.567895679	4.969644882	4.483687526	3.789331848	4.293228093	4.061426074	3.659700583	4.059357712	3.671777937	3.581088902	3.492657865	3.90328931	3.892711194	3.692009933	4.025469087	3.862582909	4.08420388	4.07152389	4.066445825	4.022973365	4.488676601	4.185714089	4.239339426	4.522066137	4.273987031	3.921825087	4.210010861	5.575110597	5.289342665	5.116863758	4.727012814	5.631298336	5.25146663	4.803571478	5.564276538	4.433182028	4.723194474	5.505467542	5.649040566	5.733354341	4.621172753	5.518535139	5.022959567	4.71332923	4.558675809	5.515804949
P09525	6.376800411	6.18952623	6.182295639	6.36978817	6.334277763	6.094064754	5.943918586	6.208935714	6.113947141	6.289999263	5.999219057	6.054847432	6.048195108	5.887189723	5.978823579	6.155739183	6.092709744	6.263372619	5.937517313	6.168486355	6.155211871	6.237427109	6.070151946	6.121843346	6.318521591	6.344349859	6.284110679	6.220742763	5.973659061	5.981603495	6.06608919	5.669310286	6.275503758	5.572889668	5.8372705	6.028421811	5.317593505	6.430842793	5.968705188	5.944702302	6.030998118	6.28872768	6.15839089	6.229203358	7.686220365	6.155020578	6.058749412	6.304754391	6.089582893
P08758	6.235915992	6.54675321	6.359951357	6.225035718	5.94765939	6.686447498	6.751990619	6.357347525	6.293033154	6.441372466	7.011424891	6.599843492	6.602436306	6.22546368	6.51858675	6.517659281	6.302896479	6.274372815	6.287044066	6.506853587	6.481238096	6.408356777	6.579704598	6.324897234	6.321751343	6.589518456	7.084540297	6.504450414	6.312600462	6.529836333	6.292536372	6.609991295	6.492761174	6.23317226	6.614709844	6.028421811	6.932510053	5.627606838	6.882398504	6.18401575	6.539572428	5.848581213	6.251592867	5.998496409	5.799519083	6.099715999	6.51559472	6.457244059	6.549412477
P08133	3.075820285	2.865584378	2.629647962	2.639818187	2.912679408	3.166441868	3.579778266	3.27850163	2.93404704	2.813777156	2.985487141	3.11286797	3.418921175	3.06265197	3.288772321	3.117712914	3.321527235	2.596530147	2.911412652	3.178908921	2.545444589	2.401186233	2.669905211	3.312407393	3.138472866	3.492623958	3.654463051	1.866026037	3.016215013	3.014726443	6.554486529	7.071462363	6.889392417	7.047232996	6.889392417	6.001051582	6.609991295	5.475517281	6.568538865	6.413063715	6.703211467	5.776981273	6.217489241	6.15839089	6.464994927	6.271774255	6.773864494	6.51559472	6.889392417
P20073	5.214698047	5.003807689	5.122690071	5.133268871	5.345830239	4.849682193	4.958300854	4.842949834	4.841900872	5.023853588	5.086408254	4.762343462	4.973211056	4.964337154	4.992693241	4.755119009	4.880922327	4.980060448	5.115078846	5.396687585	5.021425297	4.921451147	4.886302962	5.137039414	4.970671922	4.918543281	5.455100951	5.320484678	5.2197002	5.353006148	4.98550043	4.840127489	5.004800986	4.139142019	4.206330648	4.840127489	4.584561696	4.399171094	4.350497247	4.624490865	4.575715712	4.381283373	4.523561956	4.149476165	4.771533487	4.69803322	4.828157646	4.201111051	4.34269696
O75106	1.065626448	1.675650832	2.27493314	1.776090152	1.983245997	2.205512721	2.919539732	1.973490166	2.572887631	2.443149338	1.085468157	3.015400505	1.970035336	2.781825846	1.882258007	3.398548004	2.994973168	2.897294576	2.88849356	1.829170493	3.296355086	3.033959874	2.790973696	1.608063579	2.056750241	2.308614952	0.046554702	1.556672446	3.442253376	2.991811489	2.672048117	4.193246076	2.576925182	2.827819025	0	2.126532406	2.774699222	0.565597176	1.669026766	2.007195501	2.447138342	0.748461233	2.253989266	0.659924558	0	0	2.970240133	2.161350266	1.542670779
Q16853	5.980734687	5.298850665	5.314091795	5.428206435	5.882549102	5.567479156	5.656112991	5.084413767	5.157241976	5.117722967	4.721144165	5.329882775	4.741217274	5.194842722	4.957238262	5.577285571	5.390556744	5.369261296	5.122145641	5.545913112	5.28055846	4.982321732	5.336656678	4.523150393	5.019273801	5.385495549	4.61313737	4.955567277	6.170915975	5.429762579	4.474652356	6.468691917	4.889473543	4.467714224	0	4.840127489	4.69803322	2.735522177	4.664862048	3.541019153	4.388189537	0	2.007195501	3.220329955	0	1.318075769	5.375271171	4.558675809	3.503348735
Q10567	5.669409187	5.514613701	6.069204565	5.865766097	5.781333668	5.805281793	5.597932697	5.89397362	5.847402907	5.666683689	5.731239523	5.694521419	5.423611237	5.742109886	5.795398055	5.511729358	5.819201316	5.808746997	5.72033189	5.473296572	5.318406752	5.607170018	5.946755812	5.758642408	5.67804901	5.633607171	5.67388487	5.57379079	5.462218898	5.247612063	5.361885305	5.443164582	5.243999052	5.463578865	5.209323387	5.540089282	5.348846161	5.320484678	4.717722113	5.319039816	5.435850804	5.24830712	4.959461061	5.477029653	4.971160317	5.223165087	5.546380038	5.125706199	5.35061511
O43747	4.111996012	3.561435159	4.184985047	4.508665109	4.250455787	4.083691063	3.384337423	4.240923928	4.315513812	3.498926949	3.814724617	4.224644035	3.708082082	4.203693372	4.042780135	3.53436478	3.862286333	3.565705284	4.011908959	3.762216791	3.813544637	4.170592607	4.310063064	4.074385723	4.06052981	4.044268695	1.364238429	3.940838563	3.915481829	4.206456422	3.824428435	3.805980272	3.557450937	3.83525039	4.206330648	3.799778087	3.83052577	3.972079915	2.923466152	3.649998594	4.027979696	3.697106574	3.805980272	3.653824359	4.035037329	4.199017913	3.736965594	3.768713657	4.173127433
O75843	1.357597699	1.084064265	2.265257358	1.810006434	0.736815538	1.425373046	0.974001358	1.008390775	2.064317173	1.996666094	0.685547076	1.514867783	1.803110554	1.620303031	1.298653018	0.542032132	1.892805498	2.094899982	1.644517193	1.162411701	0.811558851	0.740993872	1.303268492	1.297319391	1.412207429	0.004793024	0.046554702	0.014347436	1.570389328	0.575727383	1.337235348	0	0	1.656877683	1.141868716	0.635367454	1.197446064	0.565597176	1.03796785	0	1.40780593	0.748461233	0	2.866578332	0	1.318075769	0	0	2.310340121
Q9BXS5	2.416228992	2.507445424	2.896934072	2.753340461	3.013455346	2.716777235	2.227778688	1.782449202	2.095654984	0.725330705	0.575727383	1.840342211	1.616616814	2.29873248	1.298653018	1.525686051	2.414210857	2.300784875	2.503836964	2.598810399	2.003687465	2.929603797	3.182604799	1.965253034	1.324794957	2.300007979	1.497108824	2.078406833	2.040226506	1.256043195	2.270030516	2.499101764	2.576925182	2.647698256	1.826463745	2.710760524	2.398715194	2.931052646	2.690789548	2.497399469	2.674309986	1.793549123	2.007195501	2.630716096	2.135315965	1.718087584	2.408711861	3.177386315	2.310340121
Q9Y6Q5	3.698582503	3.943618534	4.083422875	3.719740095	4.039965888	4.05294029	3.771648951	3.651971331	4.107587492	3.880663915	3.503837649	3.838265352	3.418600202	4.014651345	3.831715167	3.595980663	3.748956603	3.942033012	3.41809673	3.478284558	3.625389855	3.883780982	3.879936992	3.968395909	4.020528016	4.058197397	3.416705376	4.146834424	3.567500387	3.847687002	3.424026283	2.811471031	2.009586049	2.827819025	2.676568315	3.272520928	3.172594188	2.275007047	3.439623138	3.303537235	3.341036918	3.515174171	3.351439877	4.059470652	3.209973162	2.917113455	3.102098188	2.630716096	3.305970521
P61966	2.245439073	2.172149138	1.43077921	2.11816977	2.292060342	2.043093713	1.875731861	1.450790133	2.304993022	1.436447205	0.575727383	0.901613518	1.300007979	1.112760867	1.135513598	1.530726821	1.671969186	2.324273626	1.800367464	1.829170493	0.019077601	0.004793024	2.159410677	1.599407708	0.957596839	1.432325847	1.022099902	2.078406833	2.066242724	1.646538073	2.021479727	0	0.995182984	0.635367454	1.826463745	1.329602023	0.578536232	0.565597176	1.03796785	1.31421313	0.748461233	2.135315965	1.30256277	1.329602023	1.59454855	2.063502942	1.461179281	1.396890153	1.542670779
O95782	5.312395048	4.563955043	5.185768808	4.811804366	4.985059722	4.860172412	4.653628466	5.136294366	4.890130294	4.462857324	4.360504048	4.762343462	4.497251631	4.791142427	4.707554253	4.894042666	5.030082612	4.976493709	4.958163759	4.209173507	4.6306547	5.018750339	4.859978064	4.844493186	4.683198825	4.780494924	3.917935517	4.669198241	4.937855634	4.280433887	4.794762418	5.191931068	5.183486514	4.568640195	4.395976765	5.209323387	4.998496409	4.554179518	4.846660459	5.09113562	5.172060746	4.188242656	4.724468377	4.687807232	4.552541023	4.265536913	4.928054427	5.125706199	4.61018821
O94973	5.032389343	4.781481584	5.009721403	4.633479452	4.783991216	4.907196703	4.785383248	4.895395592	4.609367716	4.640821927	4.567804371	4.996129565	4.508618567	5.031341438	4.848814928	5.013847522	4.938438123	4.713999989	5.057927374	4.383742654	4.63736565	4.961307694	5.044611087	4.339520445	4.861538063	5.220854446	3.487531773	4.430823871	4.83141547	4.326889991	4.375966167	5.082503904	4.606442228	4.727012814	3.718087584	4.554998069	4.478108949	4.249192481	4.523980068	4.880359013	4.511805354	3.96470667	4.131479736	4.559899642	4.43206858	3.653060017	4.568640195	4.732450113	4.390025611
P63010	5.656533852	5.362972642	5.883167753	5.721972372	5.610657763	5.533100219	5.403020489	5.748216971	5.675701129	5.305906321	5.371495786	5.491770963	5.211897201	5.564286114	5.49898783	5.220914423	5.572090502	5.545347764	5.485641226	5.308991064	5.024702665	5.466637957	5.666227597	5.723775582	5.651973766	5.519896909	5.421426421	5.320484678	5.209254281	5.181683723	5.2527285	5.355674106	5.435850804	5.402699441	5.019108823	5.603774686	5.422457283	5.475517281	5.250203656	5.434739414	5.569855608	5.060623885	5.20137248	5.679949192	4.911531806	4.80924293	5.485748821	5.258518925	5.195872501
Q96CW1	4.001449691	3.563033288	4.306721789	4.189228934	4.624875437	4.21139682	3.472481266	4.069517787	3.809056096	3.981708161	2.81849337	3.817624709	3.151278948	3.700951736	3.513227663	3.672687148	3.921610887	3.88729361	4.22894277	2.796935815	3.296355086	3.946073726	3.921235797	2.902543023	3.815857409	3.71053982	1.7111165	2.680636203	3.805388002	3.451065739	4.161887682	4.193246076	4.351439877	4.335807172	3.718087584	4.784154958	4.171527106	4.474652356	3.760575809	4.503772745	4.251719093	3.029747343	3.576118982	3.96470667	3.915839552	3.824088938	4.334377582	4.130107179	3.503348735
P53680	1.859687869	1.084064265	2.614623046	0.649042386	0.942461738	1.729386392	0.974001358	1.76328483	2.095654984	1.960667382	2.363188563	2.800198317	1.616616814	2.287177933	2.097491777	1.992801825	2.414210857	2.291911963	2.310532963	1.275450332	1.658507287	1.317817871	2.37865448	1.142454453	2.557391724	2.300007979	1.223216348	1.138311193	2.544406248	1.855123117	2.021479727	2.499101764	2.322889571	1.312277925	2.31421313	1.76836079	2.583358615	0.565597176	1.03796785	2.007195501	2.172060746	2.135315965	1.698959272	1.748461233	2.559083869	1.718087584	1.834576391	1.826463745	1.542670779
O00203	4.058902057	3.89521563	4.241170134	3.877169409	3.938655906	3.755898285	3.753351038	3.540433038	3.676558706	4.221807562	3.592860606	4.142401154	3.656471722	3.939253962	3.815856439	4.000942959	4.106205229	4.365301638	3.865661024	3.91929439	3.719399252	3.91546004	4.452016885	4.404404203	3.974487277	4.449826912	3.823902524	3.682888255	3.452478044	3.635977368	3.898853277	3.805980272	3.557450937	4.067523994	3.718087584	4.172860835	3.750606505	3.778909424	4.228049048	3.951712117	3.864928972	3.283921772	4.422457283	4.559899642	2.984893108	3.429392792	3.561529806	4.130107179	4.173127433
Q13367	0.808408857	1.084064265	1.363105597	0.828438841	0.042032132	1.044296962	2.411184927	1.091346149	1.905303811	2.520886272	2.605789075	2.611973816	1.600733291	2.39818005	1.786794983	1.861311943	1.892805498	2.596530147	1.956915436	2.188682205	2.33540003	2.037104277	2.337023142	2.287042678	2.63613604	2.091896747	2.308001065	2.195682236	1.871721579	2.169918669	2.270030516	1.371094152	0.995182984	1.656877683	2.31421313	0.635367454	1.584962501	1.141868716	2.427606173	2.007195501	1.40780593	1.793549123	2.499101764	1.329602023	1.242856524	2.567220918	1.834576391	2.161350266	2.310340121
O14617	3.075820285	2.974999837	3.470901769	3.463507717	3.173700939	3.549322885	3.14094637	3.041715434	3.272881245	3.117776951	2.454726555	3.480364477	2.121590801	3.444210901	3.09432574	3.26020833	3.086074833	3.739623366	3.247502173	2.188682205	3.189457892	3.048184814	3.566626488	3.194153328	3.436678511	3.293664492	2.897421634	2.777037219	2.341558757	2.679245019	3.520212692	4.02266372	3.670538232	4.139142019	3.855657547	4.415037499	3.969626351	3.560714954	3.969626351	3.804604311	3.945794957	3.79146681	3.970853654	4.149476165	2.559083869	3.429392792	3.561529806	4.201111051	4.240059863
Q9Y2T2	3.214947905	1.269120079	3.124436064	2.965589375	3.240738277	3.06913829	2.684162235	2.821124868	2.621106462	2.937473875	2.56241587	2.802683457	2.477203635	3.051836471	2.809120633	2.533296245	2.489366287	2.881293117	2.790903248	2.598810399	1.156739029	2.757415315	2.956987221	2.88734434	3.138472866	2.669470677	1.497108824	2.195682236	1.764910473	2.137590458	2.672048117	2.047305715	2.576925182	2.647698256	2.31421313	3.109917692	2.774699222	2.931052646	3.128183402	2.718087584	2.874469118	1.793549123	3.218264536	2.866578332	2.135315965	2.745595899	2.61117238	3.017921908	3.102658131
Q92572	0.741888545	0.772621773	0.732334134	2.488832295	1.983245997	2.083025623	0.974001358	1.450790133	0.912553596	1.756543216	2.021810294	1.808033749	0.907787714	1.420248402	0.947651311	0.542032132	1.010696432	1.257570261	1.800367464	2.045449292	0.019077601	1.689936763	1.303268492	0.664801011	0.957596839	0.004793024	0.046554702	0.803657923	0.607062403	1.961333625	1.337235348	1.371094152	1.605652359	1.656877683	1.141868716	2.434739414	1.915839552	2.544320516	2.099856237	1.701918647	0.748461233	1.382206107	1.30256277	1.748461233	1.242856524	0.641546029	2.151642375	1.826463745	0.565597176
O14727	0.014347436	1.269120079	0.703238101	1.776090152	0.736815538	1.425373046	0.974001358	0.75968708	1.295871619	0.004793024	1.474611819	1.211977297	0.607062403	1.112760867	0.647371633	0	1.341543781	0.478028326	0.455366331	0.032901029	0.019077601	1.388365504	0.575727383	1.297319391	0.658992879	0.737542441	1.022099902	0.741888545	1.27377427	0.004793024	0.707819249	0	0	0.635367454	0	0.635367454	0.578536232	0.565597176	0	1.701918647	1.83052577	1.382206107	2.499101764	0.659924558	2.135315965	1.318075769	0.812840461	1.396890153	2.310340121
P02743	4.46626213	3.354085033	3.40052413	4.311051541	4.625990567	3.567659236	4.443442033	3.850785926	1.775319017	3.247216339	1.985672142	2.081076367	2.765199093	2.198125421	2.699600741	3.996961697	3.548825763	3.333934712	2.990442349	4.377490726	4.139893082	3.049896566	2.834914965	2.406853548	2.644929525	3.985833084	3.483066783	2.802903867	3.230327602	3.635977368	3.424026283	4.782059033	4.434294618	3.982765463	3.221361557	3.561529806	3.750606505	2.735522177	4.067523994	2.252980741	3.46727948	3.515174171	3.351439877	3.220329955	1.887525271	4.123500664	4.046141782	3.444490385	2.507583241
P13798	5.615924386	5.147567816	4.667243021	5.202750195	5.347724268	4.878370703	4.153298822	4.982105445	4.817422664	4.640821927	4.176036136	4.561515087	4.464872325	4.549812623	4.474480109	4.522656363	4.696970629	4.785761617	4.63359588	4.748261001	4.822813006	4.832294692	4.953991712	4.446762612	4.691456568	4.832294692	4.313991083	4.78462469	4.686976811	4.656781656	3.688553389	2.811471031	2.576925182	4.51895471	3.855657547	4.010183067	3.904644656	4.399171094	3.760575809	3.735883167	4.323850407	4.03972331	4.478108949	4.228049048	3.209973162	3.967783436	2.151642375	3.878071355	3.892067152
P27695	4.421274208	4.376275291	4.823889425	4.537429457	4.612972433	4.437554996	4.608793734	4.50061739	4.575697164	4.480472054	4.176036136	4.589061788	4.454333144	4.52648324	4.127694186	4.736081402	4.400806977	4.305276421	4.641902047	4.581201707	4.584743057	4.628898929	4.705516488	3.570332076	4.580195015	4.863900207	4.431763936	4.379067848	4.308453567	3.926061027	3.759155834	3.9206109	4.214642922	4.216196155	3.855657547	3.561529806	4.381283373	3.100977648	4.067523994	4.259523587	4.323850407	4.258016331	3.576118982	4.149476165	4.648465443	4.265536913	4.282933963	4.732450113	4.173127433
Q9BZZ5	4.001449691	3.82446278	3.765217475	3.744296511	3.874253874	3.22101097	3.213944601	3.481412537	3.611395412	3.69599639	3.516484109	3.271327136	3.404293778	3.662728388	3.526041634	3.206309479	3.748956603	3.440404654	3.463635354	3.584476206	3.812541709	4.066445825	3.921235797	3.63982417	3.671559884	4.182330472	4.123431408	3.682888255	3.301893277	3.014726443	3.61117238	3.9206109	3.784503983	3.83525039	4.307914199	3.799778087	3.573697675	3.670915852	3.760575809	3.735883167	3.776103988	3.96470667	3.970853654	4.149476165	3.806667761	4.463360886	3.655351829	3.965938164	3.743802172
Q9HDC9	4.371721579	4.426164701	4.408283961	3.916078123	4.463350361	4.165038352	4.255695363	4.374090721	4.148188169	4.232127922	3.957113226	4.055470141	4.110830936	4.282341	3.997957802	4.43273591	4.515002472	4.183338386	4.3242634	4.044837169	4.302745644	3.962542131	4.603551234	3.863017777	4.457836201	4.382952548	4.020665243	3.77598868	4.268517287	4.083568888	4.424474255	4.107129875	4.889473543	4.139142019	4.731545318	3.90303827	4.530237249	3.881011964	4.604466745	5.09113562	4.575715712	4.963011648	4.34506514	4.29179999	4.878888792	4.04846871	4.166179824	4.732450113	4.116309301
P02647	6.10238256	7.369081974	6.033617677	7.423863126	7.297914227	6.982857244	7.489508895	7.303261507	6.643494771	6.53324055	6.979115274	6.73798149	7.571550528	6.44233185	7.209624347	7.941845141	7.414317399	7.04907771	7.547102567	7.910114898	7.912959418	6.943518896	7.165135179	7.233597402	7.363881941	7.065028957	7.696382862	7.594945802	6.868108251	7.531463402	5.478540442	6.001051582	5.802193217	6.381744813	6.344946823	6.354264077	6.01658546	5.199934034	6.625075623	5.054124923	6.181102551	6.236620172	5.876926164	5.305970521	4.475517281	5.555816155	6.359075999	5.889716892	6.221361557
Q8NCW5	3.192349959	3.136087924	3.073338924	3.647397053	3.660909944	3.191625388	3.137064554	3.27850163	3.065499516	3.69599639	3.868480994	3.396404545	3.326925233	3.229499737	3.456481782	3.529042777	3.555035317	3.152008864	3.25125459	3.397827492	3.61852561	3.577283054	3.388515193	3.643137485	3.374369926	3.293664492	3.749257084	3.784206349	3.714080782	3.272554144	3.424026283	3.26102927	3.557450937	3.574908836	2.31421313	3.272520928	2.93797206	3.42312992	2.923466152	3.541019153	3.213088014	3.283921772	3.351439877	3.525233677	3.395976765	2.567220918	3.736965594	3.017921908	2.691534165
P02652	2.631530144	4.083166471	3.536346612	4.067481683	3.548882875	3.567659236	3.58314125	3.853038083	3.621983663	4.049895339	3.923432452	3.671777937	4.199618594	3.575055285	3.832105349	4.753476874	3.862286333	3.773433514	3.870072817	4.87889019	4.530625675	4.099279544	3.879936992	3.480734494	4.006158626	3.985833084	4.436864158	3.939571052	3.543581478	4.298706118	2.021479727	2.499101764	0.995182984	3.574908836	3.420437487	1.76836079	2.398715194	0	3.128183402	1.31421313	2.674309986	2.425817338	1.30256277	1.329602023	2.704871964	2.341036918	2.61117238	0	2.507583241
P06727	3.535726295	4.475917987	2.84877819	4.039468201	4.491476829	2.594290137	5.059263501	4.037461055	4.507197795	2.109968876	4.827831903	4.57419253	4.412779405	3.503346491	4.327216657	4.770642114	4.36465742	4.103096123	4.652915359	5.022409243	4.786046554	3.572455537	3.975145031	3.393121017	3.944937321	3.58674452	4.479123646	3.863785994	3.666104226	5.20621612	0	1.371094152	0	0.635367454	1.826463745	0.635367454	0.578536232	0	2.427606173	0	0	0	1.30256277	0	0.629162305	1.318075769	0.812840461	0	0.565597176
P04114	4.087386293	3.446856917	4.981985769	5.423231057	5.273409619	4.256129775	4.142978497	4.878269822	4.526613636	4.614202636	2.704796167	3.614155386	3.61075382	3.756976942	3.017186125	5.985975292	3.745481134	5.79281367	3.208608588	5.398099715	3.41373	3.67435916	5.205818199	2.696021299	3.436678511	4.938948999	4.618602749	3.939571052	4.405978022	3.507324936	4.930579657	7.031218731	4.803571478	6.421952599	6.18401575	6.45318831	5.457025121	5.564276538	5.271774255	6.025324156	6.240059863	7.498676379	6.976898208	5.679949192	5.165911939	5.369001098	5.228049048	5.162961916	5.588364849
Q0VD83	4.210723168	4.700051243	3.519978605	4.510157198	4.343789322	4.114929917	3.478148128	4.231689526	4.821129151	4.513761658	4.953350014	4.121382965	4.59657847	4.488320246	4.577722836	4.43273591	3.672013389	4.188205973	4.437363447	4.275821793	3.96075149	4.35866228	3.975145031	4.422413478	3.671559884	3.587581974	3.984884028	3.519305883	1.27377427	3.990471537	3.61117238	1.371094152	2.322889571	1.946106992	1.141868716	2.126532406	1.197446064	0.565597176	3.128183402	0	2.674309986	0.748461233	0.629162305	1.748461233	2.559083869	2.341036918	3.23878686	0	2.691534165
P02654	0.741888545	1.084064265	0.703238101	1.810006434	1.946059488	0.69957643	2.073775463	1.008390775	1.584967844	0.004793024	2.139921347	2.173773776	1.110164977	0.537481029	0.651281385	2.817979068	2.414210857	2.300784875	2.336486071	3.462197766	2.837008386	1.161899589	1.952769586	1.191103053	2.268937923	0.737542441	0.990317338	1.138311193	0.607062403	0.76802645	0	2.047305715	0	1.656877683	1.141868716	1.329602023	0	0	0	0.665999073	0.748461233	2.645394244	2.253989266	0	0	0.641546029	0.812840461	1.396890153	2.507583241
P02656	2.416228992	3.266676461	2.754304471	3.462399919	3.433627013	3.218870211	3.341366544	3.725330705	2.621106462	2.316762105	1.102904769	2.006080209	2.490892846	2.39818005	2.809120633	3.549296102	2.869652835	2.897294576	2.790903248	3.704567217	2.911654178	2.62993418	2.669905211	2.887815016	3.059211012	3.289214442	4.177698944	3.310814967	2.917261229	2.991598155	1.337235348	2.499101764	2.322889571	2.827819025	2.31421313	2.434739414	1.584962501	0.565597176	2.427606173	1.31421313	2.447138342	2.425817338	1.30256277	1.329602023	1.242856524	1.318075769	3.102098188	0.742724863	2.507583241
P05090	3.634389353	3.719533577	3.28561592	4.415057928	4.341854757	3.005305887	3.571406385	3.006885209	3.683889373	1.436447205	3.381445534	3.482435529	4.117189185	3.362413041	2.909689331	4.635113201	3.538468116	2.981280681	3.601392994	3.669785765	2.911654178	2.633023446	2.118628885	3.123333251	2.63613604	3.072845294	3.921576751	3.012235198	4.123226134	3.967613569	0	0	0	0	1.141868716	1.329602023	0	0	0	0	0	0	0	0	0	0.641546029	0	0	0
P02649	2.631530144	4.020076049	2.061336359	4.225843905	4.138586088	1.932677894	2.985154839	2.484185176	1.939611087	2.089723677	3.288807734	2.192628077	3.228374058	1.424759474	2.584811982	4.574723743	3.815197558	2.950373306	2.463458315	4.166530081	3.203217975	2.549917367	3.355105664	2.494890435	2.130987686	2.091896747	3.088196628	3.312236659	2.426842607	3.372289864	2.672048117	5.38979623	3.881664619	4.216196155	3.420437487	3.799778087	2.774699222	1.98550043	3.439623138	2.892714827	2.874469118	4.381283373	3.469017667	1.329602023	2.135315965	3.967783436	3.102098188	1.826463745	4.020294762
P02749	2.788726499	4.438413163	4.184985047	4.554555151	4.159806559	4.446698399	4.831690497	4.773052674	4.150230482	4.182982327	4.274303852	3.967178831	4.325661848	3.958658588	4.28406927	4.940934563	4.016421251	4.49863259	4.305915863	5.319893433	5.046485429	4.0884867	4.022973365	4.44737709	4.5475928	3.293664492	5.121689129	3.610996524	4.621057095	4.450962366	3.109917692	5.669310286	4.752034916	4.840127489	3.221361557	3.685192638	3.665999073	4.249192481	5.138049896	4.331514144	4.169390571	4.485641498	4.131479736	4.059470652	3.395976765	3.967783436	4.481557281	4.628384781	3.743802172
Q9BQE5	0.014347436	1.675650832	0.004793024	1.776090152	0.736815538	1.003589776	0.699138697	0.004793024	0	0.725330705	0.575727383	1.505143263	1.803110554	0	0.947651311	1.530726821	2.536594018	0.473053496	1.644517193	0.032901029	0.019077601	0.652164657	1.303268492	0	0.758007574	0.737542441	0.046554702	0.803657923	0.607062403	0.004793024	2.021479727	2.499101764	0	3.12763328	1.141868716	3.561529806	2.398715194	1.59454855	1.669026766	2.252980741	1.83052577	0	0.629162305	1.748461233	1.59454855	3.056583528	0.812840461	0.742724863	3.102658131
Q9BUR5	3.075820285	2.853782641	2.614623046	2.71737193	3.025848338	2.877913216	2.565188151	2.315843183	2.304993022	2.664475662	2.249806031	1.994581617	2.611963522	2.287177933	2.083164909	2.555330101	2.106398789	1.996166691	2.177461131	2.404961004	2.33540003	2.474015898	2.834914965	2.652888005	2.557391724	2.669470677	3.123269917	2.802903867	2.07419592	2.165360461	1.722466024	2.047305715	2.322889571	1.656877683	2.979415668	1.76836079	1.584962501	1.98550043	2.427606173	2.007195501	1.83052577	1.382206107	1.30256277	1.748461233	1.887525271	2.063502942	2.151642375	1.826463745	1.141868716
Q6UXV4	3.075820285	2.172149138	1.939852883	2.558958319	2.721419234	2.443942408	1.875731861	2.79828539	2.744605184	2.293847844	2.339148654	2.617927341	2.121590801	2.140560611	2.083164909	1.214446381	2.668405108	2.153194316	2.182491619	2.188682205	2.819688123	2.892266532	2.159410677	2.821617688	2.663624514	3.196640594	2.308001065	1.071718479	2.426842607	3.304164625	2.672048117	1.371094152	2.576925182	1.312277925	1.826463745	1.76836079	1.197446064	2.735522177	1.03796785	2.892714827	0.748461233	2.135315965	1.698959272	0.659924558	1.242856524	1.318075769	1.834576391	3.177386315	0
Q9UKG1	3.37524817	2.995946078	2.754304471	2.857458546	3.31788445	3.218870211	3.144691418	3.142416625	2.621106462	1.960667382	3.146619837	3.203625005	3.581088902	3.144411817	3.002868408	3.452334904	3.464711404	2.981280681	3.247502173	2.87242499	2.917728229	3.384649025	3.355105664	2.78374433	2.796789764	2.669470677	2.875641993	2.777037219	3.301893277	2.897294576	1.722466024	2.499101764	2.322889571	2.647698256	1.141868716	2.710760524	2.176322773	2.735522177	2.427606173	2.252980741	2.674309986	1.382206107	2.91201108	2.088593923	2.358021097	0.641546029	2.408711861	2.161350266	2.117695043
Q8NEU8	2.416228992	1.675650832	1.43077921	2.022255348	1.946059488	0.73058964	1.17204496	0.695896078	1.202088253	0.715909525	1.816219423	0.598723032	1.803110554	0	1.585888081	1.992801825	2.397412394	1.270327771	0.945683669	0.627417941	0.866026037	1.316909334	1.952769586	1.297319391	0.004793024	0.69957643	0.718968951	0.741888545	0	1.857783195	1.722466024	0	2.009586049	1.656877683	0	2.434739414	2.398715194	1.98550043	3.300123725	0.665999073	1.40780593	0.748461233	0	0.659924558	0	0	1.834576391	0.742724863	1.141868716
P07741	2.408876712	2.704496292	2.478854139	2.11816977	2.669814169	2.755426118	3.01809047	2.789082925	2.593991178	2.887054406	2.531551069	2.006080209	2.490892846	1.932301638	1.882258007	2.555330101	2.052008013	1.996166691	1.800367464	2.56712964	2.54795846	2.054018718	2.118628885	2.12570975	1.926149267	2.300007979	2.649141792	2.802903867	2.07419592	2.618859608	4.161887682	3.9206109	4.651912745	4.624490865	4.206330648	4.010183067	4.224966365	4.074962058	4.067523994	5.025028794	4.323850407	4.188242656	3.970853654	4.621172753	4.43206858	4.123500664	4.382206107	4.628384781	3.824428435
P48444	2.573425348	3.266676461	3.907814184	3.505202324	3.048063445	3.636828083	3.21519468	3.78652902	3.405059006	3.266586464	3.010725551	3.418692865	3.169875525	3.574773309	3.288772321	3.288502888	3.478092102	3.564036697	3.667816657	2.760979035	3.719399252	3.16247029	3.476671943	3.84965921	3.866662707	3.582491443	2.875641993	3.339579263	3.880873341	3.612787323	5.109221243	4.278480434	4.048178049	4.778208576	5.084347785	4.784154958	4.651147389	4.810785827	4.523980068	4.939853428	4.754887502	3.96470667	5.20137248	3.96470667	4.475517281	4.463360886	4.568640195	4.201111051	5.162961916
P84077	6.070311585	5.752107421	5.730935649	6.086186063	5.957585201	6.012317442	5.610921158	5.828880434	5.905746299	5.544322621	5.491819753	5.816707027	5.492053012	5.782221953	5.633422675	5.592415527	5.570282019	5.634882984	5.528699863	5.675424488	5.531890533	5.60422877	5.675009706	5.61106989	5.968649131	5.559339214	5.485564683	5.517823409	5.584496073	5.488601921	3.969626351	4.193246076	4.214642922	4.216196155	4.956056652	4.941419362	4.478108949	4.074962058	5.214124805	4.192194165	4.511805354	4.258016331	3.218264536	5.2527285	5.136956945	4.397802962	5.006597245	4.48499739	3.892067152
P61204	6.070311585	5.752107421	5.730935649	6.114488489	5.957585201	6.012317442	5.610921158	5.828880434	5.905746299	5.544322621	5.491819753	5.816707027	5.492053012	5.782221953	5.633422675	5.592415527	5.570282019	5.621924018	5.528699863	5.675424488	5.531890533	5.60422877	5.675009706	5.61106989	5.968649131	5.559339214	5.485564683	5.517823409	5.584496073	5.488601921	3.969626351	4.193246076	4.214642922	4.216196155	4.956056652	4.941419362	4.478108949	4.074962058	5.214124805	4.192194165	4.511805354	4.258016331	3.218264536	5.2527285	5.136956945	4.397802962	5.006597245	4.48499739	3.892067152
P18085	5.244827125	5.147567816	4.959139444	5.400993254	5.41137049	5.24723803	4.829798149	5.015699743	4.868859959	4.629197275	4.644133954	4.835599363	4.614973112	4.817539559	4.764702609	4.612563408	4.965743534	5.05453052	4.686013163	5.158176521	4.869107685	5.210359513	5.289243628	4.855841057	5.341373449	5.323661732	5.211532141	5.124729782	4.937855634	4.980120923	3.898853277	4.107129875	4.351439877	3.982765463	4.731545318	5.164437681	4.171527106	4.399171094	4.523980068	4.118248967	4.169390571	3.697106574	2.91201108	4.993372448	4.510117991	4.123500664	4.568640195	3.878071355	4.116309301
P84085	4.755714736	4.955436988	5.040929882	5.02529952	5.078252208	5.079397105	4.620762857	4.947833079	4.74907924	4.681825403	4.465866345	4.798491003	4.400642427	4.732526519	4.577722836	4.536758184	4.696164723	4.785761617	4.619784468	4.779550094	4.910685942	4.821932383	5.114924791	4.789141096	5.276986338	5.100900587	5.052503588	4.868832716	4.796549046	4.489951443	3.424026283	3.687434008	3.313729572	3.256004204	4.206330648	4.09085343	3.573697675	3.670915852	4.523980068	3.649998594	3.864928972	3.882643049	2.499101764	4.29179999	4.43206858	3.429392792	4.046141782	3.768713657	3.212050477
P62330	3.768030769	3.392671231	3.394637702	4.331386043	3.758511311	3.308577886	3.753351038	3.414315791	3.91927212	2.443149338	3.195356195	3.659522016	3.609465909	3.50939744	3.551223856	3.655422908	3.815197558	3.729721729	3.573490499	3.102318175	3.189457892	3.072974562	3.265517413	3.627123164	3.506172533	3.072845294	2.556057206	2.634922196	3.173492623	3.278413947	2.8372705	3.056583528	2.995182984	3.12763328	2.676568315	3.561529806	2.583358615	2.735522177	3.660685273	2.718087584	3.052531824	3.515174171	0.629162305	3.055427059	2.358021097	3.180041746	3.366905004	3.017921908	3.102658131
Q8N6T3	1.859687869	0.772621773	0.004793024	0.009554411	0.042032132	1.729386392	1.6008692	1.76328483	0.62345737	1.049089986	0.004793024	0	0.692945577	0.537481029	0.647371633	1.730152857	1.010696432	1.576816209	0.77462922	0.032901029	0.019077601	0.004793024	0.575727383	0.9755452	0.004793024	1.432325847	1.965862537	0.803657923	0	2.169918669	0.707819249	0	2.009586049	0.635367454	1.826463745	2.434739414	2.176322773	3.273018494	2.099856237	1.701918647	0.748461233	1.793549123	2.91201108	2.380360048	2.358021097	1.718087584	1.461179281	1.826463745	2.507583241
Q8N6H7	2.573425348	3.138155274	2.061336359	2.852067101	3.190275073	2.881882827	3.195890733	2.821124868	2.745812548	3.44320435	3.38876889	2.709441282	3.170171346	3.05754183	2.923909393	3.027241925	2.255008343	2.981280681	2.746102856	3.102318175	3.524516212	3.175665949	2.969652474	3.123333251	3.267450749	3.083314879	3.371326058	2.255696066	0.607062403	3.014726443	2.8372705	1.371094152	1.605652359	1.946106992	2.31421313	2.434739414	1.915839552	2.544320516	2.427606173	3.303537235	2.172060746	2.135315965	3.07153387	2.630716096	2.704871964	2.063502942	2.408711861	2.835924074	1.877089818
Q9NP61	0.014347436	0.046825157	0.004793024	0.009554411	0.042032132	0.004793024	0.042032132	0.004793024	0	0.004793024	0.004793024	0	0	0	0	0	0	0	0	0.627417941	0.019077601	0.004793024	0.004793024	0	0.004793024	0.004793024	0.046554702	0.014347436	0	0.004793024	2.270030516	0	2.009586049	1.656877683	2.676568315	2.434739414	0.578536232	1.59454855	1.669026766	1.701918647	2.447138342	0.748461233	1.30256277	2.380360048	1.887525271	1.718087584	1.834576391	0.742724863	2.691534165
Q9Y6D6	2.631530144	2.442652683	2.27493314	3.545727214	3.290928684	2.833729733	2.684162235	2.678975372	3.147129836	3.142889745	2.918087751	2.838331167	2.281904473	3.051836471	3.02291465	3.027241925	2.648568801	3.500606879	2.746102856	1.566949787	2.917728229	2.929603797	3.04786729	3.008585587	2.63613604	2.586542391	3.052830193	3.695368231	3.013002614	3.197682236	3.424026283	2.499101764	2.995182984	1.946106992	0	2.126532406	2.93797206	2.544320516	2.923466152	3.303537235	2.447138342	3.79146681	3.218264536	3.384049807	2.984893108	2.567220918	2.61117238	3.321447116	2.507583241
Q9Y6D5	2.631530144	2.656731773	2.629647962	3.432859282	3.025848338	2.246385215	1.445022268	3.142416625	2.304993022	2.670187766	2.325960198	2.970377024	1.110164977	2.140560611	2.584811982	2.323386947	2.546021948	3.215083154	2.565407104	2.207617928	2.54795846	2.401186233	2.834914965	2.622411401	2.423948358	2.516726185	2.308001065	2.94501889	2.224368266	2.373945504	3.520212692	2.047305715	2.995182984	2.207892852	1.141868716	2.710760524	2.583358615	3.560714954	2.427606173	3.185866545	2.447138342	3.029747343	2.720278465	2.866578332	3.099856237	2.745595899	2.408711861	2.630716096	2.691534165
P53367	4.389916464	4.675130034	3.670539221	4.26427242	4.42747726	4.332395477	4.444342405	4.085176647	4.609618337	4.479443823	4.718767112	4.186429242	4.325661848	4.210705915	4.36443322	4.572846652	4.251228954	4.305276421	4.354863353	4.342314005	4.054896874	4.21204651	4.423989896	4.732337877	4.328689597	3.889958002	4.598999622	4.377932406	3.636211941	4.565585512	4.04176865	2.499101764	2.995182984	3.256004204	3.855657547	3.799778087	3.289834465	3.42312992	3.439623138	3.649998594	3.582957365	4.119356177	3.970853654	3.384049807	3.56193706	3.429392792	3.89659478	3.017921908	3.824428435
Q07960	3.698582503	4.339188017	4.19066207	4.314099056	4.138586088	4.35146742	4.558003517	3.978617589	3.971139951	4.089665948	4.653455754	4.23029202	4.31571142	4.050663605	4.397562671	4.381823228	4.327488079	4.348526869	4.385776024	4.445468334	5.040535039	4.55516335	4.630860469	4.812091642	4.6593914	4.716431835	5.078858083	4.795373151	4.111275587	4.721748073	4.525442506	4.94204526	5.004800986	5.055716264	4.568640195	4.010183067	4.739848103	3.560714954	4.717722113	4.378049147	4.69803322	4.3305584	4.422457283	4.687807232	3.915839552	4.397802962	4.828157646	4.782059033	4.520003104
Q68EM7	2.193575561	2.974999837	2.984547098	3.381343163	2.15938658	3.318558759	2.876742843	3.061319796	2.621106462	2.109968876	2.454726555	2.499248205	1.970035336	2.662315708	2.699600741	2.817979068	2.648568801	2.784657776	2.698478936	2.56712964	2.003687465	2.757415315	2.540776811	2.88734434	2.76563146	2.108545547	2.556057206	2.345982933	3.102258185	3.014726443	2.270030516	3.056583528	2.576925182	2.447138342	1.826463745	1.329602023	2.398715194	2.275007047	2.923466152	3.046723866	2.447138342	2.425817338	2.720278465	1.748461233	2.559083869	2.063502942	2.151642375	2.835924074	2.861293729
Q8N392	2.408876712	1.269120079	2.090646706	3.124002987	2.451422692	2.443942408	2.760803884	2.526048519	2.695748686	2.670187766	3.00192503	2.730652952	2.858302209	2.877729265	3.002868408	2.925586341	3.151538035	2.709166948	3.25125459	2.188682205	2.701609619	2.62993418	3.09172473	2.491555076	2.268937923	2.959519579	3.33815839	2.92339708	1.871721579	2.656412845	1.722466024	2.047305715	2.801848446	2.827819025	2.31421313	2.710760524	2.176322773	3.100977648	2.427606173	2.497399469	2.447138342	2.425817338	3.351439877	3.525233677	1.887525271	2.063502942	2.803915838	2.835924074	1.542670779
P98171	2.791830408	0.949854216	2.309776934	3.233509286	2.15938658	2.594290137	2.346752771	3.006885209	0.912553596	2.316762105	1.786444834	2.617927341	2.274826372	1.732247009	2.237432876	2.060737979	1.885562477	1.142454453	1.483658095	1.454222865	1.658507287	0.953735916	2.118628885	2.117999652	1.758146281	1.955801055	0.718968951	0.803657923	1.570389328	1.256043195	1.337235348	2.499101764	0.995182984	2.984893108	0	2.934830986	1.584962501	0	1.03796785	2.718087584	2.172060746	0.748461233	0.629162305	3.055427059	2.704871964	0	2.151642375	0	2.117695043
P52565	4.283182903	4.083166471	3.962872091	3.775499569	3.878494505	4.258204593	4.255695363	4.182080463	4.136934106	3.701736408	3.266236755	3.753204794	4.070947298	3.912486298	3.893994363	3.373251935	3.793827511	3.739623366	3.75580588	3.840190312	3.071379388	2.963545523	3.421829902	3.833188941	3.672465277	3.492623958	3.50089074	3.181434804	3.373127715	3.667512075	2.987927168	4.840127489	3.557450937	3.982765463	4.206330648	4.341036918	3.904644656	3.670915852	3.969626351	3.046723866	4.027979696	3.515174171	3.469017667	3.055427059	3.969012308	3.750606505	3.975752454	3.662965013	4.116309301
P52566	3.801015355	3.82446278	3.519978605	4.537429457	4.039965888	3.770510609	4.127615547	4.404624609	4.511102026	4.437546631	3.874487114	4.033492099	4.821111609	4.587845129	3.766512988	4.309142824	4.288140129	4.02357941	4.671803351	4.302992078	3.936515551	3.962542131	3.355105664	3.214761118	3.885156853	3.430485536	3.50089074	3.27013593	3.934864979	4.242445005	3.424026283	4.278480434	3.441837559	4.467714224	4.731545318	4.09085343	4.04176865	2.544320516	3.969626351	2.718087584	4.388189537	3.61156586	2.91201108	2.630716096	2.850666093	3.890446693	4.106571664	2.161350266	4.240059863
Q92888	3.075820285	3.354085033	3.417133123	3.228121072	3.31788445	3.408266433	3.072358575	3.380711346	3.331669463	3.498926949	3.573216566	3.28155228	3.341505092	3.42778891	3.380229653	2.692255182	3.029949689	3.499154551	3.538094969	3.164563393	2.837008386	3.26424442	3.04786729	3.268159445	2.796789764	3.321879042	3.535249407	3.070479968	2.268717065	3.020601653	2.987927168	3.26102927	3.441837559	3.83525039	4.206330648	2.934830986	2.93797206	2.544320516	2.427606173	2.718087584	3.341036918	2.645394244	3.07153387	3.220329955	3.915839552	2.063502942	2.970240133	2.630716096	3.743802172
Q9HCE6	2.791830408	1.084064265	2.54221925	2.160680262	1.946059488	2.519220042	1.17204496	2.79828539	1.905303811	2.263952204	1.921790962	1.994581617	1.803110554	2.090473507	1.595022943	1.992801825	2.106398789	2.570449301	2.469557903	1.324580337	0.866026037	2.265852225	2.172013389	2.117999652	2.259965569	1.993250977	1.364238429	2.087714395	2.066242724	1.855123117	2.493134922	0	0	1.656877683	0	1.76836079	1.584962501	1.59454855	2.690789548	0	1.40780593	2.135315965	3.218264536	1.748461233	2.135315965	0	1.834576391	0	1.542670779
Q5VV41	2.366331178	2.656731773	2.416051182	2.160680262	2.669814169	1.739080368	0.974001358	2.305149235	2.259947053	1.960667382	2.687119822	2.006080209	1.803110554	1.996037757	1.810256713	1.530726821	2.052008013	2.570449301	2.188313437	1.829170493	1.658507287	2.861771393	1.989500485	3.008585587	0.658992879	2.300007979	1.61229457	1.531199032	0.968044118	1.646538073	2.021479727	0	0	2.207892852	1.141868716	0	1.197446064	0	1.03796785	1.701918647	1.40780593	1.793549123	2.91201108	2.630716096	1.242856524	1.318075769	1.834576391	0	1.877089818
Q92974	1.535949966	0.772621773	2.614623046	0.957205722	1.258956975	1.729386392	0.699138697	1.76328483	0.62345737	0.715909525	1.085468157	1.211977297	1.600733291	1.633018447	1.298653018	2.060737979	1.341121836	1.257570261	1.579821768	1.829170493	0.811558851	1.689936763	0.893195954	1.142454453	0.758007574	0.004793024	2.285447325	1.861028966	2.426842607	1.091889691	2.493134922	3.26102927	1.605652359	2.447138342	2.979415668	2.434739414	1.915839552	1.141868716	0	2.718087584	2.447138342	2.645394244	2.720278465	3.220329955	3.099856237	1.718087584	1.461179281	0	2.117695043
Q15052	1.869837657	0.772621773	1.43077921	1.776090152	1.637245144	1.739080368	1.938278664	2.315843183	1.616207585	0.725330705	1.816219423	1.514867783	1.110164977	2.140560611	1.298653018	1.320387576	1.826129786	1.782701102	2.023466679	0.915938621	2.003687465	0.004793024	1.620737063	0.632518379	0.004793024	1.432325847	1.965862537	0.741888545	2.544033098	1.091889691	0.707819249	1.371094152	0.995182984	1.312277925	1.141868716	1.329602023	1.197446064	1.141868716	1.669026766	1.31421313	2.172060746	1.793549123	0.629162305	0.659924558	1.59454855	1.718087584	0	1.826463745	1.542670779
Q14155	1.535949966	1.269120079	0.732334134	0.649042386	1.637245144	1.425373046	1.326048185	1.76328483	1.775319017	1.769627666	2.183579901	2.006080209	1.970035336	1.732247009	2.097491777	1.992801825	1.885562477	1.996166691	2.023466679	0.627417941	2.003687465	2.245267951	1.283610459	2.117999652	0.658992879	0.69957643	1.965862537	1.289096346	2.914695624	1.091889691	2.270030516	2.047305715	1.605652359	1.946106992	1.826463745	2.434739414	2.176322773	2.735522177	2.099856237	2.252980741	1.83052577	1.793549123	3.07153387	2.088593923	2.850666093	1.718087584	2.151642375	2.416839742	2.861293729
P40616	0.014347436	1.539623624	3.204856127	0.957205722	2.15938658	2.881882827	1.17204496	2.305149235	2.456814393	2.858683759	2.704796167	3.119665073	1.300007979	3.229499737	2.658664899	1.861311943	1.885562477	3.054238996	2.811779656	2.188682205	3.625389855	3.280022027	2.840524074	2.982950617	3.267450749	2.803260596	1.7111165	2.777037219	2.413556654	2.45238601	1.337235348	1.371094152	0	1.656877683	2.979415668	0	1.915839552	0	2.690789548	2.252980741	2.172060746	2.853330351	1.698959272	1.748461233	3.209973162	2.341036918	1.461179281	1.826463745	2.310340121
P36405	1.859687869	2.321435487	2.614623046	2.852067101	2.505387433	2.519220042	2.985154839	2.526048519	2.469285091	2.937473875	2.363188563	2.709441282	1.917342126	2.55635192	2.559659642	2.211419241	2.77855117	2.457812501	2.565407104	2.045449292	2.75800302	2.528667368	2.669905211	2.333557506	2.484275802	2.669470677	2.982247836	2.585526	2.040226506	2.137590458	0.707819249	1.371094152	0.995182984	1.946106992	1.826463745	0.635367454	0.578536232	0.565597176	2.427606173	0.665999073	0.748461233	0	1.30256277	2.380360048	1.887525271	0.641546029	1.834576391	1.826463745	0.565597176
Q15041	0.014347436	0.772621773	0.703238101	1.467926816	0.042032132	0.73058964	1.17204496	0.004793024	1.825545624	0.725330705	2.481528951	1.703189723	1.277089759	1.424759474	1.595022943	1.320387576	1.561958149	2.078446374	2.309463863	2.045449292	2.216245896	2.245267951	2.159410677	0.934606696	2.130987686	1.747689823	1.223216348	1.759317924	2.914695624	3.109243355	2.493134922	2.047305715	1.605652359	1.656877683	1.826463745	1.76836079	2.176322773	2.275007047	0	2.252980741	2.172060746	2.425817338	2.499101764	0.659924558	1.59454855	1.318075769	1.834576391	1.396890153	2.310340121
O75915	4.57404811	3.25937247	3.856230026	3.604171812	3.878494505	3.894853325	4.140704882	3.961733076	3.971139951	3.844295343	3.735048502	3.838265352	4.070947298	3.919516209	3.997957802	4.324066043	3.803896609	3.985320754	3.524972181	3.584476206	3.189457892	3.4681472	3.896447916	3.619022727	3.925306379	3.333238178	3.712690487	3.571933419	3.621422865	4.206795137	3.520212692	4.278480434	4.214642922	3.665999073	2.676568315	3.799778087	3.060047384	3.100977648	3.969626351	4.677508242	3.46727948	3.029747343	3.218264536	3.96470667	3.73804721	3.653060017	3.23878686	3.965938164	3.661825593
Q96BM9	2.416228992	1.269120079	2.265257358	2.160680262	1.42338371	1.932677894	2.565188151	2.315843183	1.939611087	1.756543216	1.984352594	1.808033749	1.600733291	2.140560611	1.298653018	1.214446381	1.885562477	1.576816209	2.336486071	1.829170493	2.003687465	2.181499853	1.827378154	2.117999652	2.27208812	1.223051638	1.022099902	0.014347436	1.923036015	2.169918669	2.493134922	3.562344198	3.160274831	3.256004204	2.979415668	3.421335523	2.774699222	2.544320516	3.300123725	3.649998594	2.447138342	3.153805336	1.698959272	2.630716096	4.035037329	2.917113455	2.61117238	2.630716096	1.877089818
Q9NVJ2	2.949026764	2.558829053	3.536346612	3.505202324	3.111159713	2.994865714	3.21519468	3.473923975	3.20887076	2.684280197	3.00192503	3.180570101	2.644128417	3.229499737	2.559659642	2.528685421	2.969148124	2.950373306	2.904203967	2.598810399	2.369897054	2.821148619	2.678401743	2.606059835	2.769579406	2.452685078	1.7111165	1.138311193	2.891720178	2.538099008	2.672048117	3.562344198	2.995182984	3.256004204	2.979415668	3.685192638	3.060047384	2.544320516	3.439623138	3.879705766	2.447138342	3.153805336	2.253989266	3.055427059	3.806667761	2.917113455	3.102098188	3.017921908	2.507583241
Q8N2F6	0.014347436	0.046825157	0.703238101	0.009554411	0.042032132	0.004793024	0.042032132	0.004793024	0	0.004793024	0.575727383	0.598723032	0.607062403	0	0.647371633	0.672414248	0.51310494	0.951081822	0	0.627417941	0.019077601	0.004793024	0.575727383	0	0.004793024	0.004793024	0.046554702	0.014347436	0	0.004793024	2.021479727	0	2.576925182	1.312277925	1.141868716	1.76836079	1.197446064	1.59454855	1.669026766	1.31421313	0	1.793549123	0.629162305	0	2.358021097	1.718087584	1.834576391	2.630716096	0.565597176
Q9UH62	1.869837657	0.046825157	0.703238101	2.004629787	1.946059488	1.729386392	0.042032132	0.004793024	0	0.715909525	0.004793024	0.598723032	0	0.575279838	0	1.214446381	1.341121836	1.257570261	0.455366331	0.627417941	0.019077601	0.004793024	1.064366657	0.664801011	0.004793024	0.004793024	0.046554702	0.741888545	0	0.004793024	1.722466024	0	1.605652359	2.207892852	1.141868716	2.126532406	0.578536232	3.100977648	1.03796785	1.31421313	0.748461233	0	2.007195501	3.220329955	1.59454855	1.718087584	0.812840461	0.742724863	1.542670779
Q92747	1.859687869	2.656731773	2.478854139	2.502759879	2.505387433	2.605078389	2.227778688	2.458384806	1.616207585	2.813777156	2.910387038	2.838331167	2.490892846	2.55635192	2.809120633	2.690671492	2.377391503	2.324273626	2.336486071	2.543746507	3.296355086	2.474015898	2.956987221	2.494890435	2.484275802	2.516726185	0.718968951	2.902498297	2.571682196	3.293915839	3.330080291	3.805980272	2.995182984	3.256004204	3.221361557	2.934830986	3.83052577	3.273018494	3.969626351	3.951712117	3.213088014	2.853330351	3.469017667	2.866578332	2.704871964	3.429392792	3.102098188	3.555816155	3.582556003
O15143	4.519356085	4.636629073	5.100276534	4.456200386	4.469763162	4.580812522	4.645958304	4.838446212	4.756205085	4.782293879	4.674637518	4.981623106	4.821111609	4.863765271	4.686436979	4.284067073	4.597781416	4.824708683	4.727228935	4.519004296	4.949368707	4.937633282	4.892945262	4.955035318	5.025730826	4.793159324	4.568700016	5.057623548	5.044290668	4.783544486	5.109221243	5.231381205	5.147306699	4.881990836	5.209323387	4.71332923	5.671104625	5.088169871	5.467714224	5.165911939	5.829680458	5.204245075	5.045850652	4.29179999	5.136956945	4.632655985	4.382206107	5.162961916	5.322288724
O15144	4.821466405	4.527944879	5.381974216	4.850500252	4.865736267	5.241146243	4.903485076	5.00561866	4.950416468	4.81158861	4.826476011	4.999960582	4.784848831	4.98671399	4.977811878	4.844141942	4.90319139	5.028004873	5.211518656	4.744938427	4.85261824	5.104365987	5.241007781	5.1999174	5.159482763	5.139355138	4.660803818	5.171418617	5.232824064	4.934395127	5.130793621	5.289342665	5.004800986	4.919657892	5.146084939	4.840127489	5.195872501	4.333423734	5.305970521	5.127908367	5.603774686	4.963011648	4.523561956	4.559899642	4.911531806	4.988381727	5.057594679	4.628384781	5.123224735
O15145	4.001449691	4.787808195	4.494259665	4.608481817	4.42747726	4.801560214	4.559173633	4.923733535	4.717923087	4.838057878	4.67252488	4.782795732	4.9894291	4.747518256	5.08752205	4.641997915	4.905469299	4.679291074	4.479013967	4.657691335	4.583248267	4.520859688	4.375978195	4.780480239	4.311098651	4.34570931	4.307895812	4.682959976	4.758403725	4.950389672	4.61980425	4.732450113	5.004800986	4.683322166	4.206330648	4.784154958	4.271027197	4.687060688	4.228049048	4.56701805	4.388189537	4.188242656	4.20372321	4.687807232	3.865918815	4.523143723	4.528154536	4.688553389	5.065227623
P59998	1.535949966	2.32238961	1.43077921	1.467926816	1.637245144	2.043093713	1.938278664	1.76328483	1.905303811	1.996666094	2.128052438	1.505143263	1.917342126	1.732247009	1.882258007	1.861311943	1.892805498	0.779541934	1.802920984	1.829170493	1.658507287	1.689936763	1.620737063	1.599407708	1.710811388	2.308614952	1.965862537	1.071718479	2.413556654	2.373945504	4.112700133	4.107129875	4.351439877	3.982765463	4.107129875	5.405878936	3.83052577	5.041476636	4.350497247	4.192194165	4.027979696	3.96470667	4.34506514	3.653824359	4.142957954	4.04846871	4.233427944	4.333423734	4.240059863
O15511	4.267159872	3.563033288	2.890073379	3.700234809	3.631620618	3.396083083	2.760803884	3.693316391	2.86931127	2.968475457	3.215510577	2.450233773	3.169875525	2.781825846	2.891785076	2.640903518	2.77855117	2.797810176	2.565407104	3.351212108	1.658507287	2.62993418	2.240701141	3.285878849	2.317685662	1.776532772	2.982574038	3.312236659	2.917261229	3.476871632	3.424026283	3.687434008	4.048178049	3.477245577	2.676568315	3.685192638	3.665999073	3.560714954	3.554998069	3.415488271	3.776103988	3.029747343	1.698959272	3.220329955	2.850666093	2.745595899	3.561529806	3.321447116	3.892067152
Q9BPX5	3.075820285	3.446856917	3.307701609	3.462399919	3.31788445	3.318558759	3.341366544	3.481412537	3.135481217	3.054908016	2.910387038	2.838331167	2.88082171	2.860784763	2.798605998	3.027241925	2.536594018	2.462991272	2.911412652	3.285100569	2.917728229	2.802122661	2.791977467	2.834479356	2.644929525	2.82572966	3.324712565	3.199860131	2.797505133	3.020601653	2.493134922	2.499101764	2.322889571	2.827819025	2.31421313	2.434739414	2.93797206	2.275007047	2.923466152	2.497399469	2.447138342	2.425817338	2.720278465	1.748461233	2.358021097	1.718087584	2.803915838	2.835924074	2.691534165
P15289	4.601432723	4.661985708	3.909071358	3.538772477	3.489408989	3.644497103	4.413067449	4.022931392	4.108702613	3.844295343	5.002060971	3.793476507	4.077510289	3.686464928	3.943214918	3.398548004	3.402936554	3.858675228	4.058687008	3.587695765	3.239898753	2.892266532	3.383333503	3.571415346	3.374369926	3.662933041	4.648685188	4.190799834	3.11689632	3.710860613	1.722466024	2.499101764	2.322889571	0	1.826463745	0.635367454	2.176322773	0.565597176	1.669026766	0.665999073	2.172060746	1.793549123	0	2.380360048	1.887525271	1.318075769	2.61117238	1.826463745	0
P51690	1.065626448	2.32238961	0.703238101	2.346709405	0.736815538	0.69957643	2.411184927	1.450790133	0.912553596	0.725330705	0.575727383	0.598723032	0.607062403	0	0.647371633	2.690671492	1.341121836	1.576816209	2.086364648	0.032901029	0.019077601	0.740993872	0.575727383	1.608063579	0.004793024	1.432325847	0.718968951	1.531199032	1.575106521	1.961333625	1.337235348	0	0	0.635367454	0	0	3.289834465	2.735522177	2.427606173	2.007195501	0	0.748461233	0.629162305	0	1.59454855	2.341036918	1.461179281	3.321447116	1.542670779
Q13510	5.214698047	5.098779576	4.407354994	4.310162461	4.026182012	4.083691063	4.696260275	3.976596399	3.804097425	3.44320435	5.506014917	4.671103427	4.821111609	4.378268821	4.123424627	3.602403804	4.322248663	3.729721729	4.121922537	4.540065941	3.968474214	4.21204651	3.887368057	3.974352754	3.909759018	3.405481792	4.520836146	4.249926132	4.19278325	4.705837452	2.987927168	2.499101764	3.784503983	2.984893108	3.577730931	3.109917692	3.573697675	1.141868716	4.350497247	2.007195501	3.864928972	3.397802962	1.30256277	2.866578332	2.704871964	2.745595899	3.736965594	3.321447116	4.020294762
P04424	0.014347436	0.046825157	0.004793024	0.009554411	0.042032132	0.004793024	0.042032132	0.004793024	0	0.004793024	0.004793024	0.901613518	0	0	1.595022943	0.542032132	0	0	0.455366331	0.627417941	0.019077601	0.004793024	0.004793024	0	0.658992879	0.004793024	0.046554702	0.014347436	0.666711867	0.004793024	4.474652356	2.047305715	3.557450937	2.984893108	2.979415668	3.561529806	3.904644656	3.100977648	4.228049048	3.735883167	3.776103988	3.882643049	3.695251495	3.96470667	4.687807232	2.917113455	4.334377582	3.321447116	3.661825593
O95671	0.014347436	0.046825157	0.004793024	0.009554411	0.042032132	0.004793024	0.042032132	0.004793024	0	0.004793024	0.004793024	0	0	0	0	0	0	0	0	0.032901029	0.019077601	0.004793024	0.004793024	0	0.004793024	0.004793024	0.046554702	0.014347436	0	0.004793024	1.337235348	2.047305715	0.995182984	1.312277925	2.676568315	2.126532406	1.584962501	1.141868716	1.03796785	0.665999073	1.40780593	1.382206107	2.007195501	2.088593923	3.099856237	2.341036918	2.61117238	1.396890153	1.877089818
O43681	2.788726499	1.757620733	3.670539221	1.776090152	2.505387433	3.459615211	3.401978004	3.27850163	3.253734008	3.27748676	2.960873666	3.418692865	3.426625247	3.277325121	3.332369566	3.288502888	2.909580883	3.06802276	3.463635354	3.189997201	3.296355086	3.475508924	3.627740295	3.307839093	3.361668391	3.293664492	1.497108824	3.181434804	3.230327602	3.092238234	2.987927168	2.499101764	3.160274831	3.12763328	3.420437487	1.76836079	3.289834465	2.275007047	2.923466152	2.892714827	2.674309986	1.382206107	3.805980272	2.380360048	3.654588296	2.917113455	2.970240133	3.017921908	3.408711861
P08243	0.014347436	0.046825157	0.004793024	0.009554411	0.042032132	0.004793024	0.042032132	0.004793024	0	0.004793024	0.004793024	0	0	0	0	0	0	0	0	0.032901029	0.019077601	0.004793024	0.004793024	0	0.004793024	0.004793024	0.046554702	0.014347436	0	0.004793024	0.707819249	0	0.995182984	1.946106992	2.676568315	1.76836079	2.398715194	1.59454855	1.03796785	1.701918647	0.748461233	1.382206107	3.805980272	3.220329955	4.601696516	0.641546029	0.812840461	1.826463745	2.310340121
Q12797	2.082341301	1.675650832	1.735931884	2.11816977	2.15938658	1.425373046	1.875731861	1.450790133	1.584967844	0.725330705	0.575727383	1.808033749	0.607062403	1.633018447	1.298653018	1.214446381	1.885562477	1.901048345	1.579821768	0.946132902	2.35998962	2.438040706	0.893195954	0.632518379	1.710811388	0.69957643	1.223216348	2.078406833	2.758518837	1.374357032	3.330080291	3.428053035	3.557450937	3.752034916	4.791640451	3.272520928	3.573697675	3.100977648	2.427606173	3.541019153	3.46727948	3.397802962	3.576118982	4.059470652	3.654588296	4.334377582	3.655351829	3.321447116	4.292781749
Q9BXN1	2.082341301	2.34948519	1.212311774	2.417396052	1.504494392	3.06913829	4.108568387	1.77921682	0.992750215	2.109968876	2.66961621	1.701415651	2.091106013	1.633018447	2.536610207	2.747456674	2.758956975	2.502064905	2.188313437	2.3825316	2.545444589	0.740993872	2.019554571	0.9755452	0.957596839	2.879819391	3.256140312	1.861028966	2.625038649	2.311282343	3.231125158	4.94204526	6.206200388	3.665999073	0	3.561529806	3.83052577	3.42312992	4.29179999	0.665999073	3.213088014	3.397802962	1.30256277	0	0	0	3.23878686	0.742724863	1.877089818
Q9BZE9	2.631530144	2.519440478	1.756183685	1.776090152	1.637245144	2.246385215	2.411184927	0.004793024	2.384653139	2.664475662	2.818433773	2.499248205	2.286644171	2.445349802	2.237432876	2.428022524	2.03417203	2.324273626	2.336486071	2.045449292	2.911654178	2.245267951	2.37865448	2.887815016	1.926149267	1.747689823	2.285447325	2.634922196	0.666711867	1.857783195	2.270030516	2.047305715	3.160274831	1.656877683	1.826463745	1.329602023	2.583358615	2.931052646	2.099856237	2.252980741	2.674309986	3.029747343	3.07153387	2.088593923	2.358021097	0.641546029	2.151642375	2.835924074	2.507583241
P00966	4.087386293	4.301122483	4.711852423	4.143679351	4.533476467	4.000694714	3.710540942	4.509083642	3.831185839	4.984522564	4.061001673	3.884924651	3.498579953	3.672996204	3.831715167	4.207566087	4.400806977	4.716407517	3.966173396	4.625344595	4.140114114	4.325977733	4.402020217	4.463380353	4.693558707	4.297775037	3.955892122	4.511692739	4.049561848	4.66771612	4.888174987	4.107129875	2.322889571	4.51895471	4.66106548	5.277488891	4.478108949	4.074962058	4.801848446	5.282192662	4.575715712	4.813182616	3.898853277	6.444600814	5.106152865	5.319039816	4.894332742	2.161350266	5.818901676
Q8NBU5	1.535949966	1.084064265	0.703238101	1.776090152	1.637245144	1.936637561	0.699138697	1.450790133	1.775319017	0.725330705	0.887560398	1.505143263	0.607062403	1.424759474	1.585888081	1.730152857	1.341543781	1.790281798	2.336486071	0.032901029	0.866026037	2.474015898	2.540776811	1.300452022	1.926149267	2.091896747	1.364238429	1.531199032	2.224368266	0.575727383	2.493134922	0	2.576925182	2.207892852	3.221361557	1.76836079	2.176322773	1.59454855	1.669026766	2.007195501	2.172060746	2.135315965	3.351439877	0.659924558	3.209973162	2.063502942	1.834576391	2.161350266	1.877089818
Q9NVI7	0.014347436	0.772621773	0.703238101	0.009554411	0.042032132	1.739080368	0.699138697	0.695896078	1.295871619	1.769627666	1.256481434	1.211977297	1.300007979	1.420248402	1.585888081	1.545031503	1.341121836	1.463455153	2.023466679	2.404961004	1.658507287	2.245267951	2.321533009	1.599407708	0.758007574	2.091896747	0.718968951	1.138311193	1.777580862	1.338960808	4.112700133	3.056583528	3.784503983	4.067523994	4.568640195	2.710760524	3.750606505	3.670915852	3.439623138	3.649998594	3.945794957	4.431177202	4.673367972	4.228049048	3.47940304	4.463360886	3.463796811	3.555816155	4.34269696
Q5T9A4	0.014347436	0.772621773	0.703238101	0.009554411	0.042032132	1.425373046	0.699138697	0.695896078	1.295871619	1.436447205	1.256481434	1.211977297	1.300007979	1.112760867	1.298653018	1.545031503	1.341121836	0.951081822	1.579821768	1.829170493	1.658507287	1.898100436	1.952769586	1.297319391	0.758007574	1.747689823	0.718968951	0.803657923	1.575106521	0.004793024	3.824428435	2.499101764	3.160274831	3.574908836	3.718087584	2.126532406	2.93797206	2.735522177	2.923466152	3.185866545	3.46727948	3.79146681	4.34506514	3.87774425	2.704871964	3.750606505	2.970240133	2.835924074	3.661825593
Q9NT62	3.19350891	2.442652683	3.1160643	2.488832295	2.797423545	3.004369925	3.021363993	2.305149235	3.271835922	3.178604735	3.197269742	2.725605556	3.326925233	3.05754183	3.300827791	3.023277543	2.668405108	3.06802276	2.992475407	3.189997201	2.837008386	2.757415315	3.182604799	3.457569744	3.27236298	2.959519579	3.324712565	3.044660559	2.219035509	2.796676885	2.270030516	1.371094152	2.995182984	2.207892852	1.826463745	2.126532406	2.176322773	1.59454855	2.427606173	3.185866545	1.83052577	1.793549123	2.007195501	2.630716096	2.850666093	2.063502942	2.408711861	2.630716096	2.310340121
O95352	1.869837657	0.046825157	1.43077921	0.957205722	0.942461738	1.003589776	1.17204496	0.695896078	1.775319017	0.715909525	0.004793024	1.514867783	0	0.575279838	0.651281385	1.545031503	0.497591492	0.473053496	1.26055888	0.032901029	0.811558851	0.004793024	1.099837045	1.599407708	1.172934718	0.737542441	0.046554702	0.803657923	1.575106521	0.575727383	2.021479727	2.047305715	2.009586049	1.656877683	1.141868716	2.710760524	1.915839552	1.59454855	2.099856237	2.497399469	2.447138342	2.425817338	1.30256277	1.748461233	1.59454855	2.063502942	1.834576391	1.826463745	2.507583241
P31939	6.05551945	5.675966225	6.030937591	5.987393942	5.90990788	5.796396191	5.758795985	5.907343833	5.984376704	5.992924043	5.708598993	5.926841949	5.790926754	5.943295548	5.869022666	5.911937555	5.709594161	6.026367714	6.13482874	5.745971074	5.650995135	5.726125426	5.503336519	5.663224076	5.561502265	5.941449787	5.38421506	5.720117011	5.742865087	5.892135654	5.391630262	5.322288724	5.645202077	5.839623726	5.8372705	5.699699685	5.701733864	6.284908905	5.968705188	5.571373436	5.297925053	5.867237549	5.966168952	5.789903101	5.408938255	5.057594679	4.481557281	6.0437382	5.123224735
Q6DD88	3.322931913	2.442652683	3.307701609	2.715008793	2.669814169	3.308577886	3.53274068	2.821124868	3.135481217	2.943216544	2.547364355	3.526340898	2.802761982	3.436707017	3.340549069	2.765616209	3.313373362	3.416019666	3.092108404	2.922193942	3.136629876	2.757415315	3.175562868	3.226933262	3.436678511	3.312672672	2.440871459	2.413060103	3.366434873	1.961333625	3.824428435	4.107129875	3.160274831	3.665999073	1.141868716	3.272520928	3.486285319	1.59454855	3.554998069	4.192194165	3.213088014	2.853330351	2.499101764	2.866578332	2.984893108	2.745595899	3.89659478	3.017921908	3.503348735
Q13315	1.535949966	0.046825157	2.27493314	1.776090152	1.983245997	0.69957643	2.073775463	1.450790133	1.905303811	1.996666094	0.575727383	0.613254265	0	1.315358048	0	1.214446381	1.892805498	1.270327771	0.490317338	1.869967245	0.811558851	0.004793024	1.064366657	0.9755452	0.758007574	1.747689823	0.046554702	0.014347436	0.903677461	0.575727383	0.707819249	1.371094152	2.322889571	0.635367454	0	0.635367454	1.197446064	1.98550043	0	1.31421313	0.748461233	0	0.629162305	2.088593923	0	0.641546029	0.812840461	0.742724863	1.877089818
O00244	0.014347436	2.777948969	2.416051182	1.467926816	0.736815538	2.043093713	2.760803884	2.67928409	1.939611087	2.460351495	3.127890825	2.359865528	2.759751033	2.564859941	2.699600741	1.861311943	1.885562477	1.939728728	2.177461131	2.188682205	1.156739029	2.528667368	2.159410677	2.333557506	2.056750241	0.737542441	2.850258237	1.861028966	1.256324148	2.165360461	0	0	0	1.946106992	1.826463745	0	1.197446064	0	1.669026766	1.701918647	0.748461233	0	1.30256277	0.659924558	1.887525271	0.641546029	0	1.396890153	2.310340121
P54707	3.523548623	4.376275291	4.488327565	4.349658593	4.195544732	4.614968707	4.284197144	4.541651959	4.774526686	4.477317241	4.792237003	4.716624079	4.606977163	4.672181986	4.76864415	4.465847043	4.549850286	4.102368434	4.16845652	4.044837169	4.11428879	4.42384426	4.350909665	4.780886195	3.971199386	4.137816023	3.543324428	4.009014385	4.048708804	4.532506075	4.272520928	3.805980272	3.670538232	3.574908836	3.420437487	3.685192638	4.04176865	3.100977648	3.660685273	4.259523587	3.213088014	3.882643049	4.269531917	3.771533487	4.386351123	3.549669171	4.430285273	3.878071355	3.582556003
Q9HD20	3.079608718	2.660649792	3.971438707	2.346709405	2.566678554	3.396083083	2.346752771	2.904675493	2.854293505	3.451890321	2.145058177	2.878125592	2.323968064	2.418242619	2.549423111	3.023277543	2.265601304	3.55734199	3.041278445	3.051836471	2.545444589	2.62993418	2.540776811	3.554350039	2.317685662	3.499564054	1.61229457	2.413060103	2.891720178	3.417866053	2.672048117	2.499101764	2.995182984	3.372023424	3.420437487	2.710760524	1.915839552	3.42312992	1.669026766	2.497399469	2.447138342	2.853330351	2.253989266	3.653824359	3.300123725	3.303537235	2.408711861	3.017921908	3.582556003
P05023	7.929513557	7.821594502	7.321104229	7.685578893	7.938170848	7.511963443	7.221512668	7.622769737	7.713200854	7.329680319	7.479641365	7.363185865	7.441754566	7.387959864	7.479027108	7.727330772	7.63968606	7.408062296	7.32090058	7.316421932	7.24581617	7.59720641	7.316350815	7.412712942	7.136820312	7.443318121	7.17226813	7.5385817	7.36053502	7.546918495	7.121257212	6.198756057	6.629842294	6.882398504	6.268035087	6.830018642	6.534808661	7.121257212	6.568538865	6.689858236	6.512016136	6.605257263	7.02277467	7.182692298	7.485265803	6.625075623	7.080018029	6.797358906	6.605257263
P50993	6.157201466	6.325959003	5.551829988	5.897998662	6.201874964	5.89142905	5.635881811	6.015070697	6.254276258	5.739021798	6.033759487	5.91278554	5.823866554	5.994688415	5.886626485	6.092671369	6.131566551	5.654299968	5.616676174	5.675424488	5.779832917	5.941420317	5.858728954	5.962814652	5.520109938	5.706488929	5.378262928	5.693336933	5.856455738	5.948157068	5.71918344	5.031512828	5.243999052	5.118387414	4.791640451	5.638653116	5.317593505	5.627606838	4.936559423	5.348846161	5.118387414	5.271774255	5.501863717	5.433404615	6.037016084	5.387500406	5.834660658	5.292290953	4.930579657
P13637	6.736370971	6.534950521	5.768654986	6.185952397	6.616304369	6.158890568	6.020243867	6.276235128	6.443286335	6.035996498	6.187367608	6.089705927	6.053607702	6.141624016	6.18113475	6.240796198	6.288486589	5.880558519	5.848189167	5.932729711	5.968152206	5.998733462	5.973011387	6.075403285	5.744952885	5.996001993	5.776858555	6.069448665	6.059880308	6.160334059	5.8372705	5.261781523	5.568032105	5.435850804	5.209323387	5.904002316	5.483493351	5.939618391	5.305970521	5.546380038	5.172060746	5.434739414	5.433404615	5.789903101	6.206200388	5.609991295	5.934359234	5.505467542	5.123224735
P05026	5.620101238	5.429382261	4.95197985	5.396379099	5.475205774	5.054920593	5.047432078	5.027825508	5.004368711	5.123003245	5.019537659	4.643151195	4.969655903	4.917762372	5.06601634	5.095356397	5.05782331	4.842391781	4.862928697	5.2335607	5.319124828	5.275346676	4.897188545	5.050768079	5.159482763	5.412081251	5.594636946	5.45775089	5.180002862	5.143258243	4.525442506	3.687434008	4.048178049	4.067523994	4.307914199	4.341036918	3.573697675	5.001652142	4.433182028	4.331514144	3.582957365	3.882643049	4.776454966	5.127908367	4.878888792	4.123500664	4.430285273	4.333423734	3.958533383
P54709	3.87347509	4.203495336	4.032120008	3.899286662	4.095547049	4.684472063	4.255695363	4.240923928	4.252400403	3.531186079	4.092032016	3.542404194	4.035110216	4.006734852	4.111809739	4.086755624	3.855369932	4.066290706	3.649911312	3.418565153	3.511628416	3.883780982	3.713154931	4.701377785	4.06052981	3.645429869	4.723389381	4.535990176	3.760195408	4.577072347	3.688553389	3.428053035	2.995182984	2.647698256	2.979415668	3.109917692	3.573697675	2.735522177	3.439623138	3.649998594	2.874469118	3.61156586	2.91201108	2.866578332	4.195347598	2.745595899	3.561529806	2.835924074	2.861293729
O14983	0.808408857	0.772621773	1.735931884	0.649042386	0.736815538	0.73058964	0.042032132	0.004793024	0	0.004793024	0.004793024	1.211977297	0	0.575279838	0.647371633	0.672414248	0.51310494	0	0.77462922	0.032901029	0.019077601	0.652164657	1.303268492	1.297319391	1.412207429	0.004793024	1.022099902	0.014347436	0.968044118	1.338960808	3.969626351	3.805980272	3.313729572	3.12763328	4.107129875	3.90303827	4.04176865	4.399171094	3.760575809	4.028569152	3.864928972	3.397802962	3.469017667	3.96470667	3.865918815	4.632655985	3.736965594	3.768713657	4.173127433
P16615	0.808408857	0.772621773	2.061336359	1.467926816	0.736815538	1.729386392	1.6008692	0.75968708	1.905303811	2.089723677	1.474611819	1.808033749	1.917342126	1.732247009	1.595022943	1.545031503	1.010696432	1.48379336	1.26055888	0.627417941	1.658507287	1.388365504	1.303268492	1.297319391	1.412207429	2.091896747	1.662731586	1.071718479	1.777580862	1.65375636	5.478540442	5.191931068	5.243999052	5.260025656	5.29596786	5.821540156	5.701733864	5.764473551	5.305970521	5.827310944	5.663534385	5.679949192	5.20137248	5.35061511	5.816258361	6.202678914	5.265411891	5.400993254	5.818901676
Q93084	4.001449691	3.738533541	3.40052413	3.816639553	4.095547049	3.837779075	3.53274068	4.095346055	3.783630744	3.531186079	3.57615138	3.884924651	3.813546583	3.618040484	4.202278327	3.672687148	3.396728609	4.034555151	4.007034791	3.669785765	3.397228728	3.73957036	3.693460641	3.63982417	3.138472866	2.669470677	2.654879136	3.357497152	3.580547461	3.710860613	4.474652356	3.9206109	3.441837559	4.401903472	3.577730931	4.99442887	4.04176865	4.61667136	4.151371776	3.735883167	3.945794957	3.397802962	3.351439877	4.493348449	3.56193706	4.334377582	4.233427944	3.555816155	4.34269696
P20020	0.741888545	0.046825157	0.004793024	1.776090152	1.637245144	1.003589776	0.699138697	0.004793024	1.295871619	1.436447205	0.685547076	0	0.907787714	0	1.298653018	2.060737979	1.010696432	0.951081822	0.77462922	0.032901029	0.019077601	1.388365504	0.575727383	0.664801011	0.658992879	0.004793024	0.046554702	0.014347436	0	0.004793024	3.424026283	4.193246076	1.605652359	3.372023424	3.577730931	2.934830986	3.172594188	3.100977648	2.099856237	2.497399469	2.447138342	2.135315965	2.499101764	3.055427059	2.704871964	3.967783436	3.23878686	2.416839742	2.861293729
Q01814	0.741888545	0.772621773	0.004793024	0.957205722	1.637245144	1.425373046	0.699138697	1.450790133	1.584967844	1.756543216	0.575727383	0.613254265	1.110164977	1.112760867	0.651281385	2.42132854	1.341543781	1.576816209	0.995174915	0.032901029	0.866026037	0.652164657	0.893195954	1.297319391	0.957596839	0.004793024	0.718968951	0.741888545	0	0.004793024	1.722466024	3.26102927	0.995182984	1.946106992	1.826463745	2.126532406	2.583358615	1.59454855	1.03796785	1.701918647	1.40780593	0.748461233	0.629162305	1.748461233	1.59454855	2.745595899	1.834576391	0.742724863	0.565597176
P23634	1.869837657	1.285150502	0.703238101	2.11816977	2.292060342	1.729386392	3.021363993	1.76328483	1.939611087	0.715909525	0.575727383	2.192628077	1.917342126	1.940505982	1.585888081	2.428022524	2.414210857	1.782701102	1.528291764	0.032901029	0.811558851	0.652164657	1.620737063	0.632518379	0.004793024	0.737542441	1.022099902	0.014347436	2.445452464	0.575727383	3.231125158	4.94204526	3.160274831	2.647698256	3.221361557	3.685192638	3.573697675	3.100977648	2.923466152	2.718087584	3.052531824	2.135315965	1.698959272	3.771533487	2.559083869	3.429392792	3.463796811	2.416839742	2.691534165
P20648	3.820164651	4.464230236	4.236779102	4.331386043	4.379787436	4.689516107	4.129286681	4.541651959	4.974995883	4.587300083	4.833787133	4.69613624	4.526185454	4.647777032	4.710610247	4.25472239	4.513334659	4.011285628	3.796159246	3.967262969	3.711668066	4.217674697	4.125323333	4.394321324	4.055339524	2.91658631	3.137196273	3.310814967	3.934864979	4.404313369	4.215160852	3.428053035	3.784503983	2.984893108	2.979415668	3.561529806	3.904644656	2.931052646	3.300123725	4.118248967	2.674309986	3.61156586	3.695251495	3.771533487	4.475517281	3.303537235	4.334377582	3.878071355	3.305970521
P25705	3.075820285	2.680528564	1.43077921	2.004629787	1.983245997	2.240650906	2.411184927	1.76328483	1.939611087	2.263952204	2.128052438	2.133508177	2.489000164	1.420248402	1.585888081	2.897525574	1.892805498	1.782701102	1.800367464	2.543746507	1.990219852	2.474015898	2.321533009	1.910151896	2.056750241	2.464873936	1.223216348	1.861028966	2.413556654	2.373945504	7.848706391	6.51559472	6.713695815	7.080018029	7.055065473	6.503136683	6.72474121	6.647602329	6.91201108	6.953575663	6.896352588	7.080018029	6.730368236	7.618605744	6.708463165	7.396833083	7.553104466	6.605257263	6.939069823
P06576	8.768792956	8.551781631	8.266283582	8.454529901	8.519444018	8.437477368	8.340459486	8.427491466	8.378301616	8.352841594	8.308337536	8.276440242	8.354025636	8.335375971	8.437477368	8.218119253	8.387462035	8.321888319	8.266283582	8.272288372	8.121422171	8.163828858	8.372797099	8.174455135	8.150334284	8.226761322	8.286986636	8.354025636	7.956049406	8.322696879	8.294130578	7.291186051	7.728101914	7.76880186	7.262971788	7.428164729	7.886204633	7.533719071	7.897926108	7.746267973	7.60856286	7.944585182	6.932510053	8.453695902	7.454970955	7.746267973	8.405340051	7.37045493	7.182692298
P36542	4.821466405	4.809802753	5.113002576	5.112923443	4.929449571	5.021654646	5.133129977	5.237061865	5.097451625	5.123003245	5.023117481	5.044470879	5.096614385	5.118465306	5.222573742	4.954386443	5.148985446	5.236962709	5.079637322	5.126602284	4.981483419	5.118559824	5.050661883	5.15384285	5.098566509	5.382387151	4.862042177	5.234709391	5.028539901	5.086651375	4.741466986	4.02266372	4.434294618	4.840127489	3.855657547	4.172860835	4.332946573	4.249192481	4.523980068	4.331514144	4.251719093	4.258016331	4.269531917	4.425817338	4.142957954	3.967783436	4.382206107	4.048178049	4.116309301
P30049	4.477746818	4.459687258	3.919854549	4.395789623	4.250455787	3.468249874	4.006847127	3.856554617	3.683889373	3.793155862	3.960258343	3.414733398	3.531095043	3.144411817	3.36502445	3.398548004	3.253751098	3.151653335	3.172224894	3.973542133	3.604770872	3.426531727	3.693460641	3.523977342	3.480142325	3.199346958	3.963846848	3.82007747	3.601581324	3.967821706	3.109917692	2.499101764	2.576925182	2.447138342	2.676568315	2.710760524	2.176322773	2.544320516	3.300123725	3.046723866	1.40780593	2.135315965	2.499101764	2.866578332	1.887525271	2.917113455	3.102098188	2.630716096	2.861293729
P56381	0.741888545	1.675650832	0.004793024	1.467926816	0.042032132	0.69957643	0.042032132	1.008390775	1.295871619	1.436447205	0.887560398	0.598723032	0.907787714	1.732247009	1.882258007	0.542032132	2.052008013	2.291911963	2.023466679	1.162411701	2.003687465	2.037104277	2.159410677	1.297319391	1.970333963	0.69957643	1.022099902	2.45693777	2.688872687	3.014726443	2.021479727	2.047305715	2.322889571	2.207892852	1.141868716	1.76836079	1.584962501	2.275007047	1.669026766	1.701918647	1.40780593	2.425817338	2.253989266	1.748461233	1.59454855	2.341036918	2.151642375	0.742724863	2.310340121
P24539	5.23671548	5.415237814	4.979489049	4.611728169	5.007265057	5.288044643	5.368275154	5.149788597	5.301735646	5.046804031	5.423009941	5.460073458	5.310528362	5.289162243	5.179090717	5.331016416	5.242627802	5.258766985	5.558023118	5.138958134	5.255493791	5.346056575	5.339273662	5.3031456	5.467604224	5.272701323	5.090914307	5.353379997	5.508949049	5.74496907	5.391630262	4.892391026	4.651912745	4.683322166	4.568640195	4.71332923	4.889473543	4.687060688	4.29179999	4.378049147	4.754887502	5.100276868	4.673367972	3.525233677	4.386351123	4.988381727	4.9605426	3.965938164	5.088169871
O75947	2.193575561	2.704496292	2.63518141	2.873422405	2.885845969	2.979430615	2.748386685	2.094943899	2.456814393	2.443149338	2.687119822	2.192628077	2.286644171	2.418242619	2.699600741	2.428022524	2.265601304	2.324273626	2.463458315	3.049266393	3.071379388	2.757415315	2.705786565	2.774129252	2.423948358	2.672985168	3.45758296	3.140774947	3.013002614	3.075866281	5.109221243	4.193246076	4.488000771	4.683322166	4.206330648	3.561529806	4.998496409	4.074962058	4.801848446	4.822220272	4.451101188	4.485641498	4.131479736	4.493348449	4.142957954	5.2527285	5.265411891	4.688553389	4.654206378
P56385	4.408809764	3.821311961	4.236779102	4.12211531	3.650192857	4.201320685	3.80072941	4.286282664	3.971139951	3.923506882	4.066273599	3.542404194	3.934169982	3.816909334	3.988037251	3.582216159	3.904218269	3.876923481	3.716334974	3.813102741	4.191507084	3.81851769	3.929579358	3.84965921	4.06759561	3.750950961	3.749257084	3.82007747	3.866160607	3.887089995	3.520212692	3.428053035	2.995182984	3.12763328	2.979415668	3.685192638	2.774699222	3.100977648	3.300123725	2.718087584	3.052531824	3.397802962	2.499101764	3.653824359	2.704871964	3.653060017	3.561529806	3.017921908	3.212050477
P18859	5.311180059	5.035813352	4.290217563	4.475524471	4.792519947	4.790657105	4.879932259	4.651159018	4.789972998	4.689542745	4.821823893	4.454059784	4.891455744	4.399218835	5.037069244	4.672447676	4.667796412	4.227626617	4.423983495	4.807990605	4.396154387	3.871682231	4.10674925	4.827315469	4.311098651	4.297775037	4.96680258	4.660379619	4.405217696	4.88737706	0	0	0	0	2.31421313	0.635367454	0.578536232	0	1.669026766	0	0	0	0	1.329602023	1.242856524	0	2.61117238	0	0.565597176
P56134	3.535495163	3.677043863	4.015403324	3.464848165	3.433140312	3.837779075	4.085707508	3.78652902	3.641326466	3.763526564	3.425174137	3.28155228	3.581088902	3.502082887	3.288772321	2.919634653	3.170395851	3.43728374	3.44860811	3.584476206	3.812541709	4.477678232	4.193561269	3.760468116	4.264910473	3.801940082	3.260153323	3.402505608	3.387320184	3.62415356	3.424026283	2.811471031	3.557450937	2.827819025	1.141868716	2.126532406	2.583358615	1.98550043	4.350497247	2.718087584	3.46727948	3.397802962	2.007195501	2.380360048	2.984893108	2.745595899	3.89659478	2.416839742	3.102658131
O75964	5.217101709	4.992314991	4.957402951	5.068611714	5.477662037	4.9404543	5.101206902	5.406469446	5.180924063	5.071010438	5.156493686	5.117176091	5.031529207	4.914678603	5.308085836	5.020111475	5.242048025	5.131544284	5.249788226	5.000920258	5.458915561	5.240744304	5.15764544	5.023370359	5.160677599	5.206590921	5.295668977	5.577925649	5.115087794	5.335274565	4.837775086	4.357552005	4.214642922	4.401903472	4.395976765	4.415037499	3.969626351	5.140369671	4.433182028	3.879705766	4.451101188	4.381283373	3.898853277	4.425817338	3.300123725	4.397802962	4.481557281	3.555816155	3.824428435
Q7Z4Y8	3.789239938	3.138155274	2.614623046	2.488832295	3.048063445	2.594290137	2.760803884	2.79828539	2.745812548	2.664475662	2.339148654	2.360321644	2.611963522	2.445349802	2.438339778	2.578703786	2.648568801	2.324273626	2.182491619	2.760979035	2.911654178	2.930633077	2.791977467	2.491555076	2.769579406	3.072845294	3.124150713	3.312236659	2.813367522	3.197682236	2.021479727	2.047305715	2.322889571	2.207892852	2.31421313	2.934830986	1.915839552	3.560714954	2.690789548	1.701918647	2.447138342	1.793549123	2.253989266	2.380360048	1.242856524	2.567220918	2.408711861	1.826463745	2.117695043
P48047	6.167526843	6.054719394	6.078657381	6.123588168	6.325523752	6.0999801	5.926677557	6.30364348	6.016568571	5.926448031	6.031656895	5.916585282	5.975833161	5.796521488	6.048009812	5.836912124	5.956793651	5.841882873	5.863934797	5.952141336	5.975815654	6.069277297	5.961457449	5.962322498	6.07606593	5.8376998	5.613648651	5.770256471	5.813261432	5.850792678	5.699699685	5.355674106	5.402699441	5.357903839	5.370513052	5.277488891	4.998496409	5.288112432	5.84582455	5.127908367	5.400993254	5.382436698	5.271774255	6.0437382	4.687807232	5.505467542	5.667513713	5.125706199	5.286757962
Q93050	2.082341301	2.172149138	2.890073379	1.810006434	1.288462591	1.932677894	0.974001358	1.973490166	2.593991178	2.584048215	2.183579901	1.808033749	2.121590801	2.090473507	2.061281145	1.880834119	2.648568801	2.797810176	2.469557903	2.045449292	0.866026037	1.689936763	1.952769586	2.275997222	1.710811388	1.432325847	1.223216348	2.417544329	1.098198606	1.855123117	1.337235348	1.371094152	0.995182984	0	2.31421313	2.126532406	1.197446064	1.59454855	1.669026766	1.701918647	0.748461233	0	1.30256277	0.659924558	1.59454855	0.641546029	0.812840461	1.826463745	2.310340121
P61421	3.036312554	2.80381311	2.890073379	2.715008793	3.240738277	2.594290137	2.760803884	2.821124868	2.593991178	2.316762105	3.325999411	3.119665073	3.07162017	3.14773989	3.207551059	3.215404117	2.994973168	2.809346426	2.992475407	3.418565153	3.524516212	3.16247029	2.450661409	3.208807382	2.773907408	3.196640594	3.256140312	3.186775581	2.413556654	2.423938338	1.337235348	2.047305715	2.322889571	2.447138342	1.141868716	2.434739414	1.584962501	1.59454855	2.099856237	2.718087584	2.674309986	2.135315965	2.499101764	2.866578332	2.135315965	1.318075769	2.408711861	1.826463745	3.305970521
P38606	4.526574981	4.683113501	5.080814034	3.983056014	4.329493213	4.483687526	4.415648378	4.750600134	4.913778305	4.554247069	4.674226629	5.023048497	4.835753609	4.995476296	4.73855221	4.60363311	4.573495588	4.713999989	4.826409941	4.275821793	4.250617609	4.667587277	4.797169021	4.661558413	4.642060732	4.294261548	3.223739641	4.070101062	4.3932067	4.220673863	4.474652356	4.493348449	4.434294618	4.401903472	4.307914199	4.415037499	4.829342194	3.881011964	4.29179999	4.118248967	4.965938164	4.813182616	4.724468377	4.352381891	3.806667761	5.348846161	4.618238656	4.628384781	4.981548255
P21281	3.982490384	3.837465101	4.098304068	3.801904649	3.694161844	3.673665601	3.879604554	3.78652902	3.968030373	3.852286377	4.016034009	4.121382965	3.882477361	4.102381419	3.586565827	3.86387599	3.850845834	3.490184053	3.919639413	3.973542133	3.529067316	4.0369868	4.012290603	3.335405064	4.018829724	4.109487698	3.097120589	4.005029976	3.539549651	3.612787323	4.574101508	4.357552005	4.701733864	4.778208576	4.206330648	4.840127489	4.271027197	4.399171094	4.151371776	3.541019153	4.638846158	4.258016331	4.724468377	3.525233677	3.806667761	4.80924293	4.568640195	4.259523587	4.700069749
P21283	2.922412362	2.321435487	3.417133123	3.351980233	3.013455346	2.833729733	1.55039914	2.315843183	2.978999591	2.293847844	3.028883733	2.838331167	2.506542518	2.773914776	2.584811982	2.323386947	3.112125635	2.413421676	2.698478936	3.003348486	3.071379388	3.26424442	3.09172473	3.226933262	2.796789764	3.196640594	3.371326058	2.902498297	3.01858933	2.756148565	2.270030516	2.499101764	1.605652359	2.447138342	1.826463745	3.561529806	2.93797206	2.735522177	2.099856237	2.252980741	2.172060746	2.425817338	1.30256277	2.630716096	0.629162305	2.063502942	1.461179281	2.630716096	2.117695043
P36543	1.535949966	0.772621773	0.703238101	0.649042386	0.042032132	0.69957643	0.042032132	0.004793024	0	1.436447205	0.887560398	0.598723032	0	0	0	1.214446381	0.51310494	0.951081822	1.26055888	1.510455533	1.658507287	0.652164657	1.303268492	0.632518379	0.004793024	0.004793024	0.718968951	0.014347436	0.607062403	1.338960808	2.8372705	2.811471031	3.160274831	2.984893108	2.979415668	3.561529806	1.915839552	1.141868716	2.923466152	1.701918647	1.83052577	1.793549123	2.499101764	2.380360048	1.242856524	3.056583528	3.366905004	2.630716096	3.102658131
O75348	3.322931913	3.563033288	2.765416869	2.30452812	3.240738277	3.094554262	2.666043643	2.899874655	2.621106462	3.117776951	2.904623609	2.473047256	3.071047854	2.55635192	3.017186125	2.898137937	2.77855117	2.809346426	2.790903248	3.433538309	3.321296479	2.62993418	2.172013389	2.834479356	2.773907408	2.959519579	3.535249407	3.608144001	3.01858933	3.555245657	1.722466024	1.371094152	0.995182984	1.656877683	2.979415668	2.434739414	1.197446064	2.275007047	2.099856237	1.701918647	1.83052577	2.135315965	2.499101764	1.329602023	1.59454855	2.567220918	2.151642375	0.742724863	1.877089818
Q9UI12	2.700218869	0.949854216	2.061336359	2.004629787	1.946059488	1.936637561	2.346752771	0.004793024	1.584967844	0.715909525	1.673839127	2.499248205	2.477203635	2.287177933	1.585888081	2.533296245	1.555137072	2.324273626	2.463458315	2.06381664	1.658507287	2.401186233	2.321533009	1.807255464	2.056750241	2.300007979	1.223216348	1.861028966	2.544033098	2.656412845	2.270030516	3.428053035	2.322889571	2.447138342	2.676568315	2.434739414	2.398715194	2.544320516	2.427606173	2.007195501	3.213088014	2.645394244	2.91201108	0.659924558	2.559083869	2.917113455	2.151642375	2.630716096	2.992768431
O43520	3.619730315	1.539623624	2.265257358	3.110149498	2.885845969	3.156643487	2.684162235	2.865769944	2.971068778	1.756543216	2.139921347	2.360321644	2.091106013	2.781825846	2.91286116	2.578703786	2.753016016	2.86864388	2.992475407	2.207617928	1.990219852	3.4681472	3.27076155	2.982950617	3.138472866	2.803260596	1.87384885	2.634922196	2.426842607	2.45238601	2.021479727	0	0	0	1.826463745	1.76836079	1.197446064	1.141868716	2.427606173	1.31421313	0.748461233	2.135315965	0	0.659924558	0.629162305	0.641546029	2.151642375	0.742724863	0.565597176
Q9UBB4	0.014347436	0.046825157	0.004793024	0.009554411	0.042032132	0.004793024	0.042032132	0.004793024	0	0.004793024	0.004793024	0	0	0	0	0	0	0	0	0.032901029	0.019077601	0.004793024	0.004793024	0	0.004793024	0.004793024	0.046554702	0.014347436	0	0.004793024	2.270030516	2.047305715	2.322889571	2.647698256	1.826463745	2.934830986	3.060047384	1.59454855	2.427606173	2.252980741	3.213088014	2.853330351	1.30256277	2.866578332	2.984893108	1.718087584	0.812840461	1.826463745	3.102658131
Q8WWM7	0.014347436	0.046825157	0.004793024	0.009554411	0.042032132	0.004793024	0.042032132	0.004793024	0	0.004793024	0.004793024	0	0	0	0	0	0	0	0	0.032901029	0.019077601	0.004793024	0.004793024	0	0.004793024	0.004793024	0.046554702	0.014347436	0	0.004793024	1.722466024	0	2.009586049	0.635367454	1.826463745	1.76836079	1.197446064	1.98550043	0	0.665999073	0	1.793549123	2.499101764	0	2.704871964	2.567220918	1.461179281	0.742724863	0.565597176
Q13825	2.416228992	1.084064265	1.735931884	2.715008793	2.721419234	2.043093713	2.073775463	2.458384806	2.095654984	1.756543216	1.085468157	1.514867783	1.300007979	1.620303031	1.882258007	1.208419871	2.106398789	0.951081822	2.469557903	2.188682205	1.990219852	1.689936763	3.04786729	2.096109359	2.63613604	2.699868105	1.61229457	2.417544329	2.341558757	2.01927662	1.722466024	0	0	1.312277925	0	0.635367454	0	1.141868716	1.669026766	2.252980741	0	1.382206107	0	0.659924558	0	0	1.461179281	0	0
Q9Y679	3.130712753	3.086679667	1.969780466	3.247862147	3.024706477	2.63617254	1.6008692	2.458384806	2.259947053	1.960667382	1.786444834	1.703189723	2.286644171	1.940505982	2.097491777	2.211419241	2.981627618	2.300784875	2.565407104	1.324580337	0.866026037	1.964280966	1.064366657	2.12570975	1.758146281	2.669470677	1.662731586	1.531199032	0.903677461	1.338960808	2.270030516	1.371094152	0	0.635367454	2.31421313	1.76836079	2.176322773	2.735522177	0	2.497399469	1.40780593	2.135315965	3.695251495	1.329602023	1.242856524	0	0.812840461	2.161350266	1.877089818
O75366	1.869837657	1.269120079	2.061336359	2.11816977	2.505387433	2.240650906	1.875731861	2.094943899	2.389961941	2.799627154	2.676245877	1.808033749	2.755267195	2.140560611	2.695895314	2.060737979	2.293965165	1.790281798	2.182491619	2.598810399	3.321296479	3.152811812	2.337023142	1.910151896	2.423948358	2.300007979	2.285447325	2.45693777	3.387320184	3.472590805	2.8372705	1.371094152	2.322889571	2.207892852	0	2.126532406	2.583358615	2.544320516	1.669026766	0.665999073	2.447138342	3.283921772	2.499101764	0.659924558	2.135315965	0.641546029	2.803915838	0.742724863	2.117695043
Q8NBF6	1.535949966	0.772621773	0.004793024	0.649042386	0.736815538	0.69957643	0.042032132	0.004793024	1.616207585	1.436447205	0.004793024	0	0	0	0	1.214446381	0	1.270327771	1.485492253	1.162411701	0.811558851	0.740993872	1.620737063	0.664801011	0.658992879	1.014940406	2.166978983	2.413060103	1.570389328	1.338960808	0.707819249	0	1.605652359	0.635367454	1.141868716	1.76836079	1.197446064	1.98550043	1.669026766	1.701918647	1.40780593	1.382206107	2.720278465	2.630716096	1.242856524	0.641546029	0	0.742724863	0.565597176
P25311	2.416228992	3.961513168	3.40052413	4.088222892	3.548882875	3.673665601	4.130283847	3.915398083	3.135481217	2.572588726	3.711189955	3.271327136	3.564796753	3.574773309	3.163885592	4.556148679	3.538468116	3.876923481	3.963303272	4.348809078	4.136977971	3.298021311	3.182604799	3.416735175	3.308641894	4.440694318	4.811515552	4.75006711	4.486746837	4.298706118	0	0	0	0.635367454	0	0	0	0	2.099856237	0.665999073	0	0.748461233	0	1.329602023	0	0	0.812840461	0	0
P20160	0.014347436	0.046825157	1.43077921	0.009554411	0.042032132	0.004793024	0.042032132	0.004793024	0	0.004793024	0.004793024	0	0	0	0	0	0	0	0	0.915938621	0.019077601	0.004793024	0.004793024	0	0.004793024	0.004793024	0.046554702	0.014347436	0	0.004793024	5.152183419	4.672802468	4.048178049	2.984893108	3.718087584	4.840127489	3.289834465	2.544320516	1.03796785	1.31421313	5.400993254	5.160543765	0.629162305	3.220329955	3.654588296	4.397802962	2.970240133	2.416839742	4.83052577
P61769	2.999646754	4.764069126	4.132370272	4.672901091	4.883477542	4.002394127	4.899100502	5.137384645	5.0889159	5.058470105	5.109644101	5.273496604	4.995190863	4.963400627	5.203748963	5.139029349	4.932268761	4.757746637	4.702496347	5.226063226	5.330455011	4.866053914	4.783013379	4.872354627	5.047041747	3.783875811	4.347155803	4.972822025	4.777514005	5.1847852	3.231125158	3.428053035	2.995182984	3.477245577	3.994579724	4.172860835	3.486285319	3.778909424	3.128183402	3.804604311	3.683322166	3.79146681	3.351439877	1.748461233	3.969012308	5.197183923	2.970240133	2.630716096	4.436961338
Q9Y2A9	0.014347436	1.084064265	2.265257358	0.649042386	0.042032132	1.044296962	0.699138697	1.008390775	0.672414248	1.960667382	2.021810294	1.505143263	0.607062403	1.112760867	1.298653018	0.542032132	0	1.48379336	1.771489437	1.869967245	2.33540003	1.388365504	0.732334134	2.333557506	1.970333963	0.69957643	1.982316373	0.741888545	1.777580862	1.65375636	0	0	0	0	1.141868716	1.329602023	1.197446064	0	0	1.701918647	0	1.382206107	1.30256277	0	0	0	0	2.161350266	0
P15291	2.085138809	1.987093324	2.27493314	2.004629787	1.946059488	1.729386392	1.6008692	2.094943899	1.584967844	1.960667382	1.985672142	1.505143263	0.692945577	2.087123304	1.585888081	1.730152857	1.885562477	2.457812501	1.959392404	2.045449292	0.811558851	2.265852225	1.952769586	2.408283926	2.484275802	1.432325847	2.693886901	2.634922196	2.07419592	2.169918669	1.722466024	1.371094152	0.995182984	1.946106992	1.826463745	1.76836079	2.176322773	1.59454855	2.427606173	2.252980741	2.447138342	2.425817338	2.253989266	1.329602023	1.242856524	0.641546029	1.461179281	1.396890153	2.507583241
O95816	0.014347436	0.046825157	0.004793024	0.009554411	0.942461738	0.004793024	2.408757057	1.450790133	0.62345737	0.004793024	0.004793024	0	0	0.537481029	0.647371633	1.754940801	0.51310494	0	0.945683669	2.06381664	0.811558851	0.004793024	0.575727383	0	0.758007574	1.432325847	1.662731586	0.014347436	2.914695624	1.855123117	1.722466024	3.9206109	2.009586049	1.946106992	1.141868716	2.126532406	2.774699222	0.565597176	2.099856237	2.007195501	1.40780593	0	0.629162305	1.748461233	0	1.318075769	2.151642375	1.396890153	2.507583241
O95817	1.065626448	2.010947118	0.004793024	1.467926816	1.946059488	0.004793024	1.938278664	0.75968708	1.584967844	0.725330705	1.474611819	0	1.600733291	1.112760867	0	1.545031503	1.892805498	1.463455153	0.945683669	0.946132902	0.019077601	0.004793024	0.575727383	1.191103053	1.412207429	0.004793024	2.189639503	0.014347436	1.922420451	1.082822002	1.337235348	1.371094152	1.605652359	0.635367454	1.141868716	0.635367454	0.578536232	0	0	1.31421313	0.748461233	0	0.629162305	0.659924558	0.629162305	0	0.812840461	0.742724863	0.565597176
Q9UL15	1.535949966	2.32238961	0.732334134	0.649042386	0.042032132	1.425373046	1.875731861	0.004793024	1.775319017	0.725330705	1.256481434	1.211977297	0	0.575279838	0	1.530726821	0.843530344	0.951081822	0.945683669	0.032901029	1.156739029	0.953735916	0.575727383	1.297319391	0.004793024	1.432325847	0.718968951	0.014347436	0	0.004793024	0.707819249	2.047305715	0	1.312277925	1.826463745	1.329602023	2.176322773	1.98550043	2.099856237	1.701918647	2.447138342	2.135315965	1.698959272	0.659924558	1.59454855	2.567220918	1.461179281	0	1.141868716
P46379	2.085138809	0.949854216	0.004793024	1.467926816	0.736815538	0.004793024	0.699138697	1.450790133	0.62345737	0.004793024	1.474611819	0.613254265	1.300007979	1.112760867	1.298653018	0	0	0	0	0.627417941	0.019077601	0.652164657	0.575727383	0.664801011	0.004793024	1.081749366	1.982316373	1.531199032	0	0.76802645	2.493134922	1.371094152	2.995182984	1.656877683	4.107129875	2.934830986	2.774699222	2.544320516	2.690789548	3.303537235	3.052531824	3.283921772	3.07153387	2.380360048	2.984893108	2.917113455	2.151642375	3.177386315	2.117695043
Q9UHR4	3.19350891	1.084064265	0.732334134	0.649042386	0.736815538	1.425373046	0.699138697	0.004793024	2.690001435	1.756543216	2.531551069	0.613254265	0.907787714	1.932301638	1.786794983	2.578703786	1.671969186	2.153194316	0.77462922	1.454222865	0.811558851	1.161899589	1.635301015	1.823621433	1.926149267	0.004793024	2.492770455	1.865852302	1.27377427	2.165360461	2.270030516	0	1.605652359	1.656877683	2.31421313	1.329602023	1.197446064	0	1.03796785	2.007195501	2.172060746	2.135315965	2.499101764	1.329602023	3.395976765	1.718087584	2.408711861	1.396890153	2.117695043
O75531	2.949026764	3.494243885	3.536346612	3.351980233	3.489408989	3.279130585	4.292934872	3.693316391	3.387152235	3.5302788	4.559074205	3.967178831	4.012132502	3.575055285	3.839251479	3.733169994	3.756807834	3.846659065	3.538094969	3.948224062	4.478497639	3.572774197	3.728868639	3.934589214	3.574359967	3.832548711	4.023489287	3.578320779	4.078086381	3.905340367	2.8372705	3.056583528	2.801848446	2.447138342	2.676568315	1.329602023	3.060047384	1.59454855	3.128183402	3.046723866	2.674309986	2.135315965	2.91201108	3.055427059	3.209973162	2.917113455	3.102098188	3.177386315	3.212050477
P80723	3.322931913	2.507445424	2.754304471	3.898804106	3.025848338	1.936637561	2.742428898	3.27912208	3.387152235	3.165795288	3.38876889	3.542404194	3.981175796	3.229499737	3.096587986	3.670404553	3.756807834	3.215083154	3.666567237	4.183893886	3.927136936	3.824600141	3.796391956	3.226933262	2.875812196	2.882586719	3.390808085	3.578320779	2.413556654	2.850665477	1.722466024	0	0.995182984	0.635367454	2.979415668	2.126532406	1.915839552	1.141868716	0	0	0	0	0	0	1.59454855	1.718087584	2.61117238	0	1.542670779
Q07812	3.293800093	3.325639721	2.27493314	2.639818187	3.013455346	3.526883676	2.760803884	2.577386106	2.971068778	2.887054406	3.246359939	2.499248205	3.557773288	3.376484136	2.981799227	3.365473016	3.242639701	2.950373306	3.072591897	2.996147805	2.54795846	2.245267951	2.450661409	2.616131682	1.710811388	1.432325847	1.965862537	3.013453133	3.01858933	2.334072172	2.493134922	2.047305715	2.995182984	2.647698256	1.826463745	2.434739414	2.583358615	0	2.099856237	2.252980741	1.83052577	3.283921772	1.30256277	2.866578332	3.099856237	1.318075769	3.102098188	3.017921908	2.861293729
Q9NRL2	0.014347436	0.772621773	2.061336359	1.467926816	1.637245144	1.932677894	0.699138697	1.008390775	2.304993022	1.756543216	2.687119822	0.598723032	1.917342126	1.940505982	1.298653018	0.542032132	1.885562477	0	1.428658767	1.829170493	1.990219852	1.689936763	1.620737063	0.664801011	1.412207429	1.014940406	0.046554702	0.803657923	0.607062403	1.961333625	2.672048117	2.499101764	1.605652359	2.447138342	1.141868716	2.434739414	2.398715194	2.931052646	2.099856237	2.718087584	2.447138342	2.425817338	3.07153387	3.384049807	2.358021097	3.180041746	2.408711861	3.177386315	2.861293729
Q9UIG0	0.808408857	0.046825157	0.732334134	0.009554411	1.045629883	0.004793024	0.042032132	0.695896078	0.672414248	1.276128414	0.575727383	1.211977297	0	0.575279838	0.947651311	0.672414248	1.341543781	0	1.579821768	0.032901029	0.019077601	1.388365504	0.575727383	0	0.658992879	0.69957643	0.718968951	0.014347436	0.607062403	1.338960808	1.722466024	0	2.322889571	2.447138342	0	2.126532406	1.915839552	3.42312992	1.669026766	2.252980741	0.748461233	0	2.720278465	2.380360048	3.915839552	2.063502942	1.834576391	2.835924074	1.141868716
P51572	3.436832104	3.805012879	3.536346612	3.566518004	3.878494505	3.495771631	3.534312478	4.003008724	4.488331637	4.151177856	4.284828032	4.147550477	4.454333144	4.474798397	4.288071398	4.324066043	4.316360221	4.517516862	4.129205912	4.282077455	3.189457892	3.125832829	3.921235797	3.554350039	3.361668391	2.912812546	2.627585852	2.967653387	4.376012439	4.314576982	4.375966167	3.562344198	3.784503983	3.752034916	4.307914199	3.90303827	3.904644656	4.61667136	3.554998069	4.028569152	3.46727948	3.79146681	4.131479736	3.384049807	4.386351123	4.523143723	4.106571664	3.321447116	4.116309301
O75363	3.320302431	4.107096841	2.999779555	4.07133631	4.230314043	2.571157702	1.55039914	4.077098175	4.226709403	3.9655988	5.111688105	3.85518833	4.215531942	4.19830924	4.525907858	4.183367864	3.782266571	4.421407865	4.018534163	4.49879073	4.109425988	4.159141898	3.645323603	4.29598346	3.671559884	3.196640594	4.093332865	3.772772028	1.570389328	4.622070743	3.61117238	0	0.995182984	0.635367454	0	3.109917692	2.583358615	0	0	0	0	0	0	0	0	0.641546029	1.461179281	0	2.691534165
O75934	0.808408857	1.675650832	1.43077921	1.467926816	1.637245144	1.729386392	0.699138697	1.450790133	1.295871619	1.436447205	2.128052438	1.211977297	1.917342126	0.537481029	1.298653018	1.214446381	1.010696432	0.478028326	1.26055888	1.510455533	1.658507287	0.740993872	0.575727383	1.608063579	0.004793024	0.004793024	2.189639503	1.531199032	0.968044118	1.857783195	1.337235348	1.371094152	1.605652359	0.635367454	1.141868716	1.329602023	0.578536232	1.141868716	1.669026766	1.31421313	1.40780593	1.382206107	1.698959272	1.329602023	0.629162305	1.318075769	1.461179281	0.742724863	1.141868716
P54687	0.808408857	2.704496292	2.398568761	0.957205722	2.508092142	2.877913216	3.21519468	3.061319796	3.167257025	3.415641375	2.81849337	3.482435529	3.341505092	3.50939744	3.449789504	3.513950787	3.655633378	3.556135298	3.082866661	3.908458543	4.07152389	3.718476413	3.561016057	3.322539538	2.644929525	3.065557039	1.497108824	2.967653387	3.366434873	3.392603506	2.270030516	2.811471031	2.995182984	2.447138342	2.31421313	2.710760524	2.176322773	3.100977648	0	1.31421313	2.447138342	1.793549123	2.499101764	1.329602023	2.358021097	2.063502942	2.61117238	2.161350266	2.992768431
O15382	0.014347436	1.084064265	1.43077921	0.009554411	0.942461738	2.043093713	0.699138697	0.695896078	1.616207585	1.436447205	1.786444834	1.514867783	1.600733291	1.732247009	2.298398679	2.211419241	2.265601304	1.576816209	1.579821768	0.946132902	2.003687465	2.037104277	2.159410677	1.910151896	2.268937923	2.452752472	1.965862537	1.071718479	1.871721579	1.998929207	2.672048117	2.811471031	2.801848446	1.656877683	1.141868716	0.635367454	3.172594188	1.59454855	2.923466152	2.718087584	2.172060746	2.853330351	0.629162305	2.088593923	1.242856524	2.341036918	2.408711861	2.161350266	1.141868716
Q9P287	0.014347436	0.046825157	0.004793024	0.009554411	0.042032132	0.004793024	0.042032132	0.004793024	0	0.004793024	0.004793024	0	0	0	0	0.542032132	0.51310494	0.478028326	0	0.032901029	0.019077601	0.004793024	0.004793024	0	0.004793024	0.004793024	0.046554702	0.014347436	0	0.004793024	0.707819249	0	1.605652359	2.207892852	2.31421313	0.635367454	0	0.565597176	1.669026766	1.31421313	0	0.748461233	2.499101764	1.329602023	1.242856524	0.641546029	1.461179281	1.396890153	1.542670779
P12694	3.079608718	1.987093324	1.756183685	2.11816977	2.451422692	2.877913216	0.042032132	1.973490166	2.469285091	2.140255484	2.687119822	2.651021393	2.490892846	2.781825846	2.891785076	3.023277543	2.884827106	2.784657776	2.182491619	2.696772168	1.990219852	2.62993418	2.118628885	2.52196969	2.27208812	1.747689823	3.181787053	2.417544329	2.688872687	2.656412845	2.270030516	0	3.557450937	2.447138342	0	2.126532406	2.176322773	2.544320516	2.099856237	2.007195501	0.748461233	2.135315965	1.30256277	2.088593923	1.59454855	0.641546029	1.461179281	0.742724863	1.141868716
P21953	1.859687869	1.084064265	1.939852883	2.11816977	2.505387433	1.739080368	0.042032132	2.094943899	2.114641849	1.436447205	1.786444834	1.808033749	0.907787714	1.940505982	1.882258007	2.060737979	2.03417203	1.576816209	1.959392404	1.510455533	1.658507287	2.037104277	2.159410677	1.965253034	2.078009506	1.432325847	1.022099902	0.803657923	0.903677461	1.338960808	1.337235348	1.371094152	1.605652359	1.656877683	0	0	1.915839552	0.565597176	2.099856237	1.701918647	0.748461233	2.425817338	0	1.748461233	1.59454855	0.641546029	1.461179281	1.826463745	0.565597176
Q9BXK5	0.014347436	0.046825157	0.004793024	0.009554411	0.042032132	0.004793024	0.042032132	0.004793024	0	0.004793024	0.004793024	0	0	0	0	0	0	0	0	0.032901029	0.019077601	0.004793024	0.004793024	0	0.004793024	0.004793024	0.046554702	0.014347436	0	0.004793024	1.337235348	0	0.995182984	1.656877683	2.31421313	0.635367454	2.398715194	0.565597176	1.669026766	1.701918647	2.172060746	0.748461233	0.629162305	2.088593923	1.242856524	0.641546029	2.408711861	1.826463745	1.542670779
Q5TBC7	3.535495163	3.719533577	3.716414022	3.464848165	3.290928684	3.480154039	3.144691418	3.263610252	3.057545761	3.617607912	3.694855292	3.548066608	3.581088902	3.575055285	3.116191382	2.817979068	3.253751098	3.371332495	3.082866661	2.908468779	3.321296479	3.350595463	2.956987221	3.480734494	3.374369926	2.949524961	3.846301087	4.068712768	2.53805149	3.214854285	2.021479727	0	0	0	0	2.434739414	0	0.565597176	1.03796785	2.007195501	1.83052577	2.135315965	0	2.380360048	2.850666093	1.718087584	2.408711861	0	1.542670779
Q9NYF8	0.014347436	0.046825157	0.004793024	0.009554411	0.736815538	0.73058964	0.042032132	0.695896078	0.62345737	0.715909525	0.004793024	0.613254265	0.607062403	1.732247009	1.298653018	0	1.010696432	1.939728728	1.264946557	0.032901029	0.019077601	1.388365504	0.004793024	0	0.658992879	0.004793024	1.662731586	0.014347436	0	0.76802645	3.109917692	2.047305715	0.995182984	3.12763328	2.979415668	2.126532406	1.197446064	1.98550043	2.099856237	2.007195501	2.172060746	2.853330351	2.499101764	2.380360048	2.850666093	2.917113455	2.803915838	3.017921908	2.861293729
Q02338	5.085774464	4.810532556	4.582875034	5.012156638	5.161381757	4.990276593	4.879932259	4.722666578	5.076246143	4.807010196	4.767060855	4.582031087	4.476086979	4.512508859	4.318161863	4.920265842	4.606163073	4.607392254	4.578590085	5.025863139	4.781976017	4.509960988	4.793610811	4.450827137	4.828384569	4.442401718	4.762331536	4.78462469	4.520787599	4.911449963	3.688553389	3.26102927	3.670538232	3.372023424	2.31421313	3.799778087	3.172594188	3.778909424	4.228049048	4.624490865	3.46727948	3.283921772	2.253989266	4.944077555	3.915839552	3.429392792	4.66694591	3.321447116	2.310340121
Q9BUT1	3.801015355	3.532786156	2.629647962	3.462399919	3.747363181	3.218870211	3.42857028	3.481412537	3.271835922	2.799627154	2.918087751	2.838331167	2.759751033	2.773914776	3.36502445	3.132900754	2.994973168	2.735105005	2.811779656	2.908468779	3.296355086	3.058114213	3.082224428	2.606059835	3.267450749	2.588669236	3.32742079	2.555175125	3.215850105	3.159288175	1.722466024	1.371094152	2.995182984	1.946106992	0	2.934830986	1.197446064	0	2.427606173	0.665999073	0	1.793549123	0	0.659924558	0.629162305	0	2.61117238	0	0
P21810	4.267159872	3.477369579	3.992327712	3.816639553	3.616299682	3.704096548	4.477797446	4.235574939	2.93404704	3.617607912	3.146619837	3.704323477	3.071047854	2.55635192	3.456481782	4.186141756	3.692009933	3.761846315	3.573255205	4.419609804	3.980710055	2.633023446	3.945657338	3.88715121	3.468587568	3.582491443	3.984884028	3.599253843	4.14365303	3.630005507	5.152183419	6.629842294	6.868061146	6.512016136	3.994579724	5.871679398	5.627606838	5.001652142	5.776981273	4.880359013	5.792161248	5.100276868	4.916795085	4.89917563	3.47940304	4.9202933	6.367487558	5.534186139	5.286757962
P55957	0.014347436	0.046825157	0.004793024	0.009554411	0.042032132	0.004793024	0.042032132	0.695896078	0.62345737	0.004793024	0.575727383	0.598723032	1.300007979	1.112760867	1.298653018	0.542032132	1.010696432	0.473053496	0.490317338	0.032901029	0.019077601	0.004793024	0.004793024	0.664801011	0.004793024	0.004793024	0.990317338	0.014347436	0.607062403	0.004793024	1.337235348	2.047305715	0.995182984	1.656877683	2.31421313	0	1.915839552	0	1.669026766	1.31421313	2.172060746	1.793549123	1.30256277	1.748461233	2.358021097	2.567220918	1.461179281	1.826463745	2.117695043
O00499	2.631530144	2.442652683	1.735931884	3.124002987	2.566678554	2.246385215	3.137064554	3.061319796	2.621106462	2.293847844	3.246359939	2.828120417	3.426625247	3.212138582	3.207551059	2.819971072	3.064982866	2.981280681	3.235651546	3.560610759	3.6232127	2.633023446	2.705786565	3.353969734	2.930233129	2.669470677	3.088196628	2.777037219	2.219035509	2.538099008	0.707819249	0	0.995182984	1.312277925	0	2.126532406	2.398715194	3.100977648	2.427606173	2.252980741	1.40780593	1.382206107	2.499101764	0.659924558	1.887525271	1.718087584	1.834576391	1.396890153	1.877089818
Q9NR09	0.014347436	1.285150502	1.735931884	1.467926816	0.042032132	2.246385215	0.042032132	1.973490166	1.616207585	1.769627666	0.004793024	0.613254265	0.607062403	1.940505982	0.647371633	0.542032132	0.51310494	1.463455153	2.182491619	0.627417941	0.019077601	1.388365504	1.827378154	0.934606696	0.004793024	1.747689823	0.718968951	1.531199032	0.666711867	1.091889691	2.672048117	1.371094152	0.995182984	1.312277925	1.141868716	2.126532406	1.584962501	1.98550043	0	1.701918647	2.172060746	1.793549123	3.07153387	0.659924558	2.135315965	2.063502942	2.151642375	0.742724863	2.310340121
Q13867	0.741888545	0.949854216	2.629647962	2.004629787	1.946059488	1.739080368	2.073775463	1.008390775	2.86931127	0.715909525	1.766222209	2.359865528	1.600733291	2.564859941	1.933267187	2.528685421	2.593813502	2.709166948	2.411412652	2.56712964	2.216245896	2.929603797	1.952769586	2.622411401	2.484275802	2.108545547	0.046554702	2.802903867	2.914695624	1.091889691	0.707819249	0	0.995182984	0.635367454	1.141868716	0	0	0.565597176	1.03796785	0	0	0	0.629162305	0.659924558	0	0	0.812840461	0	0
P53004	3.320302431	2.442652683	3.480757646	2.411260843	2.912679408	3.101917713	2.411184927	2.458384806	2.095654984	2.316762105	2.463408779	3.395038465	2.323968064	2.975781983	2.699600741	2.977346318	2.981627618	2.291911963	2.469557903	2.760979035	3.071379388	3.033959874	2.834914965	2.275997222	2.769579406	2.803260596	1.497108824	2.777037219	2.917261229	2.237326178	2.270030516	3.428053035	3.160274831	3.477245577	3.855657547	3.109917692	2.774699222	1.59454855	2.923466152	2.718087584	3.052531824	3.029747343	1.30256277	3.525233677	1.887525271	3.824088938	2.61117238	2.416839742	3.408711861
P30043	4.535933166	5.537417626	5.098953986	4.886975459	4.796050963	4.944987365	5.386807851	4.923733535	5.194446343	4.929665512	5.266030637	5.159272315	5.10193386	4.991325372	5.037069244	5.139029349	5.15310704	5.001840374	4.222374801	5.394709946	4.637680667	4.904528353	5.189503299	4.855594862	4.936577567	4.863900207	5.385564412	4.822062313	4.809840694	4.911340575	4.525442506	4.493348449	4.048178049	4.778208576	4.956056652	3.561529806	4.478108949	2.544320516	4.350497247	4.503772745	4.511805354	4.614906116	2.499101764	3.653824359	4.43206858	4.04846871	4.928054427	3.878071355	4.240059863
Q01954	1.787462489	2.704496292	2.105549373	1.478854139	2.721419234	2.755426118	2.408757057	2.094943899	1.102904769	2.293847844	1.085468157	1.840342211	0.692945577	1.112760867	1.882258007	1.530726821	1.671969186	1.576816209	1.579821768	1.869967245	0.866026037	1.388365504	1.303268492	1.823621433	1.710811388	1.955801055	1.022099902	2.087714395	1.764910473	1.855123117	0	0	2.009586049	1.656877683	1.826463745	0.635367454	1.584962501	1.59454855	1.03796785	1.701918647	1.40780593	1.793549123	0.629162305	0.659924558	1.242856524	2.341036918	1.461179281	0.742724863	1.141868716
Q9H3K6	0.741888545	1.084064265	2.754304471	1.478854139	0.042032132	1.425373046	2.227778688	1.782449202	2.26646322	2.684280197	3.219428817	3.119665073	3.078200556	2.959489112	2.810684074	2.919634653	2.377391503	2.324273626	2.565407104	2.598810399	2.54795846	2.734797576	2.969652474	2.904985577	2.769579406	2.300007979	2.492770455	2.902498297	2.445452464	3.214854285	2.672048117	2.047305715	2.576925182	2.647698256	2.979415668	1.76836079	2.583358615	0.565597176	2.427606173	1.701918647	2.447138342	2.425817338	2.720278465	0	3.209973162	2.745595899	2.803915838	1.396890153	2.861293729
Q14137	1.142296548	0.046825157	0.004793024	0.009554411	0.042032132	0.004793024	0.042032132	1.008390775	0	0.004793024	0.004793024	0	0	0	0	0	0	0.473053496	0	0.032901029	0.019077601	0.740993872	0.004793024	0.632518379	0.004793024	0.004793024	0.046554702	0.014347436	0	0.004793024	2.270030516	2.047305715	2.322889571	1.946106992	2.979415668	1.329602023	2.583358615	2.544320516	1.669026766	2.718087584	2.172060746	2.425817338	2.007195501	3.653824359	2.559083869	2.745595899	1.834576391	3.017921908	2.117695043
Q86WA6	0.014347436	0.046825157	0.004793024	0.009554411	0.042032132	1.425373046	0.042032132	0.695896078	1.616207585	0.725330705	1.085468157	1.514867783	1.300007979	2.140560611	1.810256713	2.071221242	2.106398789	1.996166691	1.800367464	2.188682205	2.200264411	1.689936763	1.827378154	1.297319391	1.710811388	1.955801055	1.662731586	0.803657923	1.570389328	1.961333625	0.707819249	1.371094152	0	0.635367454	0	0	1.915839552	0.565597176	0	1.701918647	0.748461233	1.793549123	0	0	0	0	0	1.396890153	0.565597176
P17213	0.741888545	0.046825157	0.004793024	0.009554411	0.042032132	0.004793024	0.042032132	0.004793024	0	0.004793024	0.575727383	0	0	0	0	0	0	0	0	0.032901029	0.019077601	0.004793024	0.004793024	0	0.004793024	0.004793024	0.046554702	0.014347436	1.871721579	0.004793024	4.04176865	3.056583528	2.322889571	2.447138342	1.141868716	3.90303827	0.578536232	0.565597176	1.03796785	0	4.100697377	3.515174171	1.698959272	1.748461233	1.59454855	2.917113455	1.461179281	2.630716096	4.700069749
O95861	5.215388648	4.325735002	4.424466676	4.855636857	4.539336937	4.730720851	4.349081452	4.57156914	4.386778201	4.599569503	4.431954362	4.376085271	4.107571364	4.351523118	4.403613625	4.435299184	4.696970629	4.483313078	4.382332975	4.610647477	4.260097308	4.542782201	4.688912396	4.761710539	4.49475118	4.400631432	4.687113928	4.433622413	4.543927201	4.68780839	1.722466024	3.26102927	2.995182984	3.83525039	1.141868716	3.90303827	2.93797206	3.778909424	2.690789548	2.718087584	2.874469118	4.188242656	4.422457283	4.425817338	2.984893108	2.917113455	2.151642375	2.630716096	3.212050477
Q12830	3.320302431	3.354085033	3.124436064	3.134339873	2.885845969	3.390446365	3.235989672	2.899874655	3.057545761	2.943216544	3.297230898	2.935798633	3.078200556	2.879878564	3.195593243	2.798278764	2.536594018	2.797810176	2.463458315	2.760979035	2.911654178	3.048184814	2.705786565	2.491555076	2.769579406	2.959519579	3.082965123	3.312236659	3.285992082	3.304164625	3.231125158	2.811471031	3.160274831	2.207892852	2.676568315	1.329602023	2.583358615	1.141868716	1.669026766	2.007195501	2.874469118	2.853330351	3.218264536	3.87774425	2.850666093	3.303537235	2.970240133	3.321447116	2.117695043
Q6PJG6	1.869837657	0.046825157	0.004793024	0.957205722	0.942461738	0.73058964	0.974001358	1.973490166	0	0.004793024	1.474611819	1.211977297	0	1.732247009	0.647371633	1.530726821	1.341543781	1.576816209	1.182286216	0.032901029	1.658507287	1.316909334	1.261959376	0	0.758007574	0.737542441	1.309902125	0.741888545	0	0.883304648	0.707819249	0	2.322889571	1.656877683	2.31421313	1.76836079	1.584962501	1.59454855	1.03796785	1.701918647	1.83052577	2.425817338	2.499101764	2.380360048	1.59454855	2.567220918	0.812840461	2.161350266	0.565597176
O60885	0.014347436	0.046825157	0.004793024	0.009554411	0.042032132	0.004793024	0.042032132	0.004793024	0	1.049089986	1.245285065	0	1.600733291	0.575279838	0.651281385	1.754940801	0	0	0.490317338	1.162411701	0.019077601	0.004793024	0.004793024	0	0.004793024	0.004793024	0.718968951	0.803657923	1.575106521	1.082822002	2.672048117	1.371094152	1.605652359	1.946106992	2.676568315	0.635367454	1.915839552	2.275007047	0	1.31421313	1.83052577	2.425817338	2.91201108	0.659924558	2.704871964	2.341036918	2.803915838	0.742724863	1.141868716
Q9NXR7	0.014347436	0.046825157	0.004793024	0.009554411	0.942461738	1.425373046	0.042032132	1.450790133	0.62345737	0.725330705	0.575727383	0	1.300007979	0.537481029	1.298653018	0.672414248	1.010696432	0.473053496	0	0.032901029	0.019077601	0.004793024	0.575727383	0	0.004793024	0.004793024	0.046554702	0.014347436	0	0.575727383	1.722466024	1.371094152	1.605652359	1.656877683	1.141868716	1.329602023	1.915839552	1.141868716	1.669026766	1.701918647	1.83052577	1.793549123	1.30256277	1.329602023	1.242856524	2.341036918	1.834576391	1.396890153	0.565597176
Q8WY22	1.065626448	0.949854216	2.061336359	0.957205722	3.048063445	0.004793024	0.042032132	1.76328483	2.469285091	1.045426715	1.085468157	1.808033749	1.917342126	1.732247009	1.595022943	2.323386947	1.892805498	2.167246001	0.945683669	2.188682205	2.003687465	1.388365504	2.172013389	0.632518379	1.710811388	1.081749366	1.022099902	1.289096346	2.07419592	1.646538073	2.270030516	0	0	2.207892852	1.826463745	1.329602023	1.584962501	1.98550043	0	0.665999073	1.83052577	1.382206107	1.698959272	0.659924558	2.850666093	2.063502942	1.461179281	0.742724863	1.877089818
Q8TDN6	0.014347436	0.772621773	1.735931884	0.828438841	0.736815538	1.425373046	0.974001358	0.004793024	1.295871619	1.436447205	1.921790962	1.701415651	0.907787714	2.087123304	1.298653018	0.542032132	0.497591492	1.257570261	1.579821768	1.510455533	1.658507287	1.689936763	1.620737063	0	1.710811388	0.69957643	0.046554702	0.014347436	0	0.575727383	2.270030516	1.371094152	0.995182984	1.312277925	3.577730931	0	2.176322773	1.141868716	2.923466152	2.892714827	1.40780593	3.029747343	3.469017667	2.088593923	3.47940304	2.917113455	1.461179281	2.835924074	2.691534165
Q8WUW1	0.014347436	2.172149138	1.735931884	0.009554411	0.042032132	2.246385215	1.875731861	1.450790133	1.616207585	1.756543216	1.786444834	1.514867783	1.300007979	1.112760867	1.882258007	1.730152857	1.892805498	1.996166691	1.579821768	1.162411701	1.990219852	0.953735916	1.635301015	2.12570975	1.710811388	1.747689823	2.285447325	1.865852302	1.777580862	2.423938338	1.722466024	0	1.605652359	1.656877683	0	0.635367454	1.584962501	0	1.03796785	0	1.40780593	1.382206107	0.629162305	1.329602023	1.242856524	0.641546029	1.834576391	0.742724863	2.117695043
Q5VW32	2.915520021	3.354085033	2.890073379	2.873422405	2.721419234	2.755426118	3.21519468	2.940126168	2.86931127	2.788172381	2.727542668	2.725605556	2.949977178	3.212138582	3.209370459	2.42132854	2.593813502	2.897294576	3.003836964	2.56712964	2.75800302	2.528667368	2.834914965	2.726011412	3.03646592	2.959519579	2.991280319	2.777037219	2.544033098	2.796676885	2.672048117	1.371094152	2.801848446	1.656877683	2.979415668	3.109917692	2.176322773	2.735522177	1.669026766	2.252980741	2.447138342	2.645394244	3.469017667	3.055427059	3.300123725	1.718087584	2.970240133	2.161350266	2.507583241
P35613	3.436832104	3.446856917	3.1160643	3.464848165	3.631620618	3.166441868	3.472481266	3.176912364	3.402065511	3.531186079	3.239257637	3.026555668	3.261846315	3.222033867	3.288772321	3.496239206	2.969148124	2.696709626	3.003836964	3.102318175	3.801616336	3.663634097	3.383333503	3.322539538	3.378135379	3.499564054	3.576096781	3.608144001	2.917261229	3.014726443	2.987927168	3.26102927	2.801848446	3.372023424	4.107129875	2.934830986	2.774699222	3.100977648	3.439623138	3.541019153	2.874469118	3.283921772	3.07153387	3.87774425	3.300123725	3.056583528	3.561529806	3.444490385	3.408711861
Q5W0U4	0.014347436	2.680528564	1.939852883	2.558958319	2.669814169	0.004793024	2.565188151	1.371831682	2.580313114	1.960667382	1.24103691	1.211977297	2.286644171	2.287177933	1.595022943	2.528685421	2.546021948	2.797810176	2.811779656	1.566949787	1.522948618	2.528667368	2.321533009	2.12570975	1.412207429	1.014940406	1.662731586	2.777037219	3.387320184	3.523476983	2.672048117	3.687434008	3.441837559	2.447138342	2.676568315	4.09085343	2.398715194	4.61667136	1.03796785	1.31421313	3.052531824	2.645394244	0	1.748461233	2.559083869	3.056583528	3.463796811	0	0.565597176
P20290	2.569176977	1.269120079	2.061336359	2.11816977	2.292060342	2.881882827	2.073775463	2.526048519	2.469285091	2.664475662	2.704796167	2.81871496	2.979372885	2.781825846	2.699600741	2.323386947	2.507558456	2.153194316	2.086364648	1.510455533	2.54795846	1.898100436	1.303268492	2.117999652	2.078009506	2.516726185	2.627585852	2.078406833	2.413556654	1.961333625	2.493134922	0	1.605652359	2.647698256	2.979415668	1.329602023	1.915839552	2.544320516	2.690789548	1.701918647	2.447138342	2.135315965	2.253989266	2.866578332	3.47940304	2.917113455	2.151642375	2.835924074	2.992768431
O43684	3.454100358	3.014870727	3.306050411	2.965589375	3.38973274	2.994865714	2.789539107	3.176912364	3.402065511	2.937473875	3.425174137	3.418692865	3.228374058	3.640431154	3.425548644	2.435031087	3.555035317	3.276953965	3.369578413	3.272323402	3.296355086	3.033959874	3.182604799	2.911579152	3.03646592	3.333238178	1.7111165	2.94501889	3.511835907	2.33184309	3.109917692	2.499101764	3.670538232	2.984893108	3.855657547	4.09085343	3.289834465	4.249192481	3.128183402	3.185866545	3.213088014	3.153805336	3.898853277	3.055427059	3.300123725	3.890446693	2.803915838	3.177386315	3.661825593
P41223	0.014347436	0.046825157	0.004793024	0.009554411	0.042032132	0.004793024	0.042032132	0.004793024	0.672414248	0.004793024	0.004793024	0.613254265	0	0.537481029	0	1.530726821	0.51310494	0.473053496	2.086364648	0.627417941	0.866026037	0.652164657	1.099837045	0.934606696	1.926149267	0.004793024	0.990317338	0.803657923	0	0.004793024	0.707819249	2.499101764	0	1.946106992	0	0	1.584962501	1.141868716	1.03796785	1.31421313	2.172060746	1.793549123	2.499101764	0	2.358021097	0.641546029	1.461179281	1.396890153	2.507583241
Q13895	0.808408857	0.772621773	0.703238101	0.009554411	0.042032132	0.73058964	0.042032132	0.004793024	0.672414248	0.725330705	0.004793024	0	0	0	0	0.672414248	0	0	0.945683669	0.032901029	0.019077601	0.004793024	1.303268492	0	0.758007574	0.004793024	0.046554702	0.014347436	0	0.004793024	1.722466024	1.371094152	0	1.312277925	2.676568315	0.635367454	1.197446064	1.141868716	0	2.007195501	1.40780593	2.425817338	3.07153387	2.088593923	2.559083869	1.318075769	0.812840461	1.396890153	2.310340121
Q7L1Q6	0.014347436	0.046825157	0.703238101	0.009554411	0.042032132	0.004793024	0.699138697	0.004793024	0.672414248	0.725330705	0.004793024	0	0	1.420248402	0	0	0	1.270327771	0.455366331	0.032901029	0.019077601	1.388365504	1.303268492	1.297319391	0.957596839	0.004793024	0.046554702	0.014347436	0.666711867	0.004793024	3.330080291	3.056583528	2.801848446	2.827819025	3.718087584	4.172860835	3.394148254	4.474652356	3.439623138	3.541019153	3.46727948	3.283921772	3.576118982	4.059470652	2.358021097	3.549669171	2.970240133	4.333423734	4.020294762
Q9Y6E2	2.788726499	1.987093324	2.265257358	1.696494499	1.946059488	2.083025623	2.346752771	2.094943899	2.095654984	1.960667382	0.887560398	2.331554638	1.820865489	1.424759474	1.298653018	2.533296245	2.536594018	1.790281798	2.177461131	1.510455533	1.658507287	2.566551122	2.840524074	2.275997222	2.078009506	2.516726185	2.285447325	2.220521855	2.813367522	2.33184309	2.987927168	2.499101764	3.160274831	3.256004204	3.221361557	3.109917692	3.394148254	4.074962058	2.923466152	3.046723866	3.052531824	3.515174171	3.576118982	4.352381891	3.56193706	3.429392792	2.803915838	4.048178049	3.102658131
Q9H0W9	3.19350891	3.739654359	3.1160643	3.618070256	4.009834589	3.526883676	3.329645162	2.821124868	3.167257025	3.611699851	3.75799216	3.267030801	3.228374058	3.06265197	3.586565827	3.378973877	3.405848253	3.35903892	3.60647983	3.686030291	4.140114114	3.718476413	3.09172473	4.002432134	3.960361551	3.645429869	3.827623354	3.599253843	3.882535616	3.392603506	0.707819249	0	0	1.656877683	0	1.329602023	1.197446064	1.141868716	2.099856237	0	0.748461233	0	0	0.659924558	1.242856524	0	1.461179281	0	0
Q9HB07	2.631530144	2.656731773	2.629647962	2.004629787	1.637245144	1.357229007	2.876742843	2.526048519	2.593991178	2.316762105	2.603282543	2.611973816	3.078200556	2.445349802	2.923909393	1.730152857	2.869652835	2.457812501	2.469557903	1.454222865	2.33540003	2.265852225	2.37865448	2.616131682	2.484275802	2.300007979	1.965862537	2.902498297	3.016215013	3.194180119	0	1.371094152	0	0.635367454	1.826463745	1.329602023	2.398715194	1.98550043	2.427606173	0.665999073	1.40780593	1.382206107	0	1.748461233	1.242856524	2.745595899	0	1.396890153	1.877089818
Q7Z3D6	0.741888545	1.084064265	0.732334134	0.009554411	0.042032132	0.004793024	0.699138697	1.008390775	1.295871619	0.715909525	1.256481434	1.211977297	2.121590801	1.424759474	0	1.00299937	2.255008343	0.951081822	0.945683669	1.869967245	0.811558851	0.953735916	0.575727383	0	0.658992879	0.004793024	0.718968951	0.014347436	2.066242724	0.575727383	1.337235348	2.499101764	0.995182984	0	0	2.126532406	2.583358615	1.141868716	2.099856237	2.892714827	1.83052577	0	0	1.329602023	0.629162305	1.318075769	2.151642375	1.396890153	0
Q9Y224	4.021775543	4.438413163	3.670539221	3.82694362	3.758511311	4.298852278	4.349081452	4.240923928	4.150230482	4.28208745	4.621591436	4.302812189	4.335554672	4.040339727	4.288071398	4.187589674	4.060009789	4.067423059	4.304874896	4.592195254	4.575248106	3.520993081	4.260066395	4.866633215	4.279929092	4.352697159	4.794438837	4.882796029	4.337082694	4.161998564	3.824428435	2.499101764	3.881664619	4.067523994	3.577730931	3.109917692	3.969626351	3.42312992	3.439623138	2.497399469	3.341036918	3.397802962	3.07153387	2.088593923	3.73804721	3.824088938	3.736965594	3.662965013	4.020294762
P56378	3.293800093	3.014870727	2.890073379	2.639818187	2.669814169	3.218870211	3.213944601	3.061319796	2.971068778	2.813777156	1.24103691	2.617927341	2.477203635	2.29873248	2.798605998	2.690671492	2.77855117	2.462991272	2.565407104	1.454222865	1.658507287	2.438040706	2.321533009	2.494890435	2.875812196	2.669470677	2.967779376	2.417544329	2.688872687	2.679245019	1.722466024	1.371094152	1.605652359	1.946106992	1.141868716	2.434739414	1.584962501	2.275007047	1.03796785	1.31421313	2.172060746	1.382206107	0	1.748461233	0.629162305	1.318075769	2.151642375	1.396890153	1.877089818
Q9C002	4.776478484	5.687396336	4.967019964	4.567895679	4.746371042	5.434905636	5.610921158	5.063047718	5.700716774	5.926448031	6.205667642	5.546905296	5.569493829	5.406772668	5.58948728	5.109943816	5.15310704	5.558737984	5.992142045	5.621923714	6.396705764	6.281061357	6.552205127	6.349853399	6.715142636	5.787413623	5.926288873	6.026872983	5.035121667	6.19705893	5.152183419	3.056583528	3.313729572	3.982765463	1.826463745	3.421335523	3.969626351	1.98550043	5.645202077	4.56701805	4.638846158	3.882643049	3.576118982	4.425817338	2.984893108	2.745595899	4.828157646	2.630716096	4.47940304
Q7Z3J2	2.193575561	0.772621773	2.27493314	2.004629787	2.505387433	1.729386392	1.17204496	1.76328483	0.62345737	1.756543216	2.128052438	2.192628077	1.110164977	1.424759474	1.786794983	0.542032132	2.106398789	2.291911963	2.309463863	1.829170493	1.990219852	0.953735916	1.827378154	1.300452022	2.078009506	1.747689823	1.022099902	0.014347436	0.607062403	0.575727383	1.337235348	1.371094152	0	0	1.141868716	1.329602023	0.578536232	0	1.669026766	0	1.40780593	0	0.629162305	0.659924558	0.629162305	0.641546029	0.812840461	1.396890153	2.310340121
Q8IXM2	0.014347436	0.772621773	0.703238101	0.009554411	0.042032132	1.425373046	1.6008692	1.450790133	0.912553596	0.715909525	1.816219423	1.505143263	1.917342126	1.112760867	1.298653018	1.214446381	0.497591492	1.576816209	1.579821768	0.946132902	0.019077601	0.652164657	1.620737063	1.297319391	0.658992879	0.004793024	1.309902125	0.803657923	0.607062403	1.082822002	1.722466024	2.499101764	2.995182984	1.946106992	2.31421313	1.329602023	1.197446064	1.98550043	2.099856237	1.701918647	2.172060746	0.748461233	1.30256277	1.748461233	2.358021097	2.063502942	2.970240133	2.416839742	2.507583241
Q9BQ61	0.014347436	0.772621773	1.43077921	0.649042386	0.042032132	0.73058964	1.326048185	0.004793024	0.912553596	1.436447205	1.24103691	2.192628077	1.820865489	2.29873248	1.595022943	2.071221242	2.03417203	2.291911963	1.959392404	0.915938621	2.216245896	0.953735916	1.635301015	1.297319391	0.004793024	0.69957643	2.583949231	1.865852302	0.903677461	0.883304648	1.337235348	1.371094152	1.605652359	0.635367454	1.826463745	0	0.578536232	1.141868716	0	1.701918647	0.748461233	1.382206107	2.253989266	0.659924558	2.559083869	1.718087584	0.812840461	0	1.877089818
Q9NWV4	1.142296548	2.656731773	2.265257358	2.11816977	1.946059488	2.605078389	3.021363993	3.061319796	2.745812548	2.572588726	3.055081845	2.192628077	2.97964938	2.879878564	2.923909393	2.640903518	2.546021948	2.457812501	2.811779656	2.922193942	2.54795846	2.929603797	2.540776811	2.78374433	2.796789764	2.82572966	3.23933646	3.074399053	2.639379591	2.373945504	2.021479727	3.26102927	2.009586049	1.656877683	2.31421313	1.76836079	2.398715194	0	1.03796785	2.497399469	2.172060746	2.135315965	1.698959272	1.748461233	2.358021097	1.718087584	2.408711861	1.826463745	2.117695043
P02745	1.065626448	1.675650832	1.939852883	1.341795832	1.946059488	0.73058964	0.699138697	0.004793024	0	0.004793024	0.575727383	2.81871496	0.692945577	2.140560611	0.934606696	1.880834119	2.052008013	1.790281798	1.959392404	1.324580337	2.75800302	2.401186233	2.705786565	0.632518379	1.710811388	2.108545547	1.022099902	0.741888545	2.426842607	0.883304648	2.021479727	3.056583528	2.995182984	1.946106992	0	2.710760524	1.584962501	1.98550043	0	1.701918647	0.748461233	2.425817338	1.30256277	1.329602023	1.242856524	2.567220918	1.834576391	1.826463745	2.310340121
P02746	2.700218869	3.477369579	3.565580023	2.965589375	3.128711208	3.390446365	3.21519468	2.458384806	2.580313114	2.999300354	2.264181471	3.47296574	3.07162017	3.222033867	3.209370459	2.977346318	3.064982866	3.373853922	2.746102856	2.887097757	2.705169798	3.195598782	3.387589669	2.333557506	2.796789764	2.959519579	1.7111165	2.417544329	3.511835907	1.474092752	2.672048117	4.02266372	3.784503983	2.827819025	1.826463745	3.421335523	2.93797206	1.59454855	2.099856237	1.701918647	3.052531824	3.515174171	2.253989266	2.380360048	1.59454855	3.750606505	3.23878686	2.416839742	2.691534165
Q07021	4.520954155	4.093014023	3.909071358	3.545727214	3.489408989	4.009965218	4.153298822	4.03650259	4.146948844	3.293532449	4.18567914	4.033492099	4.287323252	4.15989205	4.072951302	4.134766894	4.10764758	3.682888255	3.817142707	3.762216791	3.906687093	3.350595463	3.627740295	3.643137485	3.738700511	3.750950961	4.217544612	3.514882136	3.951679176	3.68515655	4.663724126	4.278480434	4.285648812	4.216196155	5.443164582	3.685192638	4.171527106	4.399171094	3.760575809	3.879705766	4.323850407	4.614906116	3.805980272	3.525233677	4.944077555	5.534186139	4.618238656	3.662965013	4.566003283
P02747	3.877617017	3.883492187	4.136235399	4.314099056	3.809904407	3.290326014	3.981202532	3.380711346	2.93404704	3.27748676	2.81849337	3.671777937	3.82067282	3.42778891	3.36502445	3.378810344	2.753016016	3.06802276	3.092108404	3.641111161	3.417619018	3.280022027	3.466286784	2.821617688	3.138459222	3.735297354	2.875641993	3.070479968	3.485627174	2.237326178	2.493134922	4.02266372	3.160274831	2.647698256	3.420437487	3.421335523	3.060047384	2.735522177	2.923466152	2.497399469	2.447138342	3.79146681	3.07153387	2.630716096	2.135315965	3.549669171	2.803915838	2.835924074	2.861293729
P00736	2.573425348	1.539623624	2.754304471	2.997281566	2.505387433	3.004369925	2.789539107	1.76328483	1.775319017	2.443149338	0.575727383	2.360321644	2.611963522	2.600047257	2.237432876	2.925586341	2.414210857	1.939728728	2.336486071	3.020294275	0.811558851	1.316909334	1.635301015	1.599407708	0.658992879	1.955801055	0.046554702	0.803657923	2.688872687	0.883304648	2.493134922	4.554998069	4.048178049	3.477245577	2.31421313	4.172860835	3.060047384	3.273018494	2.427606173	2.007195501	3.213088014	2.853330351	2.499101764	2.380360048	0.629162305	4.199017913	2.970240133	3.321447116	2.691534165
P09871	1.859687869	0.949854216	1.735931884	2.715008793	2.292060342	1.425373046	1.875731861	2.094943899	0.912553596	0.725330705	0.004793024	0.613254265	0.692945577	1.112760867	0	3.010105642	1.561958149	0	0.490317338	1.757587085	0.019077601	0.953735916	0.575727383	0.664801011	1.412207429	1.081749366	0.718968951	0.803657923	1.570389328	0.76802645	2.270030516	4.02266372	4.048178049	2.984893108	2.31421313	3.799778087	2.93797206	3.100977648	3.554998069	2.007195501	3.213088014	3.029747343	2.91201108	1.329602023	0.629162305	3.967783436	2.803915838	3.444490385	2.861293729
P06681	0.741888545	0.046825157	0.703238101	0.649042386	0.042032132	0.69957643	0.042032132	0.004793024	0	0.004793024	0.004793024	0.901613518	0	0	0	0	1.341543781	1.257570261	0	1.510455533	0.019077601	0.004793024	0.004793024	0	0.004793024	0.004793024	0.046554702	0.014347436	0	0.004793024	1.722466024	3.562344198	3.160274831	1.946106992	0	1.76836079	2.176322773	1.59454855	2.099856237	2.497399469	0.748461233	3.153805336	3.07153387	1.748461233	1.59454855	1.718087584	0.812840461	2.835924074	2.117695043
P30042	3.19350891	4.044317572	3.695868587	2.965589375	3.175672821	4.114929917	4.511933718	3.913902739	4.450196538	4.206185326	4.706595623	4.142401154	4.614973112	4.14080091	4.204935029	4.241236333	3.968699662	3.833635739	3.965374976	4.115132254	4.219989944	4.35866228	3.904318374	4.142886355	4.184058226	4.051997351	4.43278155	4.076074579	3.589559105	4.120747444	2.021479727	2.499101764	2.322889571	2.447138342	0	1.329602023	1.915839552	0.565597176	2.923466152	1.31421313	1.83052577	1.793549123	0.629162305	1.329602023	2.984893108	0.641546029	3.23878686	1.396890153	1.141868716
Q8WWC4	0.741888545	1.269120079	2.061336359	2.346709405	1.045629883	1.739080368	2.073775463	2.315843183	1.825545624	2.293847844	2.325960198	2.006080209	1.110164977	1.424759474	1.595022943	1.730152857	1.671969186	0.951081822	2.182491619	1.829170493	2.54795846	2.245267951	2.321533009	2.491555076	2.769579406	1.747689823	2.486563771	2.087714395	1.575106521	1.65375636	1.722466024	1.371094152	1.605652359	0.635367454	1.826463745	0	1.584962501	1.141868716	1.03796785	0.665999073	0.748461233	1.793549123	1.30256277	0.659924558	1.242856524	1.718087584	0.812840461	1.396890153	0.565597176
P01024	6.65746693	7.079931817	7.233937668	7.945040476	7.00415157	7.316863605	6.652617632	7.895195813	7.063625513	6.833752653	5.178984899	6.787999014	6.192061057	6.912920081	6.670916567	7.586461447	7.316185632	7.668314226	7.341323585	7.499642419	7.031699928	6.869911903	7.28130964	6.221585872	7.072685146	7.102733484	6.34580943	6.549301727	7.28130964	6.155675818	7.628579201	7.993032719	7.76880186	8.961912672	7.599615349	7.331693275	7.220071939	6.758267639	7.310764238	7.485265803	7.416952307	8.503719751	7.897926108	6.91201108	6.619902043	7.166581558	7.590611999	7.310764238	7.031218731
P0C0L4	4.199360019	4.400200113	4.538402129	5.823245694	5.043378233	3.734220972	3.401978004	5.739872401	4.448879039	4.461618574	3.166464537	4.946044542	4.287323252	5.137844033	4.036420914	5.340719049	5.001005241	4.294229067	5.505430239	4.791846118	4.767448285	4.179346599	5.554032981	4.400848791	5.071003068	4.965988249	4.565309962	4.193851006	4.835714942	3.783262777	5.677884042	6.784983755	6.206200388	6.85532532	5.871679398	5.603774686	5.277488891	5.723558561	5.84582455	5.469560422	6.669404781	6.882398504	6.703211467	5.35061511	5.191931068	5.972003304	5.228049048	5.978577002	5.689299161
P0C0L5	4.199360019	4.400200113	4.384765033	5.45723602	4.883477542	3.734220972	3.401978004	5.54504315	4.337923174	4.303670089	3.09456283	4.844894395	4.202120192	5.063777779	3.931878528	5.241329706	4.938438123	4.294229067	5.441200246	4.679119196	4.683167713	4.137601841	5.413261533	4.298237352	5.001549982	4.903035575	4.538214493	4.234423193	4.814717898	3.765888261	5.659163443	6.713695815	6.052676724	6.830018642	5.691348047	5.367720513	5.24830712	5.404403613	5.884190874	5.400993254	6.619902043	6.91201108	6.554486529	5.162961916	5.220071939	5.879297337	5.174992241	5.869460183	5.550079786
P04003	2.489921219	3.014870727	3.305845876	3.899286662	3.175672821	3.121322423	2.565188151	3.380711346	2.469285091	2.443149338	0.004793024	2.360321644	1.917342126	2.287177933	2.549423111	3.715447409	2.668405108	4.183338386	3.235651546	3.908265438	2.819688123	2.633023446	2.969652474	1.431308348	3.059211012	3.199346958	2.897421634	2.94501889	3.265429178	2.797558856	3.898853277	5.443164582	4.803571478	5.152183419	3.420437487	4.415037499	3.486285319	4.474652356	3.969626351	3.951712117	4.511805354	5.937187432	4.828157646	3.384049807	4.195347598	5.282192662	3.975752454	4.782059033	4.020294762
P01031	1.535949966	1.987093324	2.614623046	2.753340461	2.292060342	1.932677894	2.565188151	2.940126168	2.469285091	2.316762105	0.887560398	1.994581617	1.917342126	1.732247009	2.097491777	2.578703786	2.255008343	2.985937805	1.959392404	2.993289405	2.216245896	2.245267951	2.543664233	1.965253034	2.268937923	2.82572966	2.627585852	2.413060103	2.544033098	1.855123117	2.493134922	4.732450113	4.351439877	4.139142019	1.141868716	3.799778087	2.774699222	3.560714954	3.862616696	3.649998594	3.582957365	5.867237549	4.131479736	3.220329955	2.559083869	4.69803322	3.463796811	3.662965013	2.992768431
P13671	0.808408857	0.046825157	0.004793024	0.649042386	0.942461738	0.004793024	2.133894396	0.004793024	0	0.004793024	0.004793024	0	0	0	0	1.00299937	0	1.257570261	0	1.510455533	0.019077601	0.004793024	0.575727383	0.632518379	0.758007574	0.004793024	0.046554702	0.014347436	0.607062403	0.575727383	1.337235348	3.9206109	1.605652359	2.984893108	1.141868716	1.76836079	1.197446064	1.98550043	2.427606173	0.665999073	2.447138342	5.014206492	1.30256277	0.659924558	0.629162305	3.653060017	1.834576391	2.416839742	0
P10643	1.869837657	1.675650832	0.004793024	1.467926816	0.042032132	0.73058964	0.042032132	1.008390775	0.62345737	1.436447205	0.004793024	0	0.607062403	1.057738609	0	1.861311943	0.497591492	2.563170751	1.579821768	1.630514635	0.019077601	0.004793024	0.575727383	0	0.004793024	2.308614952	0.718968951	0.741888545	1.27377427	1.091889691	1.337235348	3.562344198	1.605652359	2.647698256	0	2.434739414	0.578536232	1.59454855	2.427606173	0.665999073	1.83052577	5.303658997	0.629162305	0.659924558	2.559083869	3.750606505	2.408711861	2.416839742	1.542670779
P07357	0.014347436	0.046825157	0.004793024	0.957205722	0.042032132	0.004793024	0.042032132	0.004793024	0	0.004793024	0.004793024	0.613254265	0	0	0	0.672414248	0	0	0	0.915938621	0.019077601	0.004793024	0.004793024	0	0.004793024	0.004793024	0.718968951	0.014347436	0	0.004793024	0.707819249	3.428053035	2.576925182	1.946106992	0	1.76836079	1.584962501	1.141868716	2.427606173	0	2.172060746	4.03972331	1.30256277	0	1.242856524	3.303537235	0.812840461	1.396890153	1.141868716
P07358	0.014347436	0.046825157	0.004793024	0.009554411	0.042032132	0.004793024	0.943762635	0.695896078	0	0.004793024	0.004793024	0.598723032	0.692945577	0	0.651281385	0	0	1.257570261	0.490317338	1.275450332	0.019077601	0.004793024	0.004793024	0	0.004793024	0.69957643	0.046554702	0.014347436	1.570389328	0.004793024	0	3.26102927	2.322889571	3.372023424	1.141868716	1.329602023	1.197446064	0	2.690789548	0.665999073	1.40780593	4.381283373	1.30256277	0.659924558	0.629162305	2.745595899	2.151642375	2.161350266	1.542670779
P07360	1.535949966	0.046825157	1.43077921	1.776090152	1.637245144	1.003589776	0.699138697	1.782449202	0.62345737	0.004793024	0.004793024	0.613254265	0	0	0	1.214446381	1.010696432	1.939728728	1.264946557	1.630514635	0.811558851	0.004793024	0.004793024	0	0.004793024	0.737542441	0.046554702	0.014347436	1.923036015	0.004793024	0	3.26102927	3.160274831	2.984893108	2.676568315	1.76836079	2.176322773	1.141868716	2.427606173	0.665999073	2.674309986	4.3305584	1.698959272	0.659924558	1.242856524	3.653060017	2.61117238	2.161350266	0.565597176
Q6P1X6	2.631530144	2.974999837	2.478854139	2.346709405	2.885845969	2.443942408	3.021363993	2.526048519	2.26646322	2.799627154	2.762219926	2.611973816	2.644128417	2.29873248	2.559659642	2.656985686	2.546021948	2.291911963	1.956915436	2.56712964	3.203217975	2.757415315	2.540776811	2.491555076	2.63613604	2.949524961	3.082965123	2.417544329	2.544033098	1.961333625	2.270030516	2.499101764	2.322889571	2.447138342	0	1.329602023	2.398715194	1.141868716	2.690789548	2.718087584	1.40780593	3.029747343	1.30256277	2.380360048	1.242856524	1.318075769	2.61117238	2.161350266	2.310340121
P02748	2.569176977	2.656731773	2.27493314	3.744296511	2.508092142	2.833729733	1.6008692	2.821124868	2.304993022	2.316762105	1.786444834	1.808033749	1.917342126	2.287177933	2.083164909	2.211419241	2.969148124	2.462991272	2.469557903	2.543746507	2.75800302	2.037104277	2.572733665	1.142454453	3.032686823	1.776532772	0.046554702	1.865852302	2.696177031	0.76802645	1.337235348	4.840127489	4.285648812	4.067523994	2.676568315	3.90303827	3.060047384	4.074962058	2.923466152	3.046723866	3.46727948	5.699699685	4.20372321	2.380360048	0	5.154885602	3.366905004	3.662965013	2.992768431
Q9BUH6	2.416228992	2.369086072	2.265257358	3.247207805	3.175672821	1.739080368	0.974001358	2.315843183	1.939611087	1.436447205	2.183579901	1.211977297	2.119719389	1.424759474	1.135513598	2.42132854	1.885562477	1.463455153	1.800367464	2.045449292	2.33540003	2.401186233	1.952769586	1.910151896	1.710811388	2.300007979	2.492770455	2.195682236	2.07419592	2.165360461	1.337235348	2.499101764	2.009586049	1.946106992	1.141868716	2.934830986	1.584962501	1.98550043	1.03796785	2.007195501	2.172060746	1.793549123	1.698959272	2.380360048	2.135315965	1.318075769	2.408711861	0.742724863	1.542670779
Q5T6V5	1.859687869	0.949854216	2.061336359	1.776090152	1.42338371	1.729386392	0.974001358	1.450790133	2.064317173	2.140255484	0.575727383	1.703189723	1.300007979	2.39818005	2.083164909	1.730152857	1.042032132	1.939728728	0.945683669	0.627417941	1.156739029	1.964280966	2.669905211	1.965253034	2.429591646	1.432325847	2.166978983	0.803657923	0.903677461	1.091889691	0.707819249	0	0	1.946106992	1.826463745	1.329602023	1.197446064	1.59454855	2.099856237	1.31421313	1.40780593	2.645394244	1.30256277	2.380360048	1.59454855	0	0.812840461	1.396890153	1.141868716
Q96LW7	0.741888545	1.084064265	2.614623046	0.828438841	1.637245144	1.936637561	2.073775463	1.218596111	2.095654984	2.937473875	2.687119822	2.499248205	2.490892846	2.090473507	1.585888081	1.545031503	1.555137072	1.939728728	2.182491619	0.946132902	2.33540003	2.528667368	2.540776811	2.494890435	2.644929525	1.776532772	1.662731586	2.078406833	2.066242724	0.575727383	1.337235348	0	0.995182984	1.656877683	0	0	0.578536232	0	2.099856237	0.665999073	1.40780593	1.382206107	1.30256277	0.659924558	1.59454855	0	1.461179281	0	1.141868716
P00915	7.037436424	7.082069065	7.311014192	7.947293742	7.986730571	7.536194439	7.33729089	7.593627021	7.736913411	7.102808937	7.868516663	7.444931801	7.253241982	7.935555918	7.831720012	7.826813323	7.814128297	6.405873019	7.391641729	6.766537493	7.81793341	7.451624346	7.65273677	7.391031018	6.903120738	6.96533314	7.751245169	7.983345733	6.574101065	7.685085945	3.231125158	3.9206109	0.995182984	3.372023424	4.89917563	3.90303827	4.04176865	4.554179518	4.228049048	2.718087584	3.052531824	4.188242656	3.218264536	3.220329955	3.73804721	2.567220918	3.561529806	3.177386315	2.507583241
O43570	2.082341301	3.136104931	3.417133123	3.134339873	3.111159713	3.495771631	3.903509127	3.465296202	3.673598561	3.679230025	3.453347241	3.542404194	3.341505092	3.436707017	3.589479792	3.840252201	3.803896609	3.152008864	3.387271282	3.156447527	3.189457892	3.648710461	3.182604799	3.723183629	3.506172533	3.402540156	3.911989433	3.282889969	3.366434873	3.214854285	2.021479727	0	0	1.946106992	0	0	0.578536232	0	2.923466152	0	1.40780593	1.793549123	1.30256277	0	0.629162305	0.641546029	2.803915838	0	1.542670779
P00918	7.350261831	7.561248807	7.241092872	7.250252779	7.294469139	7.640526649	7.484610427	7.114962647	7.886636359	7.942746717	8.355536458	7.933507894	7.868217754	7.566876988	7.792073236	7.600218482	7.577082922	7.527204405	7.737213767	7.060531809	8.321888319	8.324451897	8.036783568	8.257162882	8.131887778	8.091510884	8.425810768	8.444758536	7.330689674	7.904990232	6.120186028	4.782059033	2.801848446	5.260025656	6.170192142	4.840127489	5.277488891	4.249192481	6.534808661	5.376197757	5.363638347	4.119356177	4.422457283	3.525233677	3.654588296	4.265536913	5.966168952	3.768713657	5.63691458
P22748	4.408809764	3.950457549	4.494409363	3.899286662	3.38973274	3.93003183	4.121837608	3.78652902	4.277606345	4.142633698	4.567584777	4.189024188	4.335554672	4.144163694	4.207672301	4.241236333	3.855369932	3.678545779	3.60647983	2.180027597	4.424668057	4.21204651	4.058690067	4.419515649	3.889046781	4.020556985	4.928214009	4.836089745	4.245231271	4.721748073	0	0	0	0	0	1.329602023	0	0.565597176	1.03796785	1.31421313	0	0	0	0	0	0.641546029	0	0	0
Q9Y376	2.085138809	2.442652683	3.480757646	2.160680262	2.721419234	3.06913829	3.248901973	3.693316391	3.861107767	3.44688954	4.173970917	3.542096401	3.946292658	3.50939744	3.707373902	3.513950787	3.786047933	3.795483115	3.819127041	4.206309479	3.96075149	4.066445825	3.946570257	3.860583097	3.808194533	3.748945961	3.632880338	4.029820886	4.02835191	4.371089173	3.330080291	3.562344198	2.009586049	3.372023424	1.826463745	2.710760524	3.060047384	2.735522177	2.690789548	2.892714827	3.46727948	3.153805336	2.720278465	2.088593923	2.135315965	2.917113455	2.61117238	2.416839742	3.661825593
Q9H9S4	0.014347436	0.772621773	0.732334134	0.649042386	0.042032132	1.003589776	2.227778688	1.218596111	1.775319017	1.996666094	2.183579901	1.994581617	2.644128417	2.140560611	1.281985802	1.861311943	1.341121836	2.078446374	2.336486071	2.760979035	2.545444589	2.245267951	2.678401743	2.106195609	1.926149267	2.669470677	2.285447325	2.680636203	2.688872687	3.020601653	1.722466024	2.047305715	1.605652359	1.946106992	1.826463745	1.329602023	2.583358615	1.59454855	3.300123725	2.497399469	2.447138342	2.135315965	1.698959272	1.329602023	1.242856524	2.063502942	1.461179281	1.396890153	1.542670779
Q9HB71	3.075820285	1.655799995	3.65096918	3.604171812	2.05602198	3.390446365	3.286277443	3.660718547	3.245169538	3.780124887	3.350074033	3.47296574	3.170171346	3.575055285	3.195593243	2.279476651	3.596857841	3.89037085	3.497126427	3.224715758	3.136629876	3.222085047	3.659245696	3.336002365	3.574359967	4.051997351	3.632880338	2.634922196	3.016215013	2.850665477	3.520212692	2.499101764	3.670538232	3.752034916	4.107129875	2.710760524	3.750606505	2.931052646	2.690789548	3.649998594	3.582957365	3.96470667	3.805980272	4.352381891	4.24361831	4.463360886	3.561529806	3.662965013	3.408711861
P27708	3.879867543	2.680528564	4.1490212	3.168109951	3.240738277	3.567659236	1.445022268	3.574625166	3.619548364	3.701736408	2.521005002	3.793476507	3.170171346	3.939253962	3.36502445	3.436572337	3.815197558	4.067291195	3.667816657	3.263533082	3.529067316	3.944290726	3.355105664	3.146918198	3.650324996	4.400631432	2.153357954	3.864826798	3.690134419	2.791097341	4.161887682	4.608020669	3.967168608	4.624490865	5.019108823	4.941419362	5.317593505	5.600904045	4.29179999	5.228049048	4.931683057	5.591061009	4.959461061	4.810785827	4.648465443	4.199017913	4.106571664	4.965938164	4.743084056
P22676	4.058902057	3.532786156	1.756183685	3.351980233	3.402955753	3.486410138	3.80072941	3.142416625	2.933550668	2.293847844	3.622306763	3.544744132	3.07162017	1.996037757	3.650382898	1.992801825	4.064497225	2.897989655	2.582858622	3.988059597	3.02745896	3.135734004	2.540776811	2.616131682	1.758146281	2.796780468	2.982247836	3.044660559	3.013002614	3.109243355	0	0	1.605652359	0.635367454	0	0	0	0	1.03796785	0	0	0.748461233	0	0	0	0	0.812840461	0	0
Q05682	4.952135833	5.52667448	4.652746352	5.466862898	5.833086965	5.268241281	6.214869696	4.982105445	5.03619858	5.432283755	5.026434528	5.090723738	5.248913846	5.186031138	5.064406259	6.147665533	5.365131739	5.181128953	5.314294461	6.211293648	5.590137153	5.420350363	5.013763286	5.252293005	4.960212887	5.400562223	5.614326459	4.507997277	5.196398119	5.477527346	5.775138358	6.758267639	6.539572428	5.535949255	5.8372705	5.699699685	6.155020578	5.784678464	5.339731258	5.501863717	5.995785991	3.153805336	5.937187432	5.088169871	5.376197757	4.80924293	6.209713287	6.374459919	5.731364291
P62158	5.138438498	5.221334467	5.613282322	6.166113931	5.999931909	5.593240488	5.613085126	5.481321768	5.342383192	5.015272266	5.162348457	4.93603781	4.837195603	5.115948367	5.142704834	5.009904971	5.334677704	4.865483825	5.019194845	5.422860676	6.172175944	6.048603818	6.720916013	5.885048761	5.748931733	6.130100738	6.558185869	5.92606819	5.766214762	5.266011215	2.987927168	3.562344198	2.009586049	2.447138342	5.405878936	2.434739414	3.969626351	1.98550043	3.862616696	2.718087584	3.341036918	2.645394244	2.007195501	2.866578332	2.984893108	3.967783436	4.106571664	3.017921908	1.542670779
P27797	5.924652504	6.310020413	7.175709402	6.367851455	5.874451489	6.604803322	6.642313315	6.796089437	6.694434578	6.603873386	6.618061364	7.079368974	6.586208851	6.812795007	6.584103197	6.417677945	6.551670353	6.945417908	6.876958473	7.021360281	7.168196401	7.128251651	6.953575663	6.765978785	6.868724063	6.937947293	6.760350358	6.733994328	6.596807244	6.744638623	6.72474121	6.324450605	6.349436052	6.482686971	7.437155593	5.209323387	6.758267639	5.260025656	6.468691917	6.983601697	6.773864494	6.385948658	6.599615349	5.2527285	7.405652061	7.428164729	6.629842294	6.629842294	7.157111099
O43852	0.014347436	0.046825157	0.004793024	0.009554411	0.042032132	0.004793024	0.042032132	0.004793024	0	0.004793024	0.004793024	0	0	0	0	0	0	0	0	0.032901029	0.019077601	0.004793024	0.004793024	0	0.004793024	0.004793024	0.046554702	0.014347436	0	0.004793024	2.987927168	4.107129875	3.967168608	3.574908836	4.478540442	1.76836079	4.04176865	1.141868716	2.923466152	2.892714827	4.100697377	3.029747343	2.91201108	2.380360048	5.106152865	3.429392792	3.463796811	3.444490385	3.582556003
Q8IU85	0.741888545	0.046825157	1.212311774	2.297738569	2.670309618	1.936637561	0.974001358	2.094943899	1.102904769	1.436447205	0.887560398	1.211977297	1.600733291	1.779635769	1.882258007	1.320387576	1.671969186	1.270327771	0.945683669	0.032901029	0.811558851	1.388365504	1.635301015	0	0.957596839	0.737542441	0.046554702	1.531199032	1.098198606	1.855123117	1.722466024	1.371094152	0.995182984	0	0	1.329602023	0	1.141868716	0	1.701918647	1.83052577	0.748461233	0.629162305	0.659924558	0.629162305	0.641546029	1.834576391	0	0
Q13557	4.676164055	4.208681314	3.631024866	4.170387446	4.577185613	3.949409847	4.202043679	4.182080463	4.263706138	4.190166362	4.165441413	3.969224453	4.251924792	4.053793723	4.288834251	4.270021903	4.563379708	3.979291179	4.382332975	3.813044159	4.314164562	3.714020467	3.806493371	3.57198125	4.077473396	4.166496651	3.470147988	4.070101062	4.439258458	4.358667992	3.824428435	4.02266372	3.160274831	3.477245577	3.577730931	4.254493265	3.394148254	3.273018494	3.862616696	3.415488271	3.341036918	3.153805336	4.131479736	3.653824359	3.099856237	3.653060017	3.814892173	2.630716096	3.743802172
Q13555	3.801015355	3.136104931	3.204856127	3.545727214	4.009834589	3.480154039	3.637650478	3.913902739	3.619548364	3.69599639	3.553308397	3.349254411	3.426625247	3.297226502	3.586565827	3.321824213	3.778426717	3.499154551	3.624354697	3.67989059	3.071379388	3.033959874	3.352812738	3.268159445	3.271902588	3.582491443	3.23933646	3.486877315	3.778603685	3.303293166	3.231125158	3.9206109	2.576925182	2.447138342	1.826463745	3.421335523	3.172594188	1.59454855	3.300123725	3.303537235	2.874469118	2.853330351	3.469017667	2.866578332	2.704871964	2.567220918	3.366905004	2.161350266	2.861293729
Q86VP6	5.971691673	5.204934204	5.815262888	5.779466535	5.861588741	5.646431741	5.183596189	5.626608392	5.488928634	5.428522247	5.445076217	5.627052601	5.162020811	5.682326339	5.371495842	5.329171882	5.767762957	5.659706204	5.627720192	5.514728851	5.545888588	5.731163313	5.776533241	5.574864719	5.654856907	6.099792743	5.292500233	5.526622435	5.628173373	5.220529258	5.319039816	5.443164582	5.483493351	5.612549091	5.59375214	5.93152548	5.737957106	5.9206109	5.518535139	5.792161248	5.733354341	5.591061009	5.894656108	6.019405399	5.451321027	5.667513713	5.546380038	5.848581213	5.89659478
O75155	3.374793949	2.988868925	2.614623046	2.715008793	2.885845969	2.716777235	2.879777967	2.67928409	2.469285091	2.089723677	1.984352594	2.331554638	2.765199093	2.55635192	2.810684074	2.211419241	1.341121836	1.576816209	1.579821768	1.510455533	1.658507287	2.245267951	1.952769586	1.599407708	2.484275802	2.949524961	2.308001065	2.195682236	1.923036015	2.373945504	2.672048117	2.811471031	2.801848446	2.207892852	3.420437487	2.126532406	2.583358615	2.735522177	2.923466152	3.415488271	1.83052577	1.793549123	3.469017667	3.653824359	2.850666093	3.056583528	2.970240133	2.630716096	2.992768431
Q8WVQ1	1.065626448	2.660649792	2.410702047	2.022255348	2.505387433	1.932677894	0.974001358	1.693123438	2.304993022	2.089723677	2.183579901	1.505143263	1.917342126	2.39818005	2.438339778	1.214446381	1.341121836	2.094899982	1.873438226	2.3825316	0.019077601	2.037104277	0.004793024	2.491555076	1.458238322	0.004793024	0.046554702	1.071718479	1.315358048	1.998929207	3.109917692	0	0	3.256004204	1.826463745	1.329602023	1.197446064	0.565597176	2.099856237	2.892714827	2.172060746	2.853330351	2.253989266	3.055427059	2.559083869	2.567220918	2.151642375	0.742724863	1.542670779
P27824	5.702711157	6.163300475	6.261525652	6.020152807	5.904857273	5.796396191	6.196789281	6.010555074	6.074303919	6.206196101	6.270231943	6.459157782	6.321247503	6.461801984	6.166896265	6.143976674	5.953418764	6.341334868	6.307392714	6.574781862	6.477829361	6.298539732	6.395130461	6.521418271	6.252610765	6.34225203	6.766507087	6.400502297	6.069511944	6.239969747	6.524815928	6.145677455	6.138459539	5.740567831	7.210784969	5.958378712	6.262658655	6.265349375	6.16711703	6.512016136	5.908652813	5.998496409	6.578687175	6.390140288	6.768007838	7.080018029	5.966168952	6.01658546	6.440121679
Q01518	7.083403481	6.749682088	6.732372664	6.698104055	6.64092163	6.549412477	6.55051526	6.848523451	7.030163517	6.406064942	6.781730841	6.78111765	6.684376088	6.885953984	6.549690141	6.760402113	6.681463457	6.689018213	6.639924867	6.454369433	6.419494436	6.775937811	6.466831461	6.593334202	6.594539775	6.272326031	6.592002873	6.534401497	6.49305299	6.390275636	6.659258604	6.659258604	6.473191618	6.619902043	6.324450605	6.45318831	6.549412477	6.236620172	6.126807703	6.534808661	6.758267639	6.568538865	6.896352588	6.262658655	6.708463165	6.202678914	6.684818738	6.15839089	6.779697471
P40123	3.19350891	2.507445424	2.629647962	2.852067101	2.912679408	2.240650906	2.879777967	2.79828539	3.167257025	2.089723677	2.918087751	2.935798633	2.802761982	3.212138582	3.002868408	2.977346318	2.780379892	2.809346426	2.790903248	3.39874171	3.529067316	3.048184814	2.791977467	2.406853548	2.773907408	2.516726185	3.23933646	2.634922196	2.891720178	3.476871632	2.8372705	3.562344198	3.160274831	1.656877683	2.676568315	3.272520928	3.486285319	3.100977648	2.427606173	2.497399469	2.874469118	3.283921772	1.698959272	2.630716096	2.704871964	2.341036918	2.803915838	2.416839742	2.861293729
P40121	2.085138809	2.172149138	2.265257358	1.776090152	1.045629883	2.396732944	2.606800659	2.094943899	2.095654984	1.436447205	2.408743413	1.514867783	1.803110554	1.420248402	2.083164909	2.428022524	2.38506683	1.270327771	1.579821768	2.3825316	1.658507287	1.388365504	1.303268492	1.297319391	1.412207429	0.69957643	1.982316373	0.803657923	1.575106521	1.65375636	5.045850652	4.991408467	5.759865996	5.490142221	4.791640451	4.840127489	4.998496409	5.320484678	5.089724119	5.319039816	5.663534385	4.03972331	4.20372321	4.493348449	5.408938255	5.2527285	5.375271171	3.768713657	5.35061511
P07384	5.541033528	5.306272662	5.430944271	5.260550938	5.347724268	5.242979442	5.217209692	5.584005235	5.384801139	5.140457059	5.046177023	5.425945906	5.053982986	5.298201333	5.41112269	4.905709184	5.266779403	4.954420261	5.248554063	4.971539798	5.065030716	5.32319495	5.380787334	5.651337909	5.644700538	5.308498684	5.057472563	5.470193361	5.431994435	5.059755502	4.98550043	4.840127489	4.545144678	5.221619342	4.395976765	4.99442887	4.478108949	4.754887502	5.214124805	4.939853428	4.388189537	4.431177202	4.828157646	4.89917563	4.911531806	4.741466986	5.141596278	5.004800986	4.700069749
P17655	4.945726252	4.495658878	4.919591622	4.77712865	4.791069987	4.877543634	4.648186282	4.66034282	4.838966484	4.441129955	4.723241115	4.6087632	4.365545486	4.695601647	3.831715167	4.735259575	4.696164723	4.657655027	4.600985636	4.871080825	4.681493524	4.899158843	4.6555938	4.75579771	4.936577567	5.021479788	4.450953921	4.999075181	5.061964341	5.199919767	4.272520928	4.554998069	3.967168608	4.624490865	4.395976765	3.799778087	4.171527106	3.670915852	4.664862048	4.56701805	4.889473543	4.188242656	3.695251495	4.425817338	4.838951767	3.303537235	4.481557281	4.732450113	4.743084056
O15484	2.569176977	2.734329307	2.984547098	3.010480712	2.885845969	3.06913829	2.949075685	3.228510006	3.024783923	2.293847844	3.010725551	3.28155228	3.078200556	3.222033867	3.36502445	3.378810344	2.885909931	3.142187146	3.524972181	2.809499091	3.321296479	3.876307774	3.929579358	3.712544995	3.925306379	3.582491443	2.817611486	3.934270131	3.530346885	3.708379532	2.021479727	1.371094152	0.995182984	1.312277925	1.141868716	2.710760524	2.176322773	1.59454855	2.427606173	1.31421313	1.40780593	1.793549123	1.698959272	1.329602023	1.242856524	0	2.151642375	1.396890153	1.141868716
P04632	4.824672165	5.108448145	4.468746957	4.760537586	4.896351484	4.893512136	4.883859176	4.682361401	5.011521813	4.772994992	5.338203768	4.815895922	4.891455744	4.557784385	4.569146027	5.060151862	4.905469299	4.523590319	4.793062519	4.953262533	4.530913475	4.520859688	4.307623292	4.966652336	4.699292333	4.567551478	4.859410113	4.662644231	4.621057095	5.061868393	4.215160852	4.429615964	4.434294618	4.467714224	4.107129875	4.476597708	4.171527106	4.554179518	5.467714224	4.434739414	3.945794957	3.96470667	3.970853654	4.352381891	3.865918815	3.824088938	4.430285273	4.920928429	4.436961338
Q14444	3.642045433	3.494243885	2.984547098	3.247862147	3.013455346	3.390446365	3.072358575	2.79828539	3.135481217	3.066913264	3.348965814	2.935798633	3.418600202	3.229499737	3.116093727	2.690671492	3.402936554	3.791285528	3.919639413	3.477369579	3.189457892	3.280022027	2.834914965	3.615941462	2.977819142	3.25279658	3.402379013	3.497189165	3.198769534	3.120337373	2.8372705	0	2.576925182	2.984893108	4.206330648	3.561529806	3.172594188	3.273018494	2.427606173	3.415488271	2.447138342	3.61156586	3.218264536	3.055427059	3.395976765	3.303537235	2.151642375	3.321447116	2.992768431
P52907	5.110374082	4.686382359	5.137667797	5.089321375	4.851661113	5.135334547	5.324590578	5.170432586	5.231484765	4.756410782	4.850779649	4.977252104	5.17923751	5.007814292	5.089240306	5.365901018	5.033097827	4.915068494	4.748024885	5.126887428	4.975687952	5.154618088	5.075354467	4.686835995	5.090847634	4.904105205	4.504243273	4.969032113	5.042914049	4.919495137	4.888174987	4.840127489	4.752034916	4.727012814	4.66106548	5.443164582	4.651147389	4.333423734	4.936559423	4.434739414	5.088169871	4.381283373	4.20372321	5.20137248	4.838951767	4.463360886	4.71332923	4.782059033	4.436961338
P47755	4.601432723	4.551070796	4.978457706	5.05831303	4.791069987	4.677506517	4.893474213	4.682361401	4.750062506	4.230947969	4.48612652	4.454059784	4.706355202	4.549812623	4.632070525	4.792501194	4.486907029	4.593632812	4.554279304	4.770396728	4.734431133	4.937417861	4.774079707	4.339520445	4.79273253	4.865968356	4.117521675	4.703360826	4.829783283	4.597021632	4.794762418	4.94204526	4.351439877	4.568640195	4.307914199	4.341036918	4.224966365	3.972079915	4.523980068	4.331514144	4.80512045	4.188242656	4.523561956	4.493348449	4.43206858	3.890446693	4.618238656	4.130107179	4.520003104
P47756	5.715292251	5.546140644	5.488351739	5.407499263	5.290192521	5.633480883	5.690202428	5.729043075	5.901258775	5.716498993	5.54467929	5.674706476	5.900160059	5.924604018	5.771340333	5.834885169	5.750402443	5.689610474	5.900769341	5.565299148	5.227395801	5.577091725	5.569347601	5.652376999	5.800271415	5.6602924	5.068116518	5.592751323	5.610168404	5.766497284	5.422457283	5.355674106	4.961623328	5.260025656	5.265411891	4.890446693	4.957759861	4.074962058	5.089724119	5.127908367	5.214124805	4.69803322	4.776454966	4.857815159	5.352381891	5.282192662	5.315662832	4.836597444	5.497399469
Q5EG05	1.065626448	1.084064265	1.756183685	1.776090152	1.946059488	2.043093713	2.760803884	1.450790133	1.939611087	2.316762105	2.128052438	1.840342211	2.121590801	1.732247009	1.882258007	1.530726821	1.010696432	0.779541934	1.26055888	1.510455533	2.003687465	1.388365504	2.159410677	1.599407708	1.710811388	1.432325847	1.982316373	0.803657923	0.607062403	0.575727383	2.021479727	2.047305715	0	1.656877683	0	0.635367454	1.584962501	1.141868716	2.099856237	2.007195501	0	0	0.629162305	0.659924558	2.358021097	2.063502942	1.834576391	0.742724863	1.141868716
Q9Y2V2	2.082341301	1.418406428	1.735931884	2.346709405	2.15938658	2.519220042	3.329645162	2.305149235	2.621106462	2.799627154	3.311159345	3.026555668	2.858302209	2.877729265	3.02291465	3.023277543	2.106398789	2.457812501	3.327618662	2.449987379	3.524516212	2.473981104	2.969652474	2.652888005	2.484275802	3.083314879	2.693886901	2.195682236	2.066242724	3.303293166	1.722466024	0	2.009586049	2.447138342	2.31421313	1.329602023	1.197446064	1.98550043	1.669026766	1.701918647	2.172060746	3.029747343	1.698959272	1.329602023	1.887525271	0.641546029	2.970240133	2.161350266	2.310340121
Q8IW45	3.032049694	2.321435487	2.061336359	2.715008793	3.31788445	2.881882827	3.213944601	2.79828539	2.593991178	2.109968876	2.762219926	2.006080209	2.490892846	2.198125421	2.810684074	2.211419241	2.890525953	2.462991272	2.336486071	2.56712964	2.545444589	2.62993418	2.450661409	2.616131682	2.557391724	2.516726185	2.834908982	2.255696066	2.268717065	2.423938338	0	0	2.009586049	0	0	0.635367454	0	0.565597176	1.03796785	1.31421313	0	0	0	0	0.629162305	0	1.461179281	1.396890153	0
Q86X55	2.922412362	1.675650832	2.061336359	2.160680262	1.258956975	2.043093713	1.6008692	1.091346149	1.584967844	1.769627666	0.575727383	1.211977297	1.600733291	0	0	1.730152857	0.51310494	0.951081822	0.945683669	0.032901029	0.019077601	1.689936763	1.620737063	1.599407708	2.056750241	1.747689823	1.022099902	1.865852302	1.764910473	1.091889691	2.270030516	1.371094152	2.322889571	1.946106992	1.826463745	2.934830986	1.915839552	2.735522177	1.03796785	2.252980741	3.052531824	2.425817338	2.499101764	2.380360048	1.59454855	2.567220918	1.834576391	3.017921908	2.117695043
P49589	3.718624506	3.252264294	3.124436064	3.432859282	3.38973274	2.877913216	3.286277443	3.142416625	2.745812548	3.365468489	2.985487141	3.333635739	3.495968747	3.362413041	3.02291465	3.117712914	3.253751098	3.226173251	2.88849356	3.350296922	2.54795846	2.861771393	3.204296684	3.217877629	2.796789764	3.293664492	3.082965123	3.357497152	3.530346885	3.160982081	2.672048117	2.499101764	2.576925182	3.477245577	3.994579724	3.799778087	2.774699222	2.735522177	1.03796785	2.718087584	2.172060746	2.135315965	2.91201108	3.220329955	2.984893108	2.341036918	2.803915838	1.826463745	3.102658131
Q9HA77	2.408876712	2.010947118	0.703238101	1.467926816	1.045629883	1.425373046	1.6008692	1.450790133	1.295871619	0.715909525	0.004793024	0	1.600733291	0.575279838	0.934606696	1.861311943	1.341121836	0.985426827	0.945683669	0.627417941	0.019077601	0.740993872	1.827378154	1.599407708	1.758146281	1.432325847	0.718968951	0.014347436	0.666711867	0.004793024	2.672048117	2.811471031	3.557450937	0.635367454	1.141868716	0.635367454	2.583358615	2.275007047	1.669026766	2.252980741	1.40780593	2.645394244	2.253989266	2.088593923	2.984893108	1.318075769	0.812840461	2.416839742	1.141868716
O14936	2.631530144	1.757620733	2.984547098	3.06970746	2.797423545	3.318558759	2.803536906	3.041715434	3.337724501	2.293847844	2.796334159	3.119665073	2.955997554	3.05754183	3.116191382	2.765616209	3.242639701	3.371332495	3.538094969	2.890621564	2.911654178	3.135734004	2.705786565	2.406853548	3.27236298	2.803260596	1.497108824	2.45693777	2.914695624	2.897294576	3.61117238	2.047305715	3.313729572	1.946106992	2.979415668	2.934830986	3.060047384	4.399171094	2.099856237	4.028569152	3.582957365	3.79146681	3.469017667	3.525233677	3.395976765	3.056583528	2.970240133	3.878071355	2.310340121
P29466	3.505830124	3.927138806	4.03875147	3.618070256	3.518484239	3.821726169	4.404776678	3.757197915	3.974713513	4.254966658	4.059357712	4.101736215	4.154577177	4.216936524	3.580823047	3.838036363	3.222271696	3.484682196	3.573255205	4.136014395	3.87020656	3.426531727	3.71769484	3.307839093	4.077473396	3.582491443	3.818639279	3.638993613	3.76800326	3.109243355	3.688553389	3.056583528	0.995182984	3.574908836	1.141868716	3.685192638	3.289834465	2.544320516	3.300123725	3.951712117	2.447138342	3.153805336	3.218264536	3.220329955	4.195347598	3.750606505	3.655351829	1.396890153	3.408711861
P42574	0.808408857	2.172149138	2.937570017	1.776090152	1.946059488	2.605078389	0.974001358	2.458384806	2.690001435	2.293847844	2.910387038	2.935798633	2.119719389	2.781825846	2.584811982	2.060737979	2.255008343	2.324273626	2.698478936	2.890621564	3.203217975	2.62993418	2.705786565	2.622411401	2.796789764	2.82572966	2.991280319	3.199860131	2.571682196	2.656412845	0.707819249	1.371094152	0.995182984	0	1.141868716	0.635367454	1.197446064	0.565597176	0	1.31421313	1.40780593	2.135315965	0.629162305	1.748461233	1.242856524	2.745595899	0.812840461	1.396890153	1.877089818
P55212	2.791830408	1.418406428	3.470901769	2.715008793	1.666248949	3.567659236	2.949075685	3.293122163	3.402065511	3.5302788	3.169662934	3.330773466	3.169875525	3.444210901	3.449789504	2.919634653	2.489366287	3.06802276	3.471671306	3.164563393	3.906687093	3.4681472	3.561016057	3.644702075	3.808194533	3.582491443	3.580700888	3.77598868	3.452478044	3.278413947	2.493134922	2.047305715	1.605652359	1.656877683	1.141868716	0.635367454	2.176322773	1.59454855	1.669026766	2.007195501	2.447138342	3.515174171	2.499101764	2.088593923	1.887525271	2.917113455	2.151642375	2.161350266	1.141868716
P20810	5.128180754	5.452025418	3.786982109	5.499000787	5.080420215	4.790657105	4.866234893	4.898249236	5.172719971	5.193902119	5.572906874	4.970434353	5.157718105	4.834753138	5.156102047	5.463224766	4.789866391	5.073547501	5.247976867	5.496417112	5.473446121	5.397068524	4.991796099	5.279323663	5.128604703	4.568291665	5.350830492	4.459936716	3.274820725	5.25758875	4.525442506	1.371094152	3.967168608	3.904965719	3.994579724	3.272520928	3.573697675	3.881011964	3.660685273	2.892714827	4.251719093	2.645394244	3.695251495	1.748461233	4.510117991	3.653060017	4.865918815	4.259523587	4.520003104
P04040	5.688805913	6.123219859	5.754280434	5.810920853	5.570986654	5.899592076	5.959922154	5.7858658	6.136818128	5.779287186	6.370304434	5.939222169	6.171673836	6.152416784	6.108722274	5.940357951	5.922346907	5.861170336	5.827861977	6.120792676	6.468939822	6.296096291	6.244631748	6.05590737	5.870955032	6.169904061	6.270953203	6.262796536	6.270925999	5.78525803	3.898853277	2.811471031	2.322889571	2.447138342	4.731545318	3.799778087	3.394148254	3.670915852	4.350497247	4.677508242	4.451101188	3.153805336	4.20372321	3.87774425	3.300123725	3.653060017	4.046141782	3.965938164	3.305970521
Q03135	1.535949966	2.321435487	2.27493314	2.852067101	3.175672821	2.994865714	3.568598277	2.458384806	2.166074681	2.799627154	3.028883733	2.473047256	2.490892846	2.140560611	2.549423111	2.060737979	1.885562477	1.939728728	1.800367464	2.760025307	2.200264411	2.037104277	1.952769586	2.12570975	2.268937923	2.091896747	2.649141792	2.195682236	1.570389328	2.679245019	3.424026283	4.193246076	2.801848446	2.207892852	2.31421313	2.126532406	3.486285319	2.275007047	2.923466152	2.497399469	2.674309986	0.748461233	0	0.659924558	2.358021097	2.063502942	3.366905004	2.416839742	2.691534165
Q75N03	0.014347436	0.046825157	0.004793024	0.009554411	0.042032132	0.004793024	0.042032132	0.004793024	0	0.004793024	0.004793024	0	0.907787714	0	0	1.057738609	0.497591492	0	1.264946557	1.869967245	2.003687465	2.245267951	0.004793024	0	0.004793024	1.454726555	0.046554702	0.741888545	0	0.004793024	1.722466024	2.047305715	2.009586049	2.447138342	2.979415668	1.329602023	1.197446064	1.59454855	0	0.665999073	2.447138342	1.793549123	2.007195501	0	1.59454855	2.063502942	1.834576391	0	2.117695043
P16152	6.466441426	6.218702864	6.134480853	6.484669047	6.437875136	6.273651829	6.030679082	5.986361642	6.130819019	6.029722257	5.9741088	6.000587405	6.106304554	5.599395596	5.953695785	6.447896939	5.868273886	5.592613608	5.811952066	6.407789382	6.296169754	6.363514294	5.996420162	6.058385461	6.15899354	6.624496552	6.654899841	6.707432051	6.078501069	6.075836689	4.04176865	4.429615964	4.848330825	5.435850804	4.107129875	4.554998069	4.381283373	3.273018494	4.846660459	4.118248967	4.388189537	4.03972331	3.695251495	4.810785827	3.915839552	4.123500664	5.057594679	4.048178049	4.34269696
O75828	4.571562902	4.411284353	4.137223608	4.371518084	4.60902224	4.43526432	4.194525244	4.069802961	4.149798759	4.320442193	4.381044012	4.092370464	4.162441296	3.816709752	4.165061763	4.313457768	3.968011096	3.556135298	4.006007434	4.429209356	4.584743057	4.371723412	4.268991401	3.905630468	4.162396853	4.787172718	4.704444933	4.96753183	4.170237369	3.926061027	1.337235348	3.428053035	2.322889571	3.574908836	2.979415668	3.109917692	2.176322773	1.98550043	3.128183402	2.497399469	3.213088014	2.135315965	2.253989266	2.630716096	1.59454855	3.429392792	2.803915838	2.416839742	2.310340121
Q8N4T8	2.082341301	2.519440478	2.54221925	2.558958319	2.812521246	2.731535098	2.346752771	2.526048519	2.854293505	2.520886272	1.984352594	2.557911989	1.917342126	2.140560611	2.559659642	2.42132854	3.086074833	2.696709626	2.596530147	2.56712964	2.75800302	3.16247029	2.450661409	1.807255464	1.710811388	2.796780468	1.223216348	2.777037219	2.97776335	2.55212173	1.337235348	0	2.009586049	1.946106992	0	0.635367454	1.584962501	0.565597176	2.099856237	1.31421313	0.748461233	1.793549123	0	0.659924558	0	0.641546029	1.461179281	0.742724863	0
P83916	3.421594971	3.235966016	2.27493314	3.010480712	3.013455346	2.944186005	2.411184927	3.162909061	3.0807571	2.848647829	3.00192503	2.730652952	3.169875525	3.144411817	3.116093727	2.895969966	3.21708002	2.596530147	3.082866661	3.285100569	1.658507287	1.388365504	2.669905211	3.018671342	2.769579406	2.669470677	2.649141792	2.087714395	2.343530344	2.991811489	2.672048117	2.499101764	2.801848446	2.207892852	2.31421313	1.76836079	1.915839552	1.59454855	2.690789548	1.701918647	2.172060746	1.793549123	0.629162305	3.220329955	2.850666093	2.341036918	2.970240133	1.826463745	1.141868716
Q13185	3.952327278	4.046121341	3.40052413	3.899286662	3.694161844	3.991424554	3.692773807	4.177689938	3.91927212	3.957966173	4.054952579	3.614155386	3.878714637	3.912486298	3.815856439	3.996961697	4.048431706	3.62268603	3.863920756	4.23559644	3.625389855	3.367787263	3.729667718	3.777217683	3.866662707	4.025884948	4.107855367	3.310814967	3.714451404	4.000944272	3.61117238	3.26102927	3.557450937	3.12763328	3.718087584	2.710760524	3.172594188	3.100977648	3.660685273	3.046723866	2.874469118	3.283921772	3.805980272	4.149476165	4.035037329	3.824088938	3.814892173	3.878071355	3.503348735
P45973	2.408876712	2.010947118	2.614623046	1.467926816	0.736815538	2.881882827	2.227778688	2.667889297	2.469285091	2.293847844	2.811379946	2.570514721	2.119719389	2.773914776	2.083164909	2.706011363	2.546021948	2.167246001	2.811779656	2.598810399	2.54795846	2.054018718	2.540776811	2.726011412	2.63613604	2.300007979	2.875641993	1.861028966	2.066242724	2.334072172	2.021479727	0	0.995182984	1.656877683	2.979415668	0.635367454	2.176322773	1.141868716	2.427606173	1.701918647	0.748461233	1.793549123	2.253989266	2.088593923	3.099856237	0	2.151642375	2.630716096	2.310340121
Q6P1N0	3.192349959	3.014870727	2.935921824	3.228121072	2.451422692	2.87691754	2.073775463	2.315843183	3.167257025	3.066913264	2.128052438	2.499248205	3.25499568	3.126130448	2.810684074	2.279476651	2.377391503	3.23373829	3.404039475	2.337260457	2.819688123	3.16247029	2.791977467	3.217877629	3.032686823	3.155424523	2.760456246	2.93228403	1.871721579	2.939104358	2.987927168	1.371094152	0	1.656877683	2.676568315	2.126532406	1.197446064	2.544320516	0	2.252980741	2.874469118	2.135315965	3.469017667	1.329602023	0.629162305	1.318075769	2.803915838	2.416839742	2.507583241
Q5T0F9	0.014347436	0.046825157	0.004793024	0.009554411	0.042032132	0.004793024	0.042032132	0.004793024	0	0.004793024	0.004793024	0	0	0	0	0	0	0.478028326	0	0.032901029	0.019077601	0.004793024	0.004793024	0	0.004793024	0.004793024	0.046554702	0.014347436	0	0.575727383	2.270030516	1.371094152	2.576925182	1.656877683	1.141868716	1.329602023	1.197446064	1.141868716	0	0.665999073	0.748461233	0	2.253989266	0	2.559083869	2.341036918	3.23878686	0	2.691534165
Q8IX12	2.239537657	1.987093324	2.27493314	2.004629787	2.292060342	2.716777235	1.17204496	2.305149235	2.095654984	2.460351495	1.766222209	2.192628077	2.119719389	1.732247009	2.083164909	2.071221242	2.507558456	1.790281798	2.596530147	1.829170493	1.658507287	1.898100436	2.791977467	2.275997222	1.710811388	2.452752472	2.285447325	1.431211368	2.268717065	1.855123117	2.8372705	1.371094152	3.160274831	2.447138342	2.676568315	2.934830986	2.774699222	3.42312992	2.099856237	2.007195501	2.874469118	2.645394244	3.351439877	3.220329955	2.358021097	2.917113455	2.151642375	3.177386315	3.305970521
Q6YP21	2.366331178	0.772621773	0.732334134	1.467926816	0.942461738	1.003589776	2.789539107	2.094943899	1.295871619	1.436447205	0.575727383	1.514867783	2.121590801	1.420248402	1.595022943	0.858312573	1.671969186	0.473053496	1.959392404	1.510455533	0.811558851	0.652164657	2.321533009	1.297319391	1.758146281	1.747689823	1.022099902	0.803657923	1.764910473	1.961333625	0	0	1.605652359	0	0	2.126532406	0.578536232	1.141868716	1.03796785	2.007195501	0.748461233	0	0	1.329602023	2.850666093	0	0.812840461	2.161350266	0
Q96CT7	0.808408857	0.949854216	0.732334134	0.828438841	1.637245144	0.69957643	0.943762635	1.450790133	1.775319017	0.715909525	1.984352594	1.211977297	1.97410106	1.732247009	1.298653018	0.672414248	0	1.257570261	1.873438226	2.045449292	1.990219852	1.898100436	1.303268492	1.297319391	1.412207429	1.432325847	1.982316373	1.138311193	0	1.855123117	0.707819249	2.047305715	0.995182984	1.312277925	2.979415668	1.329602023	0.578536232	1.141868716	0	0	1.40780593	1.382206107	1.698959272	0.659924558	1.242856524	1.718087584	1.834576391	1.826463745	1.542670779
Q0P6D6	3.716780203	3.648962526	2.765416869	3.641946485	4.095457092	3.480154039	2.864087246	3.37920282	3.405059006	3.358907811	2.985487141	2.935798633	2.765199093	3.14773989	3.495714816	3.423479798	2.890525953	2.596530147	2.596530147	3.164563393	2.911654178	2.802122661	3.09172473	2.904985577	3.059211012	3.072845294	3.371326058	2.802903867	2.571682196	2.373945504	2.672048117	1.371094152	2.322889571	1.656877683	3.577730931	2.710760524	2.176322773	2.735522177	2.690789548	2.007195501	1.40780593	1.793549123	2.253989266	2.088593923	2.135315965	2.745595899	2.803915838	2.161350266	2.507583241
O60826	2.949026764	1.269120079	2.478854139	1.467926816	2.292060342	2.246385215	2.346752771	2.305149235	2.095654984	2.799627154	2.720487169	2.006080209	2.858302209	2.140560611	2.298398679	1.880834119	2.255008343	1.620482779	2.336486071	2.56712964	2.701609619	2.401186233	2.321533009	2.729817447	2.557391724	2.949524961	2.834908982	2.255696066	1.871721579	2.01927662	2.270030516	2.047305715	1.605652359	1.656877683	0	1.76836079	2.176322773	1.59454855	2.099856237	1.701918647	2.172060746	1.793549123	1.698959272	1.329602023	1.887525271	0.641546029	1.834576391	1.396890153	2.117695043
Q86WR0	2.366331178	3.091176208	2.896934072	3.981451215	3.402955753	3.308577886	3.126740865	3.481412537	3.057545761	3.358907811	1.555842118	3.411563014	3.34696647	3.229499737	3.36502445	3.206309479	3.141924472	3.152008864	3.066806421	3.078474006	3.6232127	4.006583471	3.557166853	3.553176021	3.271902588	2.949524961	2.850258237	3.636941097	3.38376649	3.578201736	1.722466024	4.107129875	2.009586049	2.447138342	3.855657547	4.784154958	3.394148254	3.100977648	4.29179999	2.892714827	3.213088014	3.397802962	2.499101764	1.748461233	2.135315965	3.429392792	2.61117238	2.835924074	2.691534165
Q96A33	2.376021027	2.995946078	3.40052413	2.004629787	2.451422692	2.396732944	3.21519468	2.940126168	2.486410648	3.44320435	3.246359939	2.838331167	3.418921175	3.42778891	3.02291465	2.895969966	2.890525953	3.67243397	3.171138101	3.189997201	2.911654178	3.135734004	2.834914965	3.823690197	3.03646592	3.065557039	3.632880338	3.486877315	3.557173794	3.392603506	3.824428435	2.499101764	3.313729572	3.574908836	2.676568315	2.934830986	3.172594188	1.98550043	3.439623138	2.718087584	3.341036918	3.283921772	3.218264536	2.630716096	2.984893108	3.056583528	2.61117238	2.630716096	3.824428435
Q4VC31	2.416228992	3.091176208	2.890073379	3.010480712	2.566678554	2.716777235	2.985154839	3.061319796	3.167234082	2.788172381	2.985487141	2.730652952	2.864026764	2.675862058	2.559659642	2.706011363	2.546021948	2.167246001	2.463458315	1.454222865	2.545444589	2.929603797	2.540776811	2.408283926	2.484275802	2.300007979	3.475273607	3.229613065	2.426842607	2.738134312	1.337235348	0	2.322889571	1.946106992	0	2.126532406	1.915839552	2.735522177	2.427606173	2.007195501	1.40780593	1.382206107	1.30256277	1.329602023	2.704871964	1.318075769	1.461179281	0.742724863	1.542670779
Q16204	2.700218869	2.442652683	2.265257358	2.639818187	2.721419234	1.936637561	2.411184927	2.094943899	2.456814393	1.996666094	3.028883733	2.360321644	2.188274852	2.781825846	2.048055946	2.430994219	2.969148124	2.596530147	2.469557903	3.224715758	2.33540003	2.245267951	2.450661409	3.150671881	2.484275802	1.776532772	2.649141792	2.413060103	2.066242724	2.796676885	2.8372705	2.811471031	2.322889571	2.207892852	3.221361557	3.109917692	2.176322773	3.100977648	2.099856237	2.497399469	2.674309986	2.135315965	2.720278465	2.088593923	2.850666093	2.341036918	2.970240133	2.161350266	3.102658131
P55774	2.193575561	2.988868925	2.937570017	2.852067101	2.883636709	1.936637561	2.346752771	2.67928409	3.065499516	3.178604735	3.297230898	2.730652952	2.858302209	2.564859941	2.923909393	2.897525574	2.507558456	2.153194316	2.309463863	2.696772168	3.203217975	2.930633077	3.09172473	2.622411401	2.63613604	2.308614952	1.965862537	2.45693777	3.297723318	3.214854285	2.493134922	2.499101764	2.576925182	2.207892852	1.826463745	2.710760524	2.176322773	3.972079915	3.128183402	2.497399469	2.447138342	1.382206107	2.253989266	0	2.358021097	3.429392792	2.970240133	1.826463745	2.507583241
O75909	0.014347436	0.046825157	0.004793024	0.009554411	0.042032132	0.004793024	0.042032132	0.004793024	0	0.004793024	0.004793024	0	0.607062403	0	0	0.672414248	0	0.473053496	0.455366331	0.627417941	0.811558851	2.037104277	0.893195954	0	0.957596839	0.004793024	0.046554702	0.741888545	0	0.004793024	1.337235348	0	0	1.312277925	2.676568315	1.76836079	0.578536232	2.544320516	1.03796785	0.665999073	1.40780593	1.382206107	2.499101764	1.329602023	1.242856524	2.063502942	0	1.826463745	1.542670779
O14618	2.416228992	3.136087924	2.614623046	2.997281566	3.128711208	2.877913216	3.021363993	3.057911064	2.259947053	2.937473875	2.687119822	2.499248205	2.765199093	2.564859941	2.695895314	3.117712914	2.981627618	2.413421676	2.904203967	2.908468779	3.203217975	2.861771393	2.834914965	3.385128217	2.930233129	3.499564054	2.982574038	3.140774947	2.426842607	2.169918669	1.337235348	1.371094152	0.995182984	1.656877683	0	1.329602023	1.197446064	0.565597176	1.669026766	2.497399469	1.83052577	0	0.629162305	0.659924558	1.242856524	0.641546029	1.461179281	1.826463745	0.565597176
P78371	5.549414866	5.42473375	5.613511511	5.224294903	5.032803657	5.937143292	5.531439218	5.562684505	5.706256697	5.75520981	5.74380177	5.690807764	5.795617544	5.95791167	5.821690111	5.618119323	5.673100656	5.815197821	5.834403839	5.264200877	5.248554063	5.776379769	5.549155954	5.873010063	5.577469987	5.770349875	5.775826401	5.893840612	5.906953956	5.666175821	5.922752868	5.633237443	5.773293086	6.148662998	5.978577002	5.729643401	5.792161248	5.355674106	5.518535139	5.924891662	5.764473551	6.129626475	6.18401575	5.789903101	6.072820395	5.972003304	5.834660658	5.731364291	6.025324156
P49368	1.28827988	2.32238961	0.004793024	0.009554411	0.042032132	2.519220042	2.789539107	0.004793024	2.095654984	1.543414524	0.004793024	0.901613518	2.802761982	0.575279838	1.882258007	1.880834119	1.885562477	2.291911963	1.959392404	0.627417941	1.156739029	0.953735916	1.620737063	0	1.710811388	0.004793024	0.046554702	0.741888545	1.871721579	0.575727383	5.775138358	5.633237443	5.70855513	5.889716892	5.691348047	5.904002316	5.71918344	5.649040566	5.776981273	6.106850796	5.537710218	5.892714827	6.328405659	6.15839089	5.841973119	6.037016084	5.784678464	5.559287855	5.93152548
P50991	2.915520021	2.865584378	2.090646706	1.467926816	3.013455346	2.519220042	2.879777967	3.000575846	3.460070414	3.247216339	3.082627258	3.119665073	3.714848149	3.362413041	3.277110911	3.288502888	3.402936554	3.62268603	3.072591897	2.207617928	1.197738601	2.528667368	2.33158121	2.729817447	1.926149267	2.672985168	2.308001065	2.902498297	3.837612988	3.903946199	5.659163443	5.582756698	5.928212384	6.003602237	5.663534385	5.871679398	5.559287855	5.564276538	5.555816155	5.727920455	5.603774686	5.7473874	5.955824241	6.0437382	5.881664619	6.126807703	5.63691458	5.588364849	5.756667509
P48643	5.278856676	5.013385232	5.607295667	5.020819721	5.315004902	5.644519114	5.589200038	5.504153566	5.708130684	5.768338685	5.650707939	5.72027805	5.661352606	5.725401145	5.694804198	5.473523636	5.712817674	5.75587457	5.713869285	5.327814771	5.068846535	5.578051906	5.535633945	5.623208557	5.486068757	5.790967777	5.622278064	5.614181941	5.434428764	5.511741726	5.443164582	5.443164582	5.645202077	5.612549091	5.725741157	5.475517281	5.509273569	5.140369671	5.821540156	6.106850796	5.467714224	5.80898562	6.309006369	5.966168952	5.900303302	6.022219837	5.463578865	5.889716892	5.884190874
P40227	4.618083241	4.342647722	5.07169892	4.721451019	4.816087406	4.891364539	4.738922186	4.778354181	4.735074088	4.922599051	4.937693043	4.981623106	4.987631979	5.031341438	4.789722505	5.050105722	5.160542048	4.92517188	5.029454509	4.553639347	4.812622092	4.693021288	4.811931562	4.763237013	5.065600378	5.519896909	5.052503588	4.996139464	5.005870248	4.721277981	5.283798333	5.289342665	4.848330825	5.357903839	5.725741157	5.209323387	5.348846161	5.174992241	5.089724119	5.619902043	4.965938164	5.591061009	5.703857443	5.20137248	5.841973119	5.667513713	5.057594679	5.43206858	5.424698189
Q92526	1.869837657	1.269120079	2.896934072	2.346709405	2.721419234	2.731535098	2.606800659	2.457683961	2.259947053	2.443149338	0.887560398	2.192628077	2.119719389	2.140560611	1.585888081	2.060737979	1.671969186	1.576816209	1.579821768	1.869967245	2.003687465	1.735533019	2.37865448	2.275997222	1.758146281	2.949524961	2.285447325	2.555175125	2.571682196	2.334072172	2.987927168	3.26102927	2.995182984	2.984893108	3.420437487	2.934830986	2.774699222	1.98550043	3.554998069	3.879705766	2.674309986	3.283921772	3.576118982	3.525233677	3.47940304	3.549669171	3.23878686	3.555816155	2.861293729
Q99832	3.574047206	2.010947118	2.416051182	0.957205722	2.15938658	2.443942408	2.073775463	1.450790133	2.259947053	1.756543216	1.256481434	1.808033749	1.616616814	1.620303031	1.298653018	1.530726821	2.414210857	1.782701102	0.945683669	1.510455533	0.019077601	0.652164657	0.575727383	1.910151896	0.957596839	1.432325847	0.718968951	1.531199032	1.871721579	1.646538073	5.509273569	5.355674106	5.402699441	5.775138358	5.796839982	6.076316801	5.580346515	6.151642375	5.645202077	6.138459539	5.537710218	5.867237549	6.142073011	5.998496409	5.966168952	5.84390012	5.407352751	5.813695696	5.63691458
P50990	5.979521538	5.440119552	5.938501512	5.758234732	5.753324126	5.688284776	5.710110938	5.710844135	5.861357448	5.702290253	5.45480675	5.843925335	5.744754698	5.940947318	5.765199072	5.854629261	5.927906159	5.949266534	5.886817384	5.54962349	5.523458451	5.890772144	5.983196246	5.634952084	5.677110179	5.873267443	5.199196469	5.658275908	5.779734753	5.669116143	5.775138358	5.669310286	5.841973119	5.96362825	6.247927513	6.16711703	5.950312876	6.106850796	5.884190874	6.312822464	6.009586049	6.473191618	6.076316801	6.129626475	6.093109404	6.23317226	5.784678464	5.958378712	5.84582455
P08571	2.239537657	3.617528431	3.40052413	3.746064571	3.433627013	3.101917713	2.789539107	2.821124868	2.384653139	3.165795288	2.818433773	2.838331167	3.341505092	2.839978974	3.209370459	3.186847303	3.549032422	2.392091441	3.072591897	3.666802407	2.545444589	2.861771393	3.752584136	2.287042678	2.796789764	3.169869191	2.492770455	2.777037219	2.914695624	3.332731128	2.8372705	4.357552005	3.441837559	4.139142019	1.141868716	2.934830986	3.172594188	1.141868716	3.554998069	2.252980741	3.052531824	2.645394244	1.698959272	2.630716096	2.135315965	2.341036918	3.463796811	1.826463745	2.992768431
P48509	2.193575561	2.704496292	1.008390775	2.558958319	2.508092142	2.240650906	0.974001358	2.305149235	2.114641849	2.089723677	2.339148654	2.360321644	2.490892846	2.445349802	2.083164909	2.071221242	1.671969186	1.48379336	2.023466679	2.045449292	2.33540003	2.054018718	2.159410677	2.12570975	1.103946426	1.081749366	0.046554702	1.289096346	2.647926804	2.529549269	2.270030516	2.047305715	1.605652359	1.312277925	0	0.635367454	1.197446064	0.565597176	0	0	1.83052577	1.382206107	1.30256277	0	1.242856524	1.318075769	2.151642375	1.396890153	1.542670779
Q86VB7	3.716780203	2.656731773	2.890073379	3.700234809	2.76515886	2.755426118	3.847344777	2.821124868	2.095654984	2.089723677	1.365297035	3.11286797	2.88082171	2.781825846	2.444870882	3.53436478	3.086074833	2.981280681	2.911412652	3.164563393	1.990219852	3.426531727	3.383333503	1.965253034	1.926149267	2.516726185	1.022099902	1.071718479	3.872694867	3.01983607	2.8372705	3.562344198	2.576925182	3.904965719	1.141868716	3.90303827	3.394148254	0.565597176	3.128183402	2.252980741	3.341036918	2.645394244	0.629162305	2.866578332	2.135315965	3.180041746	2.970240133	0	3.958533383
Q9NR16	2.416228992	2.89412534	4.292754292	3.746328921	2.76515886	2.877913216	3.798638118	2.094943899	3.4890495	2.520886272	2.81849337	2.864992059	4.247230251	4.537941949	2.843301309	3.756006487	3.405848253	1.654872669	3.597638798	0.946132902	2.200264411	2.757415315	1.827378154	2.622411401	2.419692608	1.719935661	3.470147988	2.195682236	3.444303714	1.474092752	0	0	0.995182984	0	0	0	0	0	0	0	0	0	0	0.659924558	0	0	0	0	0
Q9Y5K6	3.654130577	4.355086566	3.489315956	4.12211531	3.792571413	4.311598529	3.95530038	3.807586379	4.315620061	4.28208745	4.682723794	4.302812189	4.421182226	4.238412248	4.521171933	4.574723743	4.515002472	4.627836596	4.423983495	4.304587891	4.778685132	4.577041875	4.564493216	4.605884837	4.790482066	4.787717687	5.021590764	5.035278059	3.373127715	4.655051053	4.161887682	1.371094152	3.160274831	3.752034916	4.206330648	3.109917692	3.289834465	3.670915852	3.554998069	4.56701805	4.027979696	4.03972331	5.540089282	3.384049807	4.343407822	3.549669171	3.975752454	3.768713657	3.743802172
O95400	0.808408857	0.949854216	0.004793024	2.11816977	1.637245144	0.004793024	0.943762635	0.004793024	0.672414248	2.293847844	2.249806031	1.808033749	2.119719389	1.732247009	1.882258007	1.861311943	1.341543781	0.473053496	1.579821768	1.162411701	0.019077601	2.037104277	0.893195954	2.12570975	1.103946426	1.776532772	2.34601084	1.531199032	1.570389328	1.998929207	0	0	0	1.312277925	1.141868716	0.635367454	0.578536232	1.98550043	1.03796785	1.31421313	0	0.748461233	1.30256277	1.329602023	0.629162305	1.718087584	0	3.017921908	1.542670779
P28907	0.808408857	0.949854216	2.746140249	0.009554411	0.042032132	0.73058964	0.042032132	1.091346149	0.912553596	2.316762105	1.102904769	2.81871496	1.277089759	1.620303031	0.947651311	0.542032132	1.190641686	1.939728728	1.028291764	2.890621564	0.811558851	1.161899589	1.303268492	3.281528207	1.476787831	1.081749366	2.850258237	2.555175125	1.871721579	1.091889691	0.707819249	1.371094152	0	2.827819025	0	1.329602023	0	0.565597176	1.669026766	2.007195501	1.83052577	0	0	0	0	0.641546029	0	0	2.691534165
P16070	3.075820285	3.927138806	3.1160643	2.873422405	3.31788445	3.776263339	3.92000554	3.372334709	2.745812548	3.451890321	3.946629055	3.028908037	3.772937864	3.126130448	3.02291465	3.670404553	2.982722077	2.897989655	3.540056167	3.584476206	3.61852561	3.222085047	3.27076155	3.322539538	3.166130189	3.199346958	3.786658647	3.610996524	3.215850105	3.645297598	2.672048117	3.562344198	2.576925182	3.665999073	3.221361557	2.934830986	3.060047384	1.141868716	2.923466152	3.649998594	3.582957365	2.425817338	2.253989266	2.630716096	2.559083869	3.750606505	3.102098188	2.835924074	3.503348735
P15529	0.014347436	0.949854216	0.004793024	1.776090152	0.042032132	1.044296962	0.042032132	1.008390775	0.62345737	1.436447205	2.128052438	1.211977297	1.300007979	1.732247009	1.933267187	0.542032132	1.341121836	1.782701102	0.945683669	1.510455533	1.658507287	0.004793024	0.732334134	0.632518379	1.412207429	0.004793024	0.046554702	0.014347436	0	0.575727383	2.021479727	2.499101764	2.009586049	2.827819025	2.676568315	3.272520928	2.93797206	3.972079915	0	1.31421313	1.40780593	3.283921772	4.34506514	1.329602023	3.654588296	3.180041746	2.408711861	0.742724863	2.507583241
Q08722	0.014347436	0.046825157	0.004793024	0.009554411	0.042032132	0.004793024	0.042032132	0.004793024	0	0.004793024	0.004793024	0	0	0	0	0	0	0	0	0.032901029	0.019077601	0.004793024	0.004793024	0	0.004793024	0.004793024	0.046554702	0.014347436	0	0.004793024	1.337235348	1.371094152	2.009586049	1.312277925	1.826463745	2.126532406	1.197446064	1.59454855	1.03796785	1.701918647	1.40780593	0.748461233	2.007195501	2.380360048	2.135315965	2.341036918	1.834576391	0.742724863	2.507583241
P08174	1.065626448	0.046825157	1.43077921	0.009554411	1.946059488	0.73058964	1.476787831	1.450790133	0.672414248	0.004793024	0.903677461	0.613254265	0	0.537481029	1.595022943	0	0	0	0.945683669	1.829170493	0.019077601	0.004793024	0.004793024	0	0.758007574	0.004793024	0.718968951	0.014347436	0.903677461	0.004793024	0.707819249	4.357552005	3.160274831	1.312277925	0	1.76836079	3.573697675	2.275007047	2.099856237	0	1.83052577	0	0	0	2.704871964	0.641546029	3.102098188	2.161350266	0.565597176
P13987	3.291013017	4.083639095	3.823682201	3.545727214	3.551950215	3.495771631	4.142978497	3.641134229	3.339369624	3.919816551	3.787790926	3.934150774	3.813546583	3.574773309	3.87967351	3.647408385	3.396728609	3.433203306	3.6597053	3.967262969	3.6232127	3.298021311	3.561016057	3.705902926	3.819552758	3.529397791	3.671590636	4.005029976	4.028956161	4.120747444	3.231125158	3.805980272	2.576925182	2.827819025	2.676568315	2.934830986	3.394148254	2.735522177	3.128183402	3.046723866	3.213088014	1.793549123	1.698959272	2.088593923	2.559083869	2.341036918	3.561529806	2.630716096	1.877089818
P08962	3.419196622	3.138155274	2.754304471	2.71737193	2.797423545	3.121322423	2.963012364	2.79828539	3.057545761	1.960667382	3.297304131	2.838331167	2.802761982	2.945872683	3.300827791	2.73859472	3.16943008	3.358675228	2.990442349	3.350296922	2.33540003	2.054018718	2.159410677	3.457569744	2.317685662	2.516726185	3.650435154	3.044660559	3.117543115	3.194180119	2.270030516	2.811471031	2.322889571	1.946106992	0	2.934830986	2.774699222	0.565597176	2.427606173	1.31421313	2.172060746	1.382206107	1.30256277	1.748461233	2.358021097	2.063502942	2.151642375	2.161350266	3.102658131
P04233	2.573425348	2.995946078	3.765217475	2.515378929	0.736815538	3.06913829	3.650281529	2.904675493	2.621106462	3.066913264	3.896518171	3.526340898	3.503720357	3.229499737	3.002868408	2.228596488	3.16943008	2.078446374	3.159230733	1.753598502	2.545444589	1.445299006	2.669905211	2.106195609	2.63613604	0.737542441	2.830004128	2.087714395	2.148243387	2.632523382	3.109917692	2.499101764	3.160274831	4.139142019	2.676568315	3.272520928	1.197446064	2.275007047	2.690789548	3.541019153	2.674309986	0	0.629162305	3.96470667	2.559083869	4.84565731	2.803915838	0.742724863	3.503348735
P60033	4.058902057	3.781671448	3.124436064	3.877169409	3.938655906	3.235610714	3.655474093	3.380711346	3.057545761	3.142889745	2.605789075	2.499248205	2.88082171	2.564859941	3.02291465	3.446849368	3.253751098	2.897294576	3.082866661	3.291635843	3.189457892	3.16247029	3.295176753	2.78374433	3.271902588	3.169869191	3.256140312	3.199860131	3.452478044	3.194180119	3.109917692	4.493348449	3.313729572	3.256004204	1.826463745	3.109917692	3.172594188	3.100977648	2.923466152	2.718087584	3.052531824	1.793549123	2.253989266	2.088593923	1.59454855	1.718087584	3.561529806	3.177386315	2.507583241
P21926	2.915520021	3.837465101	4.032120008	3.816639553	3.878494505	3.770510609	3.827813301	3.536378762	3.449057945	3.451890321	3.348965814	3.11286797	3.151278948	3.05754183	3.456481782	3.117712914	3.170395851	3.06992391	3.003836964	3.478284558	3.812541709	3.544083463	2.969652474	3.57198125	3.649370087	3.293664492	3.712690487	3.774578896	3.792473235	3.293915839	2.270030516	2.811471031	2.801848446	2.207892852	2.676568315	1.329602023	2.774699222	1.98550043	2.427606173	2.892714827	2.172060746	3.283921772	3.07153387	1.329602023	3.099856237	2.063502942	2.61117238	2.416839742	2.117695043
Q16543	3.718624506	3.86452831	3.394637702	3.647397053	3.747363181	3.734220972	4.006847127	3.591106675	3.847662872	3.831612053	4.008150374	3.818835872	4.243577011	3.96293353	3.949999459	3.903017642	3.815197558	3.795483115	3.965374976	3.418565153	3.189457892	3.350595463	3.600582977	3.63982417	3.267450749	3.289214442	3.877376511	3.77598868	3.215419724	3.456427042	3.231125158	3.428053035	4.048178049	3.372023424	3.994579724	4.415037499	3.060047384	3.778909424	3.760575809	3.879705766	3.683322166	3.697106574	3.695251495	3.96470667	3.47940304	3.824088938	3.366905004	3.662965013	4.566003283
P60953	3.078498942	3.664854026	3.218909783	4.039468201	3.616299682	3.616591351	3.579778266	3.27912208	3.331669463	3.331512878	3.219428817	3.480364477	3.34696647	3.444210901	3.02291465	3.398548004	2.648568801	2.897294576	2.990442349	3.291635843	3.625389855	3.280292947	3.27076155	3.322539538	3.436678511	3.312672672	3.576096781	3.514882136	3.580547461	3.388432751	4.215160852	3.687434008	3.441837559	3.752034916	4.731545318	3.799778087	4.113811608	2.735522177	4.151371776	3.649998594	3.864928972	4.03972331	3.898853277	4.149476165	4.510117991	3.967783436	4.481557281	3.768713657	3.503348735
Q9Y5S2	1.859687869	0.046825157	1.939852883	2.11816977	2.15938658	2.519220042	1.875731861	1.782449202	2.304993022	1.769627666	2.481528951	2.173773776	2.119719389	2.287177933	1.595022943	1.530726821	1.010696432	1.48379336	1.579821768	1.829170493	2.54795846	1.898100436	1.952769586	2.117999652	1.758146281	1.776532772	1.022099902	2.417544329	1.256324148	1.646538073	2.021479727	1.371094152	0.995182984	0.635367454	2.31421313	1.76836079	1.584962501	1.59454855	1.669026766	3.185866545	1.83052577	2.135315965	2.007195501	2.088593923	2.559083869	2.341036918	0.812840461	2.161350266	2.310340121
Q99459	2.816748543	2.442652683	2.614623046	3.222929552	2.323813316	3.005305887	2.760803884	2.457683961	2.469285091	2.968475457	1.085468157	2.557911989	2.490892846	2.877729265	2.147061204	3.132900754	2.489366287	2.816834431	2.992475407	2.404961004	2.33540003	2.802122661	2.240701141	2.774129252	2.977819142	2.586542391	3.082965123	2.078406833	1.871721579	2.334072172	3.109917692	2.811471031	3.670538232	3.665999073	3.420437487	3.561529806	3.172594188	4.474652356	3.760575809	3.649998594	3.341036918	3.153805336	4.269531917	4.228049048	3.73804721	3.429392792	2.970240133	4.130107179	3.305970521
Q6P1J9	0.741888545	0.046825157	1.008390775	0.009554411	0.736815538	1.425373046	0.042032132	0.004793024	1.616207585	0.715909525	0.887560398	0.901613518	0.907787714	1.112760867	0	0	0	0.951081822	1.800367464	0.032901029	0.811558851	1.388365504	1.620737063	0.632518379	0.004793024	0.004793024	0.046554702	1.071718479	1.315358048	0.883304648	1.337235348	2.047305715	0	2.447138342	3.221361557	2.710760524	0.578536232	2.931052646	2.099856237	1.31421313	1.83052577	0.748461233	2.499101764	2.380360048	1.887525271	3.056583528	0	1.826463745	2.310340121
P12830	5.401671163	5.386389358	4.647896761	5.343246995	5.483216099	4.860172412	4.784487057	4.842949834	5.078323861	4.797414258	4.983488242	4.724907801	4.650723404	4.647777032	4.764702609	4.897273133	4.848767071	4.795261839	4.686013163	4.915426809	4.840163937	4.7539678	4.705516488	5.01316469	4.900015771	4.816451728	5.247050973	4.969102212	4.431714033	5.041176431	4.3305584	3.26102927	3.784503983	3.83525039	4.478540442	4.341036918	3.750606505	4.9605426	3.554998069	4.028569152	3.683322166	4.03972331	4.523561956	3.96470667	4.142957954	4.265536913	3.975752454	4.48499739	3.212050477
Q12864	6.514682844	6.814530177	6.42037877	6.574770557	6.77391136	6.651013641	7.007410214	6.809005335	6.751521499	6.62716299	6.607162596	6.719218513	6.623943099	6.554773002	6.824962499	6.487600511	6.586249008	6.767920371	6.653270798	6.548835287	6.599385189	6.790091142	6.811490222	6.597402581	6.951416569	6.801705217	6.664217972	6.51109734	6.257092282	6.520722803	6.421952599	5.082503904	5.773293086	5.260025656	4.568640195	5.603774686	6.040454121	4.9605426	6.103287808	5.596637034	5.569855608	6.568538865	6.040454121	5.2527285	6.619902043	5.154885602	6.408258967	5.978577002	5.669310286
P06493	3.192349959	2.89412534	3.306050411	3.816639553	3.548882875	3.761170798	3.725977355	3.380711346	3.135481217	3.247216339	3.348965814	3.026555668	3.249830123	3.303793714	3.489365715	3.288502888	3.246371687	3.06802276	2.992475407	3.584476206	3.705293797	3.773882821	3.297635124	3.570695958	3.649370087	3.490558077	4.177698944	4.377932406	3.366434873	3.392603506	2.8372705	3.805980272	3.313729572	4.067523994	3.855657547	2.710760524	2.774699222	3.42312992	3.128183402	2.718087584	3.052531824	2.645394244	4.269531917	4.228049048	3.969012308	3.824088938	2.61117238	3.177386315	2.992768431
Q9NYV4	3.192349959	2.89412534	3.306050411	3.816639553	3.548882875	3.761170798	3.725977355	3.380711346	3.135481217	3.247216339	3.348965814	3.026555668	3.249830123	3.303793714	3.489365715	3.288502888	3.246371687	3.152008864	3.092108404	3.584476206	3.705293797	3.773882821	3.297635124	3.570695958	3.649370087	3.490558077	4.177698944	4.377932406	3.366434873	3.392603506	2.8372705	3.805980272	3.160274831	2.827819025	2.979415668	2.126532406	2.774699222	2.735522177	3.128183402	2.252980741	3.052531824	2.135315965	2.720278465	3.653824359	2.559083869	3.429392792	2.61117238	2.835924074	2.507583241
Q14004	3.192349959	2.995946078	3.306050411	3.816639553	3.548882875	3.761170798	3.725977355	3.380711346	3.135481217	3.247216339	3.348965814	3.026555668	3.249830123	3.303793714	3.489365715	3.288502888	3.246371687	3.142187146	3.092108404	3.666802407	3.773884021	3.773882821	3.297635124	3.570695958	3.649370087	3.490558077	4.177698944	4.483013222	3.530346885	3.473335217	2.8372705	3.805980272	3.160274831	2.984893108	3.221361557	1.76836079	2.93797206	2.275007047	3.300123725	2.252980741	3.213088014	1.793549123	2.253989266	3.525233677	2.704871964	3.303537235	2.61117238	2.630716096	2.691534165
P24941	3.192349959	2.89412534	3.306050411	3.816639553	3.548882875	3.761170798	3.725977355	3.380711346	3.245169538	3.44320435	3.530315785	3.026555668	3.326925233	3.509868746	3.489365715	3.288502888	3.405848253	3.23373829	3.172224894	3.666802407	3.801616336	3.860233865	3.478469738	3.644702075	3.808194533	3.666018573	4.177698944	4.377932406	3.444303714	3.473335217	2.987927168	3.805980272	3.160274831	3.256004204	3.221361557	1.76836079	2.774699222	2.735522177	3.300123725	2.718087584	3.052531824	2.135315965	2.91201108	3.87774425	2.850666093	3.824088938	2.61117238	3.017921908	2.691534165
P11802	3.192349959	3.069625593	3.306050411	3.898804106	3.748813057	3.761170798	3.85983511	3.481412537	3.135481217	3.247216339	3.348965814	3.104482943	3.249830123	3.376484136	3.607650007	3.288502888	3.246371687	3.142187146	2.992475407	3.666802407	3.705293797	3.832415621	3.297635124	3.570695958	3.649370087	3.587581974	4.177698944	4.377932406	3.366434873	3.476871632	2.987927168	3.9206109	3.160274831	3.12763328	3.221361557	1.76836079	3.486285319	2.931052646	3.128183402	2.497399469	3.213088014	2.425817338	2.499101764	3.771533487	2.704871964	3.824088938	2.61117238	2.630716096	2.310340121
Q00535	3.436832104	2.995946078	3.306050411	3.816639553	3.650192857	3.833337589	3.786236769	3.380711346	3.20887076	3.527332847	3.440503806	3.197592348	3.418600202	3.816709752	3.768667191	3.647408385	3.464711404	3.371332495	3.463635354	3.813044159	3.773884021	3.918766664	3.645323603	3.904640761	3.835975955	3.666018573	4.322367182	4.43090936	3.366434873	3.545737381	3.109917692	3.805980272	3.557450937	3.12763328	2.979415668	2.434739414	2.583358615	2.735522177	3.439623138	2.892714827	3.213088014	2.135315965	2.499101764	3.87774425	3.209973162	3.303537235	2.803915838	3.321447116	2.507583241
Q96JB5	3.618117144	3.252264294	3.536346612	2.873422405	3.327191514	2.528243596	2.876742843	2.79828539	2.854293505	2.887054406	3.711189955	3.481001467	3.151278948	3.05754183	3.332369566	3.132900754	2.780379892	3.054238996	3.387271282	3.390605532	3.812541709	3.426531727	3.476671943	3.969313449	3.574359967	3.072845294	3.50089074	3.599253843	2.819559795	2.738134312	2.493134922	1.371094152	2.801848446	2.447138342	1.141868716	3.272520928	2.583358615	2.735522177	2.923466152	3.185866545	2.447138342	2.853330351	3.351439877	3.055427059	2.559083869	3.180041746	2.803915838	3.444490385	2.992768431
Q00534	3.192349959	3.091176208	3.306050411	3.816639553	3.548882875	3.761170798	3.725977355	3.380711346	3.135481217	3.247216339	3.348965814	3.026555668	3.249830123	3.371520479	3.489365715	3.288502888	3.246371687	3.06802276	2.992475407	3.584476206	3.705293797	3.773882821	3.297635124	3.570695958	3.649370087	3.490558077	4.177698944	4.377932406	3.366434873	3.392603506	2.8372705	3.9206109	3.160274831	2.827819025	2.979415668	1.76836079	2.93797206	2.275007047	3.300123725	2.252980741	3.213088014	1.793549123	2.720278465	3.653824359	2.559083869	3.303537235	2.61117238	2.630716096	2.310340121
P50750	3.291013017	2.89412534	3.555161203	3.974068866	3.548882875	3.761170798	3.786236769	3.380711346	3.20887076	3.247216339	3.348965814	3.026555668	3.249830123	3.376484136	3.607650007	3.288502888	3.473670215	3.152008864	3.172224894	3.584476206	3.705293797	3.860233865	3.297635124	3.570695958	3.738700511	3.490558077	4.177698944	4.377932406	3.366434873	3.392603506	2.8372705	3.805980272	3.313729572	3.12763328	2.979415668	2.434739414	2.583358615	3.100977648	3.300123725	2.497399469	3.213088014	2.135315965	2.91201108	3.771533487	2.850666093	3.429392792	2.61117238	3.017921908	2.861293729
Q9NXV6	2.408876712	2.680528564	0.732334134	0.828438841	1.946059488	0.73058964	1.17204496	1.782449202	0.672414248	1.049089986	1.985672142	0	1.917342126	1.112760867	2.083164909	1.754940801	2.106398789	1.463455153	1.579821768	2.404961004	2.75800302	2.037104277	2.540776811	1.823621433	2.056750241	0.004793024	2.285447325	2.195682236	1.27377427	1.855123117	0	0	0	1.312277925	2.31421313	1.329602023	1.915839552	3.42312992	1.03796785	1.31421313	1.83052577	0.748461233	2.007195501	1.748461233	0	2.917113455	0.812840461	2.630716096	0.565597176
Q9UKY7	2.788726499	2.519440478	1.756183685	4.249695477	1.42338371	1.479716105	3.42857028	3.006885209	2.650823086	3.773897899	3.83179107	3.414733398	3.68784893	2.975781983	2.699600741	3.670404553	2.648568801	3.371332495	3.540056167	3.477369579	2.917728229	3.718476413	2.669905211	3.717143602	2.773907408	2.959519579	2.649141792	0.014347436	0	2.420281971	1.722466024	1.371094152	2.322889571	1.312277925	2.31421313	0.635367454	1.584962501	2.544320516	2.099856237	3.046723866	2.447138342	2.135315965	2.007195501	1.329602023	3.099856237	2.567220918	2.61117238	3.017921908	2.310340121
P13688	2.922412362	1.418406428	2.999779555	2.558958319	1.258956975	3.235610714	2.760803884	2.821124868	2.744605184	3.117776951	3.146619837	2.935798633	3.261846315	2.966748551	2.902397365	2.925586341	2.255008343	2.413421676	2.310532963	1.454222865	2.917728229	2.62993418	2.37865448	3.122271352	2.644929525	2.669470677	3.402379013	3.408351047	2.413556654	2.45238601	1.722466024	0	2.801848446	0	4.307914199	1.76836079	1.584962501	0	2.099856237	0	1.40780593	2.135315965	1.30256277	2.380360048	2.704871964	1.718087584	2.970240133	0.742724863	0.565597176
P06731	5.541033528	4.01489011	4.460094702	4.855636857	4.243234556	3.821726169	3.213944601	4.17600258	3.47365216	3.286201987	3.687829771	2.931440572	3.581088902	2.603165324	2.809120633	4.282437096	3.704489501	3.846659065	2.682491619	3.616426296	4.583248267	3.81851769	3.421829902	4.142886355	3.821668122	3.582491443	4.998898149	5.293577487	3.452478044	4.901175318	3.330080291	0	4.752034916	0.635367454	2.31421313	3.685192638	3.750606505	2.544320516	2.923466152	1.31421313	3.213088014	3.283921772	3.07153387	3.653824359	5.025028794	1.718087584	4.618238656	1.826463745	2.861293729
P40199	4.008534105	2.32238961	3.485913286	3.247862147	2.323813316	1.932677894	1.17204496	2.789082925	2.114641849	1.436447205	1.085468157	2.360321644	1.277089759	2.209983646	0	2.430994219	1.313024846	2.596530147	0	1.454222865	2.75800302	0.652164657	1.989500485	2.712105731	1.758146281	1.432325847	3.397580425	3.304357318	0.666711867	2.538099008	2.021479727	0	3.441837559	0	1.141868716	3.561529806	1.915839552	1.141868716	2.099856237	1.31421313	1.83052577	1.382206107	0	2.088593923	3.300123725	1.318075769	2.970240133	1.396890153	0
Q14002	5.362502005	4.743236523	4.787809897	5.213532642	5.371154063	4.432597186	4.489441014	4.643178151	4.851312766	4.479443823	4.467760846	3.838265352	4.251924792	3.98153666	4.326050815	4.770642114	4.3658372	4.144940998	4.059342285	2.180027597	4.69775481	4.542782201	4.735483959	4.561633438	4.459064161	4.497707429	5.692161736	5.086388035	4.426810035	4.440333512	1.722466024	0	0	0	0	1.76836079	0	0	1.669026766	0	0	0	0	0	0	0	2.803915838	0	0
P31997	0.014347436	0.046825157	0.004793024	0.009554411	0.042032132	0.004793024	0.042032132	0.004793024	0	0.004793024	0.004793024	0	0	0	0	0	0	0	0	0.946132902	0.019077601	0.004793024	0.004793024	1.608063579	0.004793024	0.004793024	0.990317338	1.531199032	0.666711867	0.004793024	1.337235348	0	2.576925182	0	1.826463745	1.329602023	1.197446064	0	1.669026766	0	1.40780593	1.793549123	1.30256277	2.380360048	1.887525271	0	2.151642375	0.742724863	0.565597176
Q03701	0.808408857	0.772621773	1.057738609	0.009554411	0.942461738	0.004793024	0.042032132	0.695896078	0	0.725330705	0.004793024	1.514867783	0	0.575279838	0	0	0	0.478028326	0.945683669	0.032901029	0.019077601	0.652164657	0.004793024	0	0.658992879	0.004793024	0.046554702	0.014347436	0.903677461	0.004793024	0.707819249	0	0.995182984	0	2.676568315	0.635367454	1.197446064	1.59454855	0	1.31421313	0	1.793549123	2.499101764	2.380360048	0.629162305	2.341036918	0.812840461	2.161350266	0.565597176
Q9BXW7	2.193575561	3.069625593	3.65096918	3.709060109	3.83443556	3.761170798	3.631665799	3.591106675	3.831185839	3.178604735	3.618450853	2.996804728	3.741591877	3.705300109	3.433825801	3.783939007	3.151538035	3.499154551	3.404039475	2.890621564	3.895625733	3.613849416	3.476671943	3.226933262	3.165443803	3.37659188	2.875641993	3.772772028	3.523712482	3.473335217	3.520212692	3.428053035	2.995182984	3.83525039	3.221361557	2.434739414	3.573697675	3.273018494	3.660685273	2.718087584	3.341036918	4.258016331	2.499101764	3.055427059	2.850666093	3.303537235	3.23878686	2.835924074	3.212050477
P08217	4.131361792	2.519440478	3.786141346	0.649042386	2.505387433	0.004793024	5.160542387	4.96415137	3.024783923	4.279660585	1.474611819	2.781723483	2.286644171	3.469058193	4.63929406	2.100409097	3.300471839	1.760315888	3.912374028	3.88759845	6.15106121	4.425018805	0.004793024	3.903253545	3.942798977	1.694553933	2.875641993	3.885148556	4.523550441	4.424166039	0	0	0	0	0	0	0	1.141868716	0	0	0	0	0	0	0	2.341036918	0	0	0
P09093	4.626254927	3.48214001	4.095401356	4.721451019	2.883636709	4.102510174	5.346740052	4.485612865	4.360456903	4.551171595	1.256481434	1.703189723	2.802761982	3.967738354	3.994803026	3.302748402	4.421339853	2.178625853	4.673211509	4.037858297	5.723984436	4.150742	3.810979934	3.497975133	4.926323116	3.196640594	3.929053647	4.260671969	4.371699586	5.400464326	0.707819249	2.047305715	0	0	0	0	0	0	0	0	0	0	0	0	0	3.890446693	0.812840461	0.742724863	0
P08861	3.825635894	2.590181361	3.589120506	3.351980233	2.508092142	2.731535098	4.681814501	4.472279447	3.669380371	3.687476067	1.256481434	1.505143263	2.286644171	3.375888358	3.786700897	2.895969966	3.503241774	2.078446374	3.827767429	3.620845106	5.606700483	3.577283054	2.836114599	3.412501002	4.371222765	3.083314879	3.818639279	3.682888255	4.412783857	4.756942737	0.707819249	2.047305715	0	0	0	0	0	0	0	0	0	0	0	0	0	2.567220918	0.812840461	0.742724863	0
Q7Z7K6	0.014347436	1.084064265	0.732334134	0.009554411	0.042032132	1.936637561	0.974001358	1.450790133	1.616207585	0.725330705	1.766222209	0.613254265	1.600733291	1.112760867	1.882258007	1.530726821	1.892805498	0.779541934	2.469557903	0.915938621	0.019077601	0.004793024	1.620737063	0.934606696	1.926149267	0.69957643	1.022099902	0.741888545	1.570389328	1.338960808	2.021479727	0	0	2.447138342	2.31421313	1.329602023	1.197446064	0.565597176	1.669026766	1.31421313	1.83052577	2.645394244	0.629162305	0.659924558	2.358021097	1.318075769	2.408711861	1.396890153	1.141868716
P23141	1.445476236	3.617528431	4.054359447	3.309000121	2.678705624	4.158781679	4.597998241	3.061319796	4.14338473	3.20207349	2.653953862	4.23029202	2.489000164	3.690730907	3.288772321	4.317178207	3.903534179	4.183338386	3.916525223	3.49679718	4.021146333	3.767055234	4.125323333	3.146918198	3.947514954	3.492623958	3.137196273	3.273125445	3.985038945	3.674108536	2.987927168	4.193246076	1.605652359	1.946106992	0	3.109917692	4.829342194	5.379782669	5.035917111	4.56701805	2.172060746	1.382206107	4.724468377	1.329602023	1.242856524	0.641546029	2.970240133	4.048178049	2.992768431
O00748	5.362502005	5.579048951	5.161655346	5.361038987	4.969636931	5.789878719	5.667210059	5.474945609	5.834403839	4.781842199	5.924359259	5.635847281	5.622656132	5.466271201	5.872101711	5.714486425	5.588167804	5.737398836	5.517903217	5.33194465	5.744801393	5.754676113	5.78784979	5.628835283	5.747014872	5.605897489	5.879986181	5.672467437	5.24223664	5.414100689	4.424474255	0	3.784503983	3.665999073	0	1.329602023	2.774699222	0	4.664862048	0	3.776103988	5.679949192	3.218264536	2.866578332	5.048904591	0	4.770124261	0.742724863	3.582556003
Q6UWW8	3.505830124	3.192996946	2.999779555	1.776090152	2.15938658	3.459615211	3.329645162	2.458384806	3.415659956	3.117776951	2.603282543	2.617927341	2.759751033	2.975781983	3.207551059	2.211419241	2.668405108	3.06992391	2.811779656	1.454222865	3.029732682	2.245267951	2.669905211	2.287042678	2.773907408	2.82572966	1.61229457	2.497452758	2.544033098	2.237326178	1.722466024	0	0	0.635367454	0	1.76836079	0.578536232	0	2.427606173	2.718087584	0.748461233	0.748461233	0.629162305	0	0.629162305	1.318075769	1.461179281	0	0.565597176
P00751	4.321918236	4.364588033	4.414385897	4.855636857	4.475337368	4.212461511	4.027961143	4.778354181	3.55482654	3.919816551	2.606651173	3.801813172	3.92572045	3.662728388	3.996361937	3.728363656	4.519771188	5.202933229	4.623173163	4.715237892	3.804676964	3.989904709	4.837247686	2.491555076	4.246639017	3.829387559	3.534743919	4.290608327	4.916770305	4.440333512	4.957759861	6.173260714	6.240059863	6.181102551	4.66106548	5.509273569	5.509273569	5.001652142	4.523980068	4.880359013	5.258518925	5.961005868	5.781709415	3.87774425	3.395976765	5.057594679	5.580346515	5.355674106	4.981548255
P08603	4.131361792	4.533491859	3.631024866	5.344708991	4.243234556	4.061250085	4.186448197	4.665387869	3.387152235	3.90954667	2.363188563	3.418692865	3.927201495	3.371520479	3.713821057	4.635113201	3.921061871	4.690141238	4.281061924	5.067840793	3.858794347	3.222085047	4.175056671	2.295315646	3.468587568	3.901751872	4.144957286	3.599253843	4.494960052	4.157042804	5.219039414	6.413063715	6.086047741	6.421952599	4.568640195	5.776981273	4.998496409	5.088169871	5.271774255	5.348846161	5.328285968	6.316628491	5.387500406	4.493348449	4.24361831	5.282192662	5.434739414	5.462052319	5.014206492
Q03591	1.142296548	2.507445424	1.43077921	2.160680262	1.258956975	1.729386392	2.213141324	2.526048519	0.62345737	0.004793024	0.575727383	1.514867783	1.300007979	1.732247009	1.882258007	1.545031503	1.010696432	1.576816209	1.485492253	2.94999919	0.811558851	0.004793024	1.303268492	0	0.004793024	1.432325847	1.022099902	0.803657923	2.268717065	1.961333625	1.722466024	3.428053035	2.995182984	2.984893108	1.141868716	2.126532406	1.584962501	0.565597176	2.923466152	2.497399469	2.172060746	3.61156586	2.499101764	1.748461233	1.242856524	2.341036918	3.23878686	1.826463745	1.141868716
P05156	0.014347436	1.084064265	1.969780466	2.488832295	1.42338371	2.043093713	0.699138697	2.305149235	0	1.049089986	0.004793024	0.598723032	0	0.849479636	1.595022943	1.214446381	1.010696432	2.563170751	1.26055888	3.020294275	1.658507287	0.652164657	1.989500485	1.297319391	1.412207429	1.432325847	0.718968951	0.803657923	0	0.76802645	1.337235348	3.26102927	2.801848446	2.827819025	1.141868716	2.434739414	2.398715194	1.141868716	2.427606173	1.31421313	1.83052577	2.425817338	2.499101764	0.659924558	0.629162305	1.718087584	2.408711861	2.416839742	1.877089818
P23528	6.83615431	6.625634659	6.776206048	7.011500037	6.786044909	6.7956654	6.770315083	7.000962739	6.843415364	7.002339029	7.05642802	7.080525621	6.728734731	7.143182387	6.933258007	6.670916567	7.1207821	7.09376932	7.179338534	6.740230942	7.513146911	7.470613554	7.285343524	7.080855959	7.155674319	7.032410884	7.127475582	7.050818826	6.8946482	6.683415706	6.378106965	6.381744813	6.025324156	6.457244059	6.324450605	7.047232996	6.444600814	6.584060534	6.324450605	6.430842793	6.573293728	6.72474121	6.758267639	6.0437382	6.544320516	6.363287909	6.589014385	6.689858236	6.659258604
Q9Y281	4.519356085	4.551070796	4.236779102	4.69214293	4.561162132	4.437554996	4.584954486	4.301534717	4.450196538	4.632088748	4.171867153	4.588223557	4.59657847	4.547023223	4.577722836	4.149203709	4.9184893	5.035894203	5.198342988	4.283042245	5.144754436	5.577287554	5.262833416	4.892963565	5.061151749	5.034170776	4.987628985	5.11316499	5.511771011	5.207302454	3.424026283	4.991408467	3.784503983	4.778208576	4.731545318	6.23317226	4.381283373	5.379782669	4.151371776	3.415488271	4.69803322	4.3305584	4.523561956	3.771533487	4.035037329	4.334377582	3.23878686	4.628384781	4.390025611
Q9P2M7	4.601432723	4.538260991	4.414385897	5.014276841	4.854783292	4.125173161	3.903509127	4.333304986	5.022293901	4.96867576	5.112798462	4.286756778	5.138862196	4.447988556	4.59177106	5.025669131	4.949152857	4.816257958	4.578590085	4.344245612	4.840163937	5.053352711	4.183232995	4.757933349	4.311098651	3.968394601	4.959486628	4.795373151	3.866160607	4.956079013	3.969626351	0	2.995182984	1.656877683	4.66106548	2.934830986	2.398715194	3.560714954	2.099856237	4.939853428	3.052531824	1.382206107	4.131479736	0	4.093109404	2.063502942	3.366905004	2.161350266	4.173127433
Q9Y6H1	4.314993679	4.136308672	2.265257358	3.981451215	3.938655906	2.979430615	2.879777967	3.27850163	3.167257025	3.331512878	3.169662934	3.104482943	3.495968747	3.229499737	3.707373902	3.577615558	3.253751098	3.307902676	3.159230733	3.560610759	3.61852561	3.486423154	2.956987221	3.353969734	2.977819142	3.40969657	4.036762498	4.242101476	2.639379591	3.596717669	2.8372705	1.371094152	3.313729572	2.207892852	1.826463745	2.434739414	2.774699222	3.778909424	2.427606173	2.497399469	1.83052577	2.853330351	2.91201108	3.384049807	2.984893108	3.180041746	2.151642375	3.017921908	1.877089818
Q9NX63	3.584682312	4.141389624	4.231408806	3.981451215	3.968120433	3.860862984	4.224593586	4.069517787	4.227188949	3.981708161	4.419962583	3.482435529	3.824630484	3.816709752	3.651368807	4.190323652	3.968011096	3.503834473	3.649911312	3.63858428	4.109425988	4.060408658	4.075798357	4.025186997	3.890867528	3.912990309	3.712690487	3.82007747	3.976626798	3.867753191	4.112700133	3.562344198	3.784503983	3.477245577	3.420437487	3.272520928	3.486285319	4.333423734	2.923466152	3.185866545	3.582957365	3.61156586	3.695251495	3.055427059	4.292781749	3.429392792	3.814892173	3.177386315	3.305970521
Q12873	0.014347436	0.772621773	0.004793024	0.009554411	0.042032132	0.004793024	0.699138697	0.004793024	0.912553596	0.004793024	0.004793024	1.514867783	1.300007979	0.849479636	0	0.542032132	0	1.257570261	0.455366331	0.032901029	0.019077601	0.004793024	0.575727383	0	0.004793024	1.776532772	0.718968951	0.741888545	0	0.76802645	2.021479727	2.047305715	1.605652359	2.447138342	2.31421313	1.76836079	2.583358615	1.59454855	2.427606173	2.007195501	1.83052577	2.135315965	2.007195501	2.866578332	2.559083869	2.341036918	1.834576391	3.017921908	2.507583241
Q14839	0.741888545	0.046825157	0.732334134	1.467926816	1.637245144	0.69957643	1.445022268	1.782449202	2.486410648	2.460351495	1.984352594	2.133508177	2.644128417	2.55635192	2.438339778	2.100409097	2.648568801	2.784657776	2.657831416	1.510455533	1.658507287	2.037104277	1.635301015	1.910151896	0.658992879	1.776532772	0.718968951	0.803657923	2.426842607	1.091889691	2.8372705	3.056583528	2.801848446	3.574908836	3.221361557	3.421335523	3.750606505	3.881011964	3.128183402	3.649998594	3.213088014	3.515174171	4.673367972	4.059470652	3.654588296	3.890446693	2.970240133	4.48499739	3.958533383
Q8NE62	2.949026764	3.266676461	2.27493314	2.160680262	2.721419234	2.881882827	3.329645162	2.305149235	3.135481217	2.799627154	3.502437438	2.828120417	3.341505092	2.662912658	3.575116677	2.640903518	2.994973168	2.563170751	2.761521316	3.328446625	2.33540003	2.633023446	3.055358401	2.982950617	3.468587568	2.516726185	1.789482771	2.078406833	3.01858933	3.456427042	1.722466024	1.371094152	2.576925182	2.647698256	1.141868716	2.710760524	3.394148254	3.273018494	3.660685273	4.677508242	2.447138342	3.697106574	3.695251495	3.055427059	2.704871964	0.641546029	3.655351829	3.177386315	1.141868716
Q8IWX8	1.28827988	0.772621773	2.090646706	1.185745357	0.736815538	1.425373046	0.699138697	0.004793024	2.095654984	1.756543216	2.339148654	2.192628077	1.300007979	2.662315708	2.444870882	0.542032132	1.555137072	1.996166691	1.264946557	0.627417941	0.811558851	1.898100436	2.159410677	1.599407708	2.078009506	1.223051638	0.718968951	0.803657923	1.27377427	0.575727383	1.337235348	1.371094152	1.605652359	1.656877683	0	2.934830986	1.197446064	2.275007047	1.03796785	1.701918647	1.83052577	1.382206107	1.698959272	2.088593923	2.559083869	1.718087584	0.812840461	2.161350266	2.117695043
Q96EP1	0.014347436	0.046825157	0.004793024	0.009554411	0.042032132	0.004793024	0.042032132	0.004793024	0.62345737	0.004793024	0.004793024	0	0.607062403	0	0	0	0.497591492	0	1.485492253	0.946132902	0.811558851	1.689936763	0.004793024	0.632518379	1.758146281	0.004793024	0.990317338	0.741888545	2.571682196	0.575727383	2.021479727	0	0	2.447138342	1.826463745	0	0.578536232	0	0	0	0.748461233	2.425817338	3.07153387	0	1.242856524	1.318075769	0.812840461	0	2.310340121
P10645	4.594124598	5.26269216	4.253202347	5.304679509	5.082893566	5.240375111	4.921782587	4.792772736	5.555082672	4.45692062	5.75019715	5.353620544	5.057759734	5.662537085	5.07039522	5.650347415	5.186349402	4.842956373	5.017087128	5.288529836	5.333759104	5.119015745	4.870566283	5.162343507	4.591099335	5.1772795	5.521790914	4.861653827	2.224368266	5.751684925	2.8372705	0	0	0	0	0	2.398715194	0	0	0	0	0	0	0	0	0	0	0.742724863	1.141868716
Q9BWS9	0.014347436	0.046825157	0.004793024	0.009554411	0.042032132	0.004793024	0.042032132	0.004793024	0	0.004793024	0.575727383	1.211977297	0	0	0	0	0	0	0	0.032901029	0.019077601	0.004793024	0.004793024	0.632518379	0.957596839	0.004793024	0.046554702	0.014347436	0	0.004793024	2.493134922	1.371094152	0.995182984	1.312277925	1.826463745	1.329602023	1.197446064	1.141868716	1.669026766	1.31421313	1.40780593	2.645394244	2.499101764	0	1.59454855	1.718087584	2.151642375	1.826463745	0.565597176
Q9HD42	1.859687869	2.865584378	1.756183685	0.957205722	1.045629883	2.043093713	1.938278664	2.458384806	1.905303811	1.960667382	2.325960198	1.840342211	1.917342126	1.932301638	2.229637113	2.270647278	2.489366287	2.153194316	1.800367464	1.162411701	1.658507287	0.740993872	0.575727383	1.297319391	0.957596839	1.014940406	0.990317338	1.861028966	1.764910473	2.756148565	1.722466024	0	2.009586049	1.312277925	1.141868716	2.434739414	1.584962501	2.275007047	1.03796785	2.007195501	1.40780593	1.793549123	1.30256277	1.329602023	1.887525271	2.063502942	1.834576391	0.742724863	2.507583241
O43633	2.699758931	1.48220137	2.265257358	2.11816977	2.292060342	2.043093713	1.938278664	2.315843183	1.825545624	1.996666094	1.568314449	2.331554638	2.691377427	2.55635192	2.097491777	2.060737979	1.885562477	2.153194316	2.023466679	1.162411701	0.866026037	2.265852225	2.37865448	0.632518379	2.268937923	1.747689823	2.627585852	1.531199032	1.098198606	1.855123117	1.337235348	1.371094152	2.009586049	1.656877683	2.31421313	2.126532406	1.197446064	1.98550043	1.669026766	1.701918647	1.40780593	0.748461233	1.30256277	2.088593923	0.629162305	0.641546029	2.151642375	1.396890153	1.542670779
Q9Y3E7	0.014347436	0.046825157	0.004793024	0.009554411	0.042032132	0.004793024	0.042032132	0.004793024	0	0.004793024	0.004793024	0	0	0	0	0	0	0	0	0.032901029	0.019077601	0.004793024	0.004793024	0	0.004793024	0.004793024	0.046554702	0.014347436	0	0.004793024	1.722466024	1.371094152	2.322889571	1.656877683	2.31421313	1.76836079	1.197446064	0.565597176	2.099856237	1.31421313	1.40780593	0.748461233	2.499101764	1.748461233	1.887525271	1.318075769	2.151642375	1.826463745	1.542670779
Q9BY43	2.631530144	2.865584378	0.703238101	2.502759879	2.323813316	2.443942408	2.606800659	2.526048519	2.690001435	2.813777156	3.147352847	2.709441282	2.864026764	2.879878564	2.909689331	2.977346318	2.656168009	3.06802276	2.811779656	3.164563393	3.61852561	2.473981104	2.956987221	3.312407393	2.773907408	2.308614952	3.324712565	2.94501889	1.871721579	2.914990723	1.337235348	0	1.605652359	0	1.826463745	0.635367454	1.197446064	1.141868716	1.669026766	1.31421313	0.748461233	1.793549123	1.698959272	1.329602023	1.59454855	1.318075769	2.151642375	0.742724863	1.542670779
Q9H444	3.505830124	4.189792528	3.64395303	4.039468201	3.848673162	3.308577886	3.655474093	3.78652902	4.381771961	4.354123053	4.516833183	3.838265352	4.37473082	3.96293353	4.36443322	4.145390277	4.064497225	3.649152485	4.011908959	4.059708409	4.530625675	3.91546004	3.71769484	3.84965921	3.166130189	3.912990309	3.73111534	3.940838563	2.688872687	4.206501995	2.8372705	0	2.801848446	1.946106992	3.855657547	2.934830986	2.93797206	3.560714954	2.690789548	3.046723866	1.83052577	2.645394244	3.805980272	2.380360048	2.358021097	2.917113455	3.23878686	2.161350266	2.691534165
Q96CF2	0.808408857	2.172149138	0.703238101	0.957205722	0.736815538	0.69957643	1.6008692	1.008390775	2.469285091	1.049089986	2.046051086	1.701415651	2.477203635	1.732247009	2.298398679	1.880834119	1.885562477	1.790281798	2.089987267	0.946132902	2.917728229	0.953735916	0.732334134	2.117999652	0.004793024	1.081749366	0.046554702	1.531199032	0.666711867	2.165360461	0	0	0.995182984	0	2.31421313	1.329602023	0.578536232	1.59454855	1.03796785	0	0	0.748461233	0.629162305	0	0.629162305	1.318075769	0.812840461	0	0.565597176
Q9NZZ3	3.535495163	3.138155274	1.756183685	2.715008793	2.885845969	2.594290137	3.01809047	2.667889297	2.469285091	2.572588726	3.028883733	2.192628077	2.286644171	1.940505982	2.444870882	2.428022524	2.255008343	2.300784875	2.309463863	2.56712964	2.33540003	2.245267951	2.159410677	2.729817447	2.27208812	2.300007979	2.982247836	1.528154957	0	2.632523382	2.270030516	1.371094152	2.576925182	1.946106992	1.141868716	2.126532406	1.915839552	2.275007047	2.099856237	1.701918647	1.40780593	1.793549123	2.007195501	1.748461233	2.135315965	2.063502942	2.61117238	1.826463745	1.877089818
Q9UHD1	0.741888545	1.675650832	1.43077921	1.467926816	0.736815538	1.425373046	0.699138697	1.450790133	1.295871619	1.436447205	0.004793024	1.211977297	1.300007979	1.112760867	0	1.214446381	1.010696432	0.951081822	0.945683669	0.627417941	0.866026037	0.004793024	0.004793024	0.632518379	0.004793024	0.004793024	0.046554702	0.014347436	0	0.004793024	0	2.499101764	0.995182984	2.447138342	2.31421313	1.76836079	2.93797206	0.565597176	1.03796785	2.252980741	2.447138342	1.382206107	1.698959272	1.329602023	1.59454855	2.567220918	0.812840461	3.017921908	3.102658131
Q99653	3.952327278	3.890942117	3.606914698	3.647397053	3.024706477	3.235610714	3.650281529	3.605147887	3.931402009	3.793155862	3.711189955	3.01130671	3.34696647	3.126130448	3.775710071	3.931876739	3.868983058	3.226173251	3.003836964	3.616426296	3.98876819	3.778986158	3.650970603	3.770621633	3.361233012	3.065557039	4.064694176	3.864826798	3.373127715	3.194180119	2.493134922	2.047305715	0.995182984	1.312277925	2.31421313	0.635367454	2.176322773	1.59454855	1.669026766	1.701918647	3.213088014	1.793549123	1.30256277	1.748461233	1.59454855	0.641546029	2.408711861	1.396890153	2.117695043
O43745	2.915411601	3.325639721	2.890073379	2.639818187	2.797423545	3.094554262	2.985154839	1.973490166	2.847570057	1.769627666	2.605789075	2.192628077	1.970035336	2.29873248	2.909689331	2.355904065	3.079294185	2.462991272	2.309463863	1.324580337	3.071379388	2.474015898	2.159410677	2.834479356	2.63613604	2.308614952	2.982247836	3.282889969	2.07419592	2.797558856	0	0	0	0	0	0	0	0	0	0.665999073	0	0	0	0	0	0	0	0	0
Q9Y3Y2	1.859687869	0.772621773	0.004793024	0.009554411	1.045629883	1.739080368	0.042032132	2.458384806	1.267196838	2.140255484	2.463408779	2.828120417	2.979372885	2.662315708	2.695895314	1.992801825	2.106398789	2.897989655	2.086364648	1.510455533	0.019077601	0.652164657	0.575727383	2.106195609	1.172934718	0.737542441	0.718968951	0.803657923	1.098198606	2.679245019	1.722466024	1.371094152	2.801848446	1.946106992	1.141868716	2.126532406	2.176322773	1.141868716	2.427606173	1.31421313	2.172060746	1.382206107	0	2.380360048	2.358021097	2.341036918	2.803915838	1.396890153	2.507583241
O76071	0.741888545	1.675650832	2.27493314	1.776090152	1.045629883	1.044296962	2.073775463	1.76328483	2.114641849	1.756543216	2.139921347	2.499248205	2.091106013	2.55635192	1.882258007	0.542032132	1.341121836	1.939728728	2.177461131	1.829170493	0.019077601	2.054018718	2.159410677	1.965253034	2.27208812	2.091896747	1.965862537	2.195682236	2.268717065	1.338960808	0.707819249	0	0.995182984	0	1.826463745	0.635367454	1.197446064	0.565597176	1.669026766	2.007195501	1.83052577	0.748461233	0.629162305	1.329602023	1.242856524	1.718087584	0	0.742724863	0.565597176
Q6FI81	2.631530144	2.558829053	1.735931884	2.346709405	2.566678554	2.083025623	0.974001358	2.458384806	2.971068778	3.178604735	3.055081845	2.570514721	2.97964938	2.879878564	2.909689331	2.798278764	2.648568801	2.413421676	3.247502173	2.548957068	1.990219852	2.401186233	2.450661409	2.919953487	1.710811388	1.454726555	2.679443087	2.902498297	2.914695624	2.902287816	2.270030516	2.499101764	0.995182984	2.827819025	2.676568315	2.710760524	3.289834465	2.275007047	2.099856237	2.497399469	2.674309986	2.135315965	3.218264536	2.380360048	2.559083869	1.718087584	2.151642375	2.416839742	2.117695043
Q99828	2.949026764	3.014870727	3.124436064	2.488832295	3.306017636	2.443942408	2.565188151	2.526048519	2.745812548	2.937473875	2.749054856	2.286499388	2.710791193	2.29873248	2.444870882	2.690671492	2.106398789	2.462991272	2.596530147	2.890621564	2.75800302	2.930633077	1.989500485	2.992476926	2.644929525	2.308614952	2.982574038	2.220521855	2.219035509	3.075866281	2.021479727	2.047305715	2.576925182	1.312277925	1.826463745	1.329602023	1.197446064	1.141868716	2.427606173	1.31421313	0.748461233	0.748461233	1.30256277	1.329602023	1.242856524	1.718087584	2.151642375	1.396890153	1.141868716
Q14011	1.535949966	1.987093324	1.735931884	2.558958319	1.983245997	2.246385215	1.875731861	2.094943899	1.905303811	1.960667382	1.568314449	1.808033749	2.121590801	2.140560611	1.585888081	1.214446381	1.010696432	1.782701102	1.800367464	2.3825316	2.33540003	2.054018718	1.620737063	2.117999652	1.758146281	2.516726185	2.693886901	2.195682236	1.922420451	2.165360461	0.707819249	1.371094152	1.605652359	1.656877683	1.826463745	0.635367454	1.584962501	0	1.669026766	0.665999073	0.748461233	0.748461233	0.629162305	1.329602023	1.242856524	0.641546029	2.151642375	1.396890153	0.565597176
Q9NZ45	0.014347436	2.660649792	2.061336359	2.297738569	2.566678554	3.351297376	3.19711072	3.176912364	3.611395412	3.266586464	3.374296212	3.349254411	3.418600202	3.42778891	3.207551059	3.26020833	3.141924472	2.797810176	3.404039475	3.328446625	3.189457892	3.26424442	2.882857536	2.622411401	2.663624514	3.176979194	2.440871459	2.087714395	3.048997788	2.646638642	2.021479727	3.26102927	2.009586049	2.447138342	2.31421313	0	1.915839552	1.141868716	2.427606173	2.718087584	1.40780593	1.793549123	3.218264536	0.659924558	3.209973162	1.718087584	2.408711861	3.017921908	1.877089818
Q8N5K1	2.949026764	3.091176208	3.449410519	3.351980233	3.240738277	3.459615211	3.144691418	3.27912208	2.86931127	2.799627154	3.219428817	3.482435529	2.710791193	3.303793714	3.370387643	2.980167813	3.064982866	2.897294576	3.6597053	3.351212108	3.296355086	3.350595463	2.971014286	3.307839093	3.467465803	3.499564054	3.082965123	1.865852302	3.013002614	2.756148565	2.021479727	3.056583528	2.801848446	2.447138342	2.31421313	3.272520928	2.774699222	3.42312992	2.427606173	2.718087584	2.874469118	1.793549123	3.695251495	2.088593923	2.135315965	2.341036918	1.834576391	1.826463745	2.691534165
O14578	0.741888545	0.046825157	1.008390775	0.009554411	0.042032132	0.69957643	0.943762635	0.695896078	1.295871619	0.725330705	1.568314449	0.901613518	0.692945577	2.209983646	1.396774561	0	0	0.951081822	2.089987267	1.869967245	0.811558851	0.004793024	0.732334134	0.934606696	0.658992879	0.69957643	0.046554702	0.014347436	0	0.575727383	1.337235348	1.371094152	0.995182984	1.312277925	2.31421313	1.76836079	0.578536232	0	2.690789548	0.665999073	0.748461233	1.793549123	2.007195501	1.748461233	0.629162305	0.641546029	2.151642375	1.826463745	1.877089818
Q07065	5.885025872	6.066747514	5.830655706	5.777981393	6.014495724	5.643651779	5.870646409	6.195401066	5.697009341	6.043434894	6.1526692	5.879649248	5.953903039	5.72947942	6.108722274	5.93100905	5.881744106	5.958105944	5.96354195	6.056637258	6.257233839	5.97339178	5.578486327	5.950696944	6.000322167	6.07382699	6.525417617	6.277781235	5.639457203	5.91753003	5.981852653	5.824428435	5.928212384	5.889716892	6.170192142	5.958378712	5.998496409	5.939618391	5.715710369	5.619902043	5.701733864	4.876107613	6.099715999	5.477029653	5.667513713	5.792161248	5.463578865	5.869460183	6.089582893
Q14008	3.293800093	2.507445424	3.394637702	3.604171812	2.167891679	3.166441868	2.879777967	3.176912364	3.245169538	2.937473875	2.910387038	2.808637485	2.644128417	3.318423786	2.699600741	3.19974279	3.396728609	3.475612564	3.095307869	1.324580337	1.658507287	2.633023446	3.352812738	3.226933262	3.138472866	2.949524961	2.627585852	2.94501889	3.11689632	2.373945504	2.493134922	3.26102927	2.576925182	3.752034916	3.994579724	4.476597708	3.486285319	4.810785827	3.554998069	3.415488271	3.341036918	3.029747343	4.614906116	3.384049807	2.850666093	4.123500664	2.408711861	3.768713657	4.063790532
P12277	6.490354026	7.358951072	6.865653865	7.436464745	7.707248858	7.319034855	7.506214828	6.860835854	7.166083784	6.301647373	7.866679976	6.621188668	7.61279259	7.192580298	7.445370775	7.375498163	7.180361263	7.486830202	6.954833292	7.128868756	6.597780131	6.663674849	7.260902119	7.23139982	6.864632427	7.048635559	8.364018689	7.480448685	7.859201455	7.854864156	5.008241853	5.742724863	3.441837559	3.904965719	3.420437487	4.99442887	5.934359234	5.199934034	5.035917111	5.165911939	4.575715712	4.963011648	2.720278465	4.944077555	2.984893108	2.917113455	4.71332923	4.333423734	2.691534165
P12532	6.225035718	6.376213852	6.0495369	6.263214483	6.520652297	6.212090232	5.912493454	6.276235128	6.532958796	6.22636193	6.167346938	6.076862759	6.205344036	6.061962832	6.351850064	6.078198224	6.191148814	6.392414741	6.069277083	6.306828962	6.249733465	6.43816805	6.345315066	6.337616635	6.240309612	6.173689551	6.380614652	6.170011528	5.894968301	6.096449269	5.575110597	4.554998069	4.545144678	5.152183419	5.019108823	4.941419362	4.920928429	5.52627752	5.619902043	5.09113562	5.400993254	5.060623885	5.20137248	6.262658655	5.63691458	5.022959567	5.546380038	4.836597444	5.065227623
P17540	4.690786568	4.691272147	4.565186435	4.641435844	4.915573732	4.877543634	4.29526109	4.839795058	4.884878892	4.656099828	4.458519986	4.356492087	4.360758789	4.418564172	4.666644029	4.443620667	4.625178583	4.713570645	4.451603378	5.025863139	4.637680667	4.938744409	4.737847263	4.816941536	4.714331936	4.787172718	5.166233732	4.994820906	4.486746837	4.882633618	5.478540442	3.26102927	2.576925182	3.12763328	1.826463745	3.685192638	3.394148254	4.474652356	4.350497247	3.046723866	3.582957365	3.697106574	3.07153387	4.751320887	3.395976765	3.056583528	4.166179824	2.835924074	2.861293729
Q7Z460	0.808408857	0.772621773	0.703238101	0.009554411	0.042032132	1.003589776	0.042032132	0.695896078	1.616207585	0.725330705	0.575727383	1.211977297	0.607062403	1.082822002	1.298653018	0.542032132	0.51310494	0.797274275	0.945683669	0.627417941	0.019077601	0.953735916	0.893195954	1.910151896	0.004793024	1.014940406	1.022099902	0.014347436	0	0.575727383	2.021479727	0	2.009586049	1.946106992	2.31421313	0.635367454	1.584962501	1.98550043	1.03796785	1.31421313	1.83052577	2.135315965	1.30256277	1.748461233	1.887525271	2.341036918	1.461179281	2.161350266	2.117695043
O75122	0.808408857	0.046825157	0.004793024	0.957205722	0.042032132	0.004793024	0.042032132	0.004793024	0.62345737	0.725330705	0.685547076	1.514867783	1.300007979	1.420248402	1.595022943	1.861311943	1.010696432	0.951081822	1.802920984	0.627417941	0.019077601	1.388365504	0.893195954	0.632518379	0.758007574	0.69957643	0.718968951	0.014347436	0.666711867	0.575727383	1.337235348	1.371094152	0.995182984	1.946106992	1.826463745	2.126532406	2.176322773	3.273018494	0	0.665999073	1.40780593	2.135315965	2.253989266	1.329602023	0.629162305	1.318075769	1.834576391	1.826463745	1.542670779
Q05315	5.466536857	4.145776967	4.212645723	4.725550044	4.177795579	4.916626033	3.868341519	4.305664892	4.40442447	4.169455528	3.859692281	4.130746603	4.538156114	3.765820691	4.288071398	4.226309888	4.402355247	4.365301638	4.315471356	4.77855185	4.126847488	4.727031383	4.524056472	5.005782606	4.927982948	4.124840125	5.211532141	5.185912615	5.08564095	3.695319323	1.722466024	2.047305715	0	2.207892852	2.676568315	3.685192638	2.774699222	2.275007047	3.300123725	1.701918647	1.83052577	0	0	2.380360048	0	0	3.463796811	2.416839742	1.542670779
A8K7I4	8.321325674	8.536496551	8.781860511	8.437599508	8.214534918	8.520982753	8.510553653	8.526687856	8.81163681	8.21327367	8.21366793	8.32838503	8.446054023	8.621922346	8.730089249	8.241120665	8.631178432	7.996756902	8.287602746	8.663111227	8.349735314	8.384824916	8.597545517	8.394431344	9.08374423	8.350244708	8.359286783	8.37472869	8.08373517	8.237229195	5.575110597	6.198756057	1.605652359	6.830018642	1.141868716	6.18401575	5.832046086	4.754887502	7.944585182	4.624490865	5.861459166	3.153805336	2.499101764	3.96470667	0	3.180041746	7.121257212	2.416839742	5.014206492
Q14CN2	4.36034847	5.075175935	5.144691623	5.135750189	4.473142411	4.787718569	4.517363172	4.332915867	4.49262497	4.173794445	4.331569822	4.147550477	4.858478133	4.719093581	4.399323812	4.915214292	4.172872045	4.696274645	3.171138101	4.044837169	4.554824799	4.477678232	4.300282648	4.776522391	4.949136966	4.712029943	5.162961916	5.440650757	4.69684817	4.418274984	1.722466024	2.499101764	0	2.207892852	0	2.434739414	1.915839552	1.141868716	3.554998069	0.665999073	2.447138342	0.748461233	0.629162305	0.659924558	0	0.641546029	2.803915838	0.742724863	1.877089818
O15551	2.569176977	3.235966016	2.848985731	3.647397053	3.489408989	2.519220042	3.01809047	2.67928409	3.253734008	3.066913264	2.463408779	2.902674893	3.249830123	3.294724289	2.983242408	3.104653895	3.16943008	2.98007461	3.092108404	1.665919476	3.029732682	3.033959874	2.450661409	3.077951057	2.769579406	3.083314879	3.123269917	3.273125445	3.102258185	3.949834044	2.987927168	2.047305715	2.576925182	2.207892852	2.31421313	2.434739414	2.583358615	2.931052646	2.923466152	2.718087584	2.674309986	2.853330351	2.253989266	2.088593923	2.850666093	2.567220918	2.970240133	2.630716096	3.102658131
O14493	0.741888545	2.010947118	1.756183685	2.502759879	2.292060342	1.425373046	1.6008692	0.004793024	1.616207585	1.756543216	1.568314449	1.211977297	1.600733291	1.732247009	1.585888081	1.545031503	1.671969186	0.951081822	1.26055888	0.946132902	1.658507287	1.388365504	1.303268492	1.297319391	1.710811388	1.432325847	1.965862537	2.195682236	1.871721579	1.961333625	2.021479727	0	1.605652359	1.312277925	0	1.329602023	0.578536232	1.141868716	1.03796785	1.701918647	0.748461233	1.793549123	1.30256277	1.329602023	1.887525271	0	2.151642375	1.396890153	1.877089818
P05452	2.573425348	4.013068045	3.1160643	3.134339873	3.290928684	3.004369925	2.606800659	2.305149235	2.095654984	2.911318625	3.219428817	2.931440572	2.955997554	2.445349802	2.91286116	3.335782563	3.170395851	2.797810176	3.387271282	3.49679718	3.794423766	3.135734004	2.840524074	3.077951057	3.165443803	2.803260596	4.158190954	3.229613065	2.544033098	3.020601653	0.707819249	3.428053035	2.995182984	2.207892852	1.826463745	3.109917692	2.93797206	1.141868716	2.923466152	0.665999073	2.447138342	1.793549123	0.629162305	2.088593923	0.629162305	1.318075769	1.461179281	2.161350266	0.565597176
O00299	5.952141336	6.157030498	6.320986212	6.420881485	6.33999216	6.072893064	5.996988863	6.219445643	6.081911893	6.07443952	6.338662032	5.919262578	5.823068815	6.00132826	5.942948765	6.017814498	6.082949847	6.034510607	6.023587375	6.194945087	6.599385189	6.129654227	6.09819946	6.239729725	6.121359716	6.130058292	5.910689153	6.236534956	6.160681602	6.508912543	6.312822464	5.775138358	6.45318831	6.062423969	6.006597245	6.45318831	5.934359234	6.684818738	5.687340687	6.804432224	6.155020578	6.236620172	6.251592867	5.856155744	6.229203358	5.769066437	6.385948658	6.400310214	6.145677455
O15247	3.075820285	3.235966016	2.614623046	3.505202324	3.024706477	2.881882827	2.682169484	2.667889297	2.745812548	2.684280197	3.38876889	3.028908037	3.261846315	2.879878564	3.02291465	3.297433993	3.151538035	2.784657776	3.302075208	3.67989059	3.906687093	3.16247029	3.561016057	3.122271352	3.267450749	3.455668961	2.850258237	3.514882136	3.511835907	3.765888261	2.021479727	2.811471031	2.322889571	2.984893108	3.420437487	2.934830986	3.060047384	3.273018494	3.660685273	3.415488271	2.172060746	1.382206107	2.007195501	2.088593923	2.135315965	2.341036918	2.61117238	2.161350266	2.310340121
Q9Y696	3.584682312	4.401325889	3.962872091	4.603105079	4.521093094	4.248306116	4.66320126	4.237226675	4.235753253	4.351635732	4.769005202	4.405036435	4.11392187	4.311418333	4.36443322	4.240345831	4.093807124	4.067423059	4.058687008	4.751914459	4.729038408	4.098431367	4.121147436	4.390586003	4.364262918	4.34570931	4.340515951	4.494494296	4.493114819	5.055750432	3.759155834	5.261781523	5.03972331	4.401903472	4.307914199	4.341036918	5.062783716	4.913288367	5.138049896	4.434739414	4.889473543	3.61156586	3.351439877	3.055427059	4.035037329	3.967783436	4.770124261	4.732450113	4.116309301
Q9NZA1	2.816748543	3.86452831	3.701592952	4.253632513	4.159806559	3.572334333	3.496064452	3.978617589	3.553390509	3.84390004	4.203579959	3.740410446	3.609465909	3.765820691	3.777362465	3.496239206	3.672013389	3.43728374	3.601392994	4.108523783	4.31607169	3.809336313	3.975145031	3.643137485	4.101380263	3.587581974	3.23933646	4.459936716	3.976626798	4.514701319	3.969626351	3.687434008	4.351439877	4.067523994	2.979415668	3.421335523	3.394148254	4.474652356	3.862616696	4.118248967	4.027979696	3.283921772	3.576118982	2.630716096	3.915839552	3.653060017	4.282933963	3.878071355	3.661825593
Q96NY7	2.082341301	3.477369579	3.449410519	3.816639553	3.747363181	3.228810278	3.336562102	3.660718547	3.4890495	3.763526564	3.91419647	3.480364477	3.07162017	3.509868746	3.589479792	3.215404117	3.473670215	3.307902676	3.239856724	4.346116877	3.895625733	3.222085047	3.693460641	3.226933262	3.61309171	3.083314879	2.760456246	3.916191858	3.714080782	3.887089995	3.824428435	3.428053035	4.285648812	3.752034916	2.676568315	3.109917692	3.060047384	4.169925001	3.128183402	3.541019153	3.776103988	3.029747343	3.469017667	2.866578332	3.806667761	3.429392792	4.166179824	3.662965013	3.305970521
Q14677	2.085138809	2.010947118	0.004793024	1.776090152	0.736815538	2.043093713	0.974001358	1.008390775	1.295871619	1.436447205	1.256481434	1.211977297	1.300007979	1.424759474	1.585888081	1.214446381	1.010696432	1.270327771	0.945683669	0.627417941	0.019077601	0.652164657	0.004793024	1.297319391	1.412207429	0.69957643	0.718968951	0.803657923	0.607062403	0.76802645	2.8372705	1.371094152	2.009586049	3.372023424	3.420437487	3.272520928	3.060047384	2.544320516	3.300123725	3.185866545	3.341036918	3.397802962	2.91201108	2.630716096	3.300123725	3.180041746	1.461179281	3.555816155	3.743802172
P30622	1.869837657	1.675650832	0.703238101	0.957205722	1.637245144	0.73058964	2.073775463	1.450790133	0.992750215	1.436447205	2.128052438	0.613254265	0.907787714	2.140560611	0.947651311	2.071221242	0.843530344	1.257570261	0.945683669	1.162411701	2.003687465	0.004793024	1.099837045	1.823621433	0.758007574	1.081749366	2.693886901	0.803657923	0.607062403	0.004793024	0	1.371094152	0	1.312277925	1.141868716	1.76836079	1.915839552	2.275007047	1.03796785	1.31421313	2.172060746	2.135315965	2.499101764	2.380360048	1.59454855	2.341036918	0.812840461	2.161350266	2.861293729
Q9UDT6	0.014347436	1.285150502	0.703238101	0.649042386	1.637245144	0.73058964	1.6008692	0.75968708	0.62345737	0.004793024	1.474611819	0.613254265	0.692945577	0	0	2.765616209	1.721160663	0.985426827	1.264946557	0.946132902	0.019077601	0.740993872	1.303268492	1.297319391	1.412207429	0.737542441	1.309902125	1.861028966	0.903677461	0.575727383	0.707819249	0	0.995182984	0.635367454	2.31421313	1.329602023	1.584962501	0.565597176	0	1.701918647	1.40780593	1.382206107	1.698959272	0.659924558	1.59454855	1.318075769	1.834576391	1.396890153	1.141868716
Q96JQ2	0.741888545	2.442652683	0.004793024	2.346709405	2.292060342	1.936637561	2.227778688	2.458384806	2.114641849	2.109968876	3.48140669	2.359865528	2.490892846	1.932301638	2.658664899	2.355904065	1.561958149	2.809346426	2.503836964	1.324580337	1.40778316	2.929603797	2.321533009	2.774129252	3.072036785	2.699868105	2.850258237	2.94501889	0.968044118	2.306506472	1.337235348	0	0	0.635367454	1.141868716	1.329602023	0.578536232	1.59454855	1.03796785	1.701918647	0.748461233	1.382206107	0.629162305	0.659924558	0	0	0	1.396890153	0
Q16740	3.322931913	3.99614982	3.631024866	3.432859282	1.778276018	3.429335888	2.682169484	3.758530389	3.742191715	3.687476067	3.977418812	3.271327136	3.837449217	3.574773309	3.586565827	3.461003753	3.803896609	3.418877453	3.547990625	1.753598502	2.200264411	2.861771393	3.513673802	4.159920495	2.769579406	2.803260596	3.786658647	3.77598868	2.895812123	3.710860613	2.021479727	0	3.441837559	2.207892852	0	3.109917692	2.398715194	3.273018494	2.099856237	2.252980741	1.83052577	2.135315965	2.253989266	3.384049807	1.59454855	2.063502942	2.151642375	2.161350266	3.305970521
O96005	2.082341301	0.046825157	2.614623046	2.004629787	1.258956975	1.003589776	0.974001358	1.450790133	2.095654984	2.089723677	1.984352594	2.133508177	1.820865489	1.932301638	1.595022943	1.880834119	2.03417203	2.897294576	2.523466679	1.829170493	2.003687465	2.474015898	2.321533009	2.275997222	2.056750241	1.993250977	1.662731586	2.413060103	2.426842607	1.855123117	2.270030516	0	2.009586049	1.946106992	2.979415668	1.76836079	2.176322773	1.98550043	0	2.007195501	2.447138342	1.793549123	2.499101764	2.088593923	1.887525271	2.567220918	1.461179281	0.742724863	2.992768431
O76031	2.699758931	1.285150502	0.004793024	0.649042386	1.637245144	0.69957643	2.073775463	0.695896078	1.584967844	1.049089986	0.887560398	2.006080209	1.917342126	0.575279838	0.934606696	2.211419241	2.377391503	1.996166691	1.264946557	1.324580337	0.019077601	0.004793024	0.893195954	1.910151896	1.710811388	1.747689823	1.662731586	2.087714395	0	0.883304648	2.270030516	0	0.995182984	0.635367454	2.31421313	2.710760524	1.915839552	3.560714954	1.03796785	2.252980741	2.172060746	3.029747343	2.720278465	3.220329955	2.850666093	2.341036918	0.812840461	1.396890153	2.117695043
P09496	1.535949966	2.32238961	0.703238101	1.776090152	1.045629883	1.241854155	0.974001358	1.450790133	1.905303811	0.715909525	1.786444834	1.808033749	1.917342126	1.424759474	1.882258007	1.530726821	1.671969186	1.257570261	1.264946557	0.946132902	1.990219852	1.689936763	1.952769586	0.934606696	0.758007574	0.004793024	0.046554702	0.741888545	1.27377427	2.169918669	2.270030516	2.047305715	2.009586049	2.984893108	2.31421313	2.434739414	2.93797206	3.100977648	1.669026766	2.718087584	1.83052577	2.135315965	3.07153387	1.748461233	2.850666093	2.567220918	2.151642375	3.321447116	3.408711861
P09497	3.535726295	4.189792528	3.926882869	4.253632513	4.293491431	3.567938421	3.401978004	3.909796095	3.95139389	4.025496347	4.40950408	4.01308723	4.107571364	4.014651345	4.127694186	3.979764147	3.990041982	3.625907508	3.395250493	4.383742654	4.054896874	3.883780982	3.627740295	3.717143602	3.032686823	3.712072598	4.547322486	4.430823871	3.872694867	4.483951552	2.672048117	1.371094152	2.009586049	2.207892852	2.31421313	2.126532406	2.583358615	2.544320516	1.669026766	1.701918647	1.40780593	1.382206107	2.91201108	0	2.559083869	2.341036918	2.151642375	2.835924074	2.310340121
Q00610	7.147661467	7.384501714	7.758265926	7.686858392	7.675943949	7.464684991	7.334311924	7.696884724	7.575078991	7.555789396	7.48662381	7.571140965	7.339572957	7.474531307	7.374322791	7.64972798	7.491971091	7.412498906	7.402456085	7.300975144	7.35061511	7.56666721	7.425871418	7.251950469	7.571000253	7.432660161	6.735197028	7.224204826	7.246728268	7.213175809	7.746267973	7.387959864	7.405652061	7.665667533	7.728101914	6.925920321	7.58099967	7.062855655	7.341185214	7.728101914	7.728101914	7.970738639	8.238436587	7.474571242	7.553104466	7.485265803	7.675980549	7.533719071	7.944585182
P53675	0.014347436	0.046825157	0.004793024	0.009554411	0.042032132	0.004793024	0.042032132	0.004793024	0	0.004793024	0.004793024	0	0	0	0	1.497591492	0	0	0	0.032901029	0.019077601	0.004793024	0.004793024	0	0.004793024	0.004793024	0.046554702	0.014347436	0	0.004793024	6.162760558	5.894656108	5.894656108	5.715710369	5.725741157	5.443164582	6.069458719	5.320484678	5.924891662	5.677884042	6.052676724	6.28872768	6.142073011	5.602290585	5.735341649	5.725741157	6.058749412	5.731364291	6.0437382
P10909	4.089773771	3.563033288	2.890073379	4.170387446	4.095457092	3.616591351	3.341366544	3.574625166	2.593991178	3.054908016	3.312066617	2.828120417	3.078200556	2.758219127	2.810684074	4.145899995	3.807312965	3.416019666	3.820424644	4.310032916	4.476846221	2.821148619	2.969652474	3.784986522	3.032686823	3.568994675	4.079824683	3.423191495	4.404641565	4.176053797	3.231125158	5.861459166	4.803571478	4.280213996	4.568640195	4.636527954	3.83052577	3.881011964	3.660685273	3.046723866	3.945794957	5.848581213	3.970853654	2.630716096	2.559083869	5.154885602	4.282933963	3.768713657	4.173127433
Q8N0X4	2.631530144	2.704496292	1.43077921	3.211819337	3.190275073	3.004369925	2.073775463	2.458384806	3.0807571	2.293847844	1.766222209	2.360321644	2.121590801	2.445349802	2.699600741	2.798278764	2.869652835	2.462991272	1.579821768	0.946132902	2.917728229	0.740993872	2.172013389	2.275997222	2.930233129	1.432325847	1.364238429	2.555175125	2.426842607	2.679245019	2.8372705	0	2.322889571	1.312277925	2.31421313	1.329602023	0.578536232	1.141868716	1.03796785	1.701918647	0.748461233	1.382206107	1.30256277	0	0.629162305	0	2.408711861	1.396890153	0
P23946	4.236662565	4.245795625	3.470901769	5.745288074	4.71888445	4.901203736	5.049274873	4.917772583	4.373742337	2.911318625	3.665669585	5.044470879	4.549289786	1.7784749	4.900109898	4.237503722	4.671659788	4.576895914	4.350498942	3.493241875	3.491374113	5.164843289	4.352376436	0	3.378135379	5.279579865	3.052830193	4.908860992	5.978424818	3.903946199	3.520212692	6.082929625	2.801848446	4.51895471	0	1.329602023	3.750606505	0	4.067523994	2.007195501	4.388189537	0	0.629162305	2.630716096	0	0.641546029	4.334377582	0	1.542670779
Q8NFW8	3.816810781	3.796327848	3.978319275	4.188233178	4.491476829	3.947253752	3.748938157	4.227737408	3.804097425	3.492367581	4.016034009	3.948871108	3.741591877	4.102381419	3.800154579	3.86387599	3.957645714	4.340421196	3.957468195	3.762216791	3.813544637	4.066445825	3.94427625	4.055804796	4.060955985	4.166496651	3.275743653	4.175181878	4.028956161	4.208153031	3.424026283	3.562344198	3.784503983	3.752034916	2.31421313	3.561529806	4.224966365	3.560714954	3.760575809	4.378049147	3.46727948	3.397802962	4.269531917	3.384049807	3.300123725	3.056583528	3.736965594	3.878071355	3.661825593
Q96DG6	4.790466514	4.693589637	4.706435493	4.777583962	4.721384683	4.3204697	4.848761819	5.131046901	5.219514848	4.563125086	5.084525998	5.045234297	4.641890435	4.941075736	5.147411767	4.677314233	4.727314246	4.687406145	4.759839179	4.588817181	5.494685233	5.17530122	5.524755215	4.871143114	5.192448895	5.106979808	4.632028915	4.769382258	4.520787599	4.41034478	3.824428435	1.371094152	1.605652359	2.984893108	1.826463745	2.434739414	3.394148254	2.544320516	4.151371776	3.303537235	4.027979696	3.96470667	2.253989266	3.525233677	3.806667761	1.318075769	3.102098188	2.835924074	3.661825593
Q7Z7K0	2.193575561	2.32238961	2.061336359	2.330418684	2.292060342	2.043093713	2.213141324	2.305149235	2.095654984	2.089723677	2.249806031	1.808033749	1.917342126	1.940505982	2.298398679	2.071221242	1.671969186	1.576816209	1.800367464	2.045449292	1.658507287	0.953735916	1.620737063	2.12570975	1.710811388	0.004793024	1.965862537	2.385076229	2.07419592	2.165360461	1.722466024	1.371094152	1.605652359	1.312277925	1.826463745	1.76836079	1.197446064	1.141868716	1.03796785	1.701918647	1.40780593	1.793549123	1.698959272	1.748461233	1.59454855	0.641546029	1.461179281	0	1.542670779
P30085	3.192349959	3.674120341	3.536346612	3.110149498	3.433140312	3.396083083	2.864087246	3.529908359	3.673598561	4.076635828	4.026786183	3.610375211	3.865396954	3.50939744	3.839251479	3.215404117	3.321527235	3.43728374	3.470463138	3.912968268	4.054896874	3.738078766	3.813212754	4.019666818	3.835975955	3.499564054	4.378126927	3.699834642	3.444303714	3.194180119	4.741466986	4.672802468	4.214642922	4.139142019	5.084347785	4.172860835	4.332946573	3.778909424	4.664862048	4.880359013	4.323850407	4.656496371	4.562344198	4.29179999	4.552541023	4.69803322	4.66694591	4.048178049	4.520003104
Q8N3K9	0.014347436	0.046825157	1.057738609	0.009554411	0.042032132	0.004793024	0.699138697	0.004793024	0.62345737	1.049089986	0.887560398	0	1.009554411	0	1.162885081	0	0.51310494	1.576816209	0.945683669	0.627417941	0.866026037	0.740993872	0.732334134	0	0.758007574	0.004793024	0.046554702	0.741888545	1.27377427	1.65375636	1.722466024	1.371094152	2.009586049	0	1.826463745	0	1.197446064	0.565597176	0	0	0.748461233	0.748461233	0.629162305	0.659924558	1.887525271	1.318075769	1.834576391	0	1.542670779
P62633	2.082341301	2.974999837	2.732000825	3.110149498	3.402955753	2.443942408	1.17204496	2.315843183	2.259947053	1.727964965	3.381445534	2.947564046	2.119719389	2.504143838	3.116191382	3.378810344	2.397412394	2.735105005	3.25125459	3.813044159	3.968029195	3.651727723	3.467677618	2.821617688	3.138459222	3.912990309	3.362089104	3.707700942	3.567500387	3.303293166	2.021479727	0	0.995182984	0	1.826463745	1.329602023	1.584962501	1.141868716	0	1.31421313	0	1.793549123	0.629162305	0	2.850666093	1.718087584	1.834576391	0.742724863	1.542670779
Q96KP4	4.020325506	3.98203525	4.032120008	3.663417461	3.994237068	3.876351999	3.900383814	3.856554617	3.673598561	3.831612053	3.361433966	3.659522016	3.68784893	3.371520479	3.580823047	4.200116391	3.968011096	3.503834473	3.538094969	3.973542133	4.136977971	3.714020467	4.125323333	3.717143602	3.819552758	4.082893901	4.217544612	3.845432014	3.274820725	3.466806776	3.898853277	4.732450113	4.214642922	5.775138358	5.084347785	4.554998069	4.425817338	3.42312992	4.846660459	4.723194474	4.965938164	4.813182616	4.34506514	4.810785827	5.490142221	5.369001098	5.204245075	4.333423734	4.34269696
P51911	3.879867543	4.700051243	3.519978605	3.974068866	4.403353641	3.876351999	6.54809672	3.651971331	4.197394868	4.563125086	4.68130644	4.471872905	4.058466525	4.442666785	4.157455994	5.536163264	4.131423271	4.213259115	4.735541331	5.405229425	4.663356902	4.535602096	3.713154931	4.597637486	4.415554796	4.058197397	4.697473447	3.84163909	6.503226813	6.513241953	5.335926241	7.236556397	6.155020578	5.535949255	3.994579724	5.540089282	5.24830712	4.9605426	5.737957106	4.331514144	5.363638347	0	3.970853654	4.810785827	3.654588296	2.917113455	5.546380038	5.784678464	4.436961338
Q99439	2.416228992	2.321435487	1.43077921	3.010480712	2.885845969	2.396732944	2.760803884	2.79828539	2.593991178	2.670187766	2.831814629	2.192628077	2.490892846	2.287177933	2.298398679	3.010105642	1.885562477	2.167246001	2.336486071	2.56712964	2.33540003	2.401186233	2.159410677	2.52196969	2.63613604	2.669470677	3.123269917	2.417544329	2.066242724	3.229123551	3.424026283	4.02266372	5.292290953	3.982765463	3.420437487	4.09085343	3.969626351	3.881011964	3.862616696	3.879705766	3.945794957	3.515174171	3.351439877	3.771533487	2.984893108	2.745595899	4.233427944	4.201111051	3.892067152
Q15417	3.192349959	3.551049094	3.1160643	3.545727214	3.402955753	3.121322423	3.973914886	3.481412537	3.97246149	4.094668056	3.896518171	3.330773466	3.981175796	3.816709752	3.517005976	4.447200159	3.378171262	3.546043802	3.992495781	3.813102741	3.719399252	3.944290726	3.467677618	3.860583097	3.815857409	3.499564054	4.316246325	3.749948449	3.102258185	4.552518201	2.987927168	4.193246076	5.03972331	3.477245577	3.221361557	4.71332923	4.04176865	4.61667136	3.969626351	4.259523587	4.027979696	2.853330351	2.720278465	4.228049048	2.559083869	2.917113455	3.814892173	4.732450113	2.507583241
Q6P4Q7	2.573425348	2.656731773	2.890073379	2.558958319	3.128711208	2.716777235	2.760803884	2.678975372	3.460070414	2.572588726	3.146619837	2.838331167	2.955997554	3.444210901	3.340549069	3.124933128	3.402936554	2.954059517	2.790903248	1.665919476	3.049566817	3.033959874	3.04786729	2.78374433	2.769579406	3.169869191	2.440871459	2.680636203	3.01858933	2.656412845	2.021479727	0	0.995182984	1.312277925	0	1.329602023	1.915839552	1.59454855	0	0.665999073	1.83052577	1.793549123	1.698959272	2.088593923	1.59454855	0.641546029	1.461179281	0	1.877089818
A5YKK6	0.014347436	0.046825157	0.732334134	0.009554411	0.042032132	0.004793024	0.042032132	0.004793024	0	0.004793024	0.004793024	0	0	0	0	0	0	0	0	0.032901029	0.019077601	0.004793024	0.004793024	0.664801011	0.004793024	0.004793024	0.046554702	0.014347436	0	0.004793024	2.8372705	2.047305715	2.801848446	2.827819025	2.676568315	4.341036918	3.573697675	4.074962058	1.669026766	3.185866545	2.172060746	2.425817338	3.576118982	4.059470652	2.704871964	3.890446693	2.408711861	3.177386315	2.861293729
P09543	1.142296548	0.772621773	1.939852883	1.776090152	2.721419234	2.401786887	2.346752771	1.782449202	2.86931127	2.664475662	2.325960198	2.611973816	2.592826252	2.879878564	2.751843977	2.211419241	2.255008343	2.457812501	2.964857632	2.188682205	0.811558851	2.62993418	2.33158121	1.534908358	2.663624514	2.516726185	1.364238429	1.289096346	3.01858933	2.373945504	2.672048117	3.428053035	2.576925182	3.574908836	2.676568315	3.272520928	3.394148254	3.100977648	3.300123725	2.497399469	2.874469118	2.425817338	2.499101764	3.055427059	3.56193706	3.180041746	2.61117238	2.416839742	3.503348735
Q9Y2B0	3.718624506	3.648962526	3.536346612	3.744296511	3.128711208	3.166441868	3.137064554	3.481412537	2.86931127	2.520886272	3.077025134	2.935798633	3.071047854	2.879878564	2.909689331	3.335782563	2.953008082	2.696709626	2.904203967	3.263533082	3.417619018	2.861771393	2.834914965	3.226933262	2.796789764	3.169869191	4.036762498	3.199860131	3.013002614	3.304164625	2.8372705	2.499101764	2.576925182	2.984893108	3.855657547	3.421335523	4.04176865	3.273018494	3.660685273	3.303537235	3.683322166	3.79146681	3.07153387	3.055427059	3.73804721	3.750606505	2.408711861	3.321447116	3.958533383
Q9BT09	0.014347436	0.949854216	0.703238101	1.467926816	1.045629883	1.425373046	0.699138697	0.75968708	0.62345737	2.293847844	2.325960198	1.505143263	1.803110554	1.633018447	2.237432876	0.542032132	1.341121836	1.782701102	1.802920984	2.207617928	1.990219852	0.953735916	1.827378154	1.608063579	1.412207429	1.014940406	1.982316373	1.071718479	1.27377427	1.646538073	0	0	0.995182984	0	0	0.635367454	0	1.141868716	0	2.007195501	0	1.793549123	2.720278465	1.329602023	2.704871964	1.318075769	0.812840461	1.396890153	1.141868716
Q8IWV2	0.014347436	1.285150502	0.004793024	1.170518459	0.942461738	0.69957643	1.281172099	0.695896078	0.62345737	1.436447205	0.575727383	1.808033749	0.692945577	1.112760867	1.595022943	2.060737979	1.671969186	1.257570261	1.579821768	1.162411701	1.658507287	1.689936763	1.620737063	1.910151896	0.004793024	1.081749366	0.046554702	1.865852302	2.224368266	2.334072172	1.337235348	2.499101764	2.009586049	0.635367454	1.141868716	1.76836079	1.197446064	1.141868716	0	1.701918647	1.40780593	0	0.629162305	0.659924558	1.242856524	1.318075769	1.461179281	1.396890153	1.542670779
Q9UQ52	0.014347436	0.949854216	0.004793024	0.828438841	0.942461738	0.69957643	1.281172099	0.695896078	0.62345737	0.715909525	0.575727383	1.808033749	0.692945577	1.112760867	1.595022943	2.060737979	1.671969186	1.257570261	1.579821768	0.946132902	1.658507287	1.689936763	1.620737063	1.599407708	0.004793024	0.737542441	0.718968951	1.865852302	2.224368266	2.334072172	1.337235348	2.499101764	2.009586049	0.635367454	1.141868716	1.76836079	1.197446064	1.141868716	0	1.31421313	1.40780593	0	0.629162305	0	1.242856524	1.318075769	1.461179281	1.396890153	1.877089818
Q9Y2R0	3.206402239	3.252264294	2.896934072	3.36073008	3.240738277	2.877913216	3.329645162	3.061319796	3.331669463	2.664475662	3.077025134	2.331554638	2.864026764	2.55635192	2.810684074	3.117712914	2.780379892	2.809346426	2.698478936	2.996147805	3.049566817	3.16247029	2.834914965	2.904985577	2.644929525	2.82572966	2.991280319	2.88328168	3.01858933	3.466806776	2.987927168	0	1.605652359	1.656877683	2.676568315	2.126532406	1.197446064	1.98550043	1.669026766	2.497399469	1.40780593	2.645394244	1.698959272	1.329602023	2.704871964	1.718087584	2.151642375	2.630716096	1.542670779
Q13057	2.573425348	2.172149138	2.765416869	3.15058651	3.128711208	3.480154039	3.019578947	3.263610252	3.47365216	3.687476067	3.219428817	3.267030801	3.078200556	3.144411817	3.517005976	3.670404553	3.549032422	3.738748004	3.159230733	3.478284558	3.203217975	3.243671711	3.09172473	3.322539538	3.165443803	3.587581974	2.991280319	3.599253843	3.373127715	3.278413947	2.987927168	2.499101764	3.313729572	3.12763328	2.676568315	2.434739414	1.915839552	1.59454855	2.690789548	3.046723866	2.447138342	3.397802962	3.218264536	2.088593923	2.559083869	2.063502942	2.61117238	2.835924074	2.691534165
Q8WTW3	1.859687869	1.084064265	1.756183685	1.170518459	2.323813316	2.22423025	0.974001358	2.526048519	2.259947053	2.316762105	1.984352594	1.514867783	0.907787714	1.204355931	1.595022943	1.530726821	2.546021948	2.413421676	1.028291764	1.630514635	0.811558851	0.004793024	1.620737063	2.652888005	2.078009506	2.091896747	1.673596592	2.634922196	2.07419592	2.538099008	3.109917692	1.371094152	0.995182984	1.656877683	1.141868716	1.329602023	1.197446064	2.544320516	1.669026766	2.252980741	1.40780593	2.853330351	2.91201108	1.748461233	2.358021097	1.318075769	1.834576391	0.742724863	2.117695043
Q14746	2.408876712	2.777948969	2.416051182	2.330418684	2.505387433	2.246385215	1.445022268	1.592422247	2.847570057	2.239408265	2.325960198	2.499248205	2.121590801	2.662912658	2.344425872	1.730152857	2.656168009	2.696709626	1.281172099	2.045449292	0.019077601	0.652164657	0.893195954	2.333557506	0.658992879	0.69957643	0.046554702	0.741888545	2.07419592	2.656412845	2.8372705	1.371094152	2.801848446	2.647698256	2.31421313	1.76836079	2.398715194	2.544320516	2.427606173	3.541019153	2.674309986	2.853330351	3.695251495	2.866578332	3.300123725	1.318075769	2.61117238	1.826463745	2.507583241
Q96JB2	2.631530144	1.084064265	2.265257358	2.004629787	2.669814169	2.716777235	2.073775463	2.67928409	2.469285091	3.066913264	2.128052438	0.906420231	2.323968064	1.633018447	2.444870882	2.060737979	1.892805498	2.153194316	1.959392404	1.324580337	1.658507287	2.265852225	2.159410677	2.887815016	2.27208812	2.091896747	1.982316373	2.93228403	2.07419592	1.961333625	3.231125158	0	2.322889571	1.656877683	2.31421313	1.76836079	2.176322773	2.275007047	1.669026766	3.046723866	1.83052577	2.425817338	3.576118982	2.630716096	3.209973162	1.318075769	0.812840461	0.742724863	1.877089818
Q9H9E3	2.239537657	1.987093324	0.004793024	0.649042386	0.736815538	1.425373046	1.875731861	1.973490166	2.486410648	1.756543216	2.339148654	1.701415651	2.407714847	2.198125421	1.810256713	1.320387576	1.892805498	2.291911963	1.959392404	2.045449292	0.811558851	1.964280966	1.827378154	2.12570975	1.710811388	2.091896747	1.022099902	1.861028966	0.607062403	0.575727383	2.987927168	0	2.576925182	1.656877683	1.826463745	2.434739414	1.584962501	1.98550043	1.03796785	2.892714827	2.172060746	2.425817338	2.91201108	2.380360048	2.984893108	0.641546029	1.461179281	1.826463745	1.877089818
Q9UP83	0.014347436	0.046825157	0.004793024	0.009554411	0.042032132	0.004793024	0.042032132	0.004793024	0	0.715909525	0.685547076	0	0.692945577	0.537481029	0	0	0	0.473053496	0	0.032901029	0.019077601	0.004793024	0.004793024	0.664801011	0.004793024	0.004793024	0.046554702	0.014347436	0	0.004793024	2.672048117	2.811471031	2.322889571	1.312277925	3.221361557	2.710760524	1.584962501	2.544320516	2.099856237	2.718087584	2.172060746	2.135315965	3.695251495	2.630716096	2.984893108	2.341036918	2.61117238	2.161350266	1.877089818
Q9Y2V7	0.741888545	1.084064265	1.057738609	1.467926816	0.042032132	1.425373046	1.6008692	2.126725737	2.456814393	1.769627666	1.985672142	1.514867783	1.820865489	1.940505982	2.444870882	2.060737979	1.671969186	1.576816209	1.485492253	2.06381664	1.658507287	1.898100436	1.827378154	2.117999652	1.926149267	2.091896747	2.189639503	2.413060103	1.777580862	1.646538073	1.722466024	0	0.995182984	1.312277925	1.141868716	0	0.578536232	0	1.03796785	2.497399469	1.40780593	0.748461233	1.698959272	2.380360048	2.135315965	0.641546029	1.461179281	0.742724863	1.542670779
P83436	0.014347436	2.704496292	2.27493314	1.467926816	1.983245997	1.739080368	1.326048185	1.592422247	2.095654984	0.725330705	2.918087751	2.383966853	2.091106013	2.29873248	2.810684074	1.730152857	2.265601304	2.65909253	2.309463863	3.003348486	2.216245896	2.861771393	2.337023142	3.208807382	3.03646592	3.096537596	2.308001065	2.385076229	1.575106521	2.169918669	2.493134922	2.047305715	2.322889571	1.656877683	1.141868716	1.76836079	1.584962501	1.59454855	2.427606173	2.007195501	1.40780593	2.425817338	3.351439877	2.380360048	2.358021097	0.641546029	2.61117238	1.826463745	1.877089818
Q96MW5	0.741888545	1.084064265	1.735931884	0.009554411	1.637245144	1.425373046	1.6008692	1.450790133	2.26646322	1.436447205	1.673839127	2.499248205	1.803110554	1.932301638	1.585888081	1.861311943	1.042032132	0.951081822	1.956915436	1.510455533	2.545444589	1.316909334	2.159410677	1.984954362	1.758146281	0.737542441	1.223216348	1.071718479	1.871721579	2.538099008	1.337235348	1.371094152	0.995182984	1.312277925	0	2.126532406	1.197446064	0.565597176	0	2.718087584	1.40780593	0.748461233	2.007195501	0	1.59454855	1.318075769	1.461179281	2.416839742	1.141868716
Q99715	0.014347436	0.046825157	0.004793024	0.828438841	0.042032132	0.004793024	0.943762635	0.004793024	0	0.004793024	0.004793024	0.598723032	0.692945577	0.849479636	1.298653018	1.497591492	0.497591492	0.951081822	0.490317338	1.469299728	1.658507287	0.004793024	0.575727383	0	0.004793024	0.004793024	0.990317338	0.014347436	0.903677461	0.004793024	4.663724126	7.271400774	8.603527442	6.674592471	7.112630637	7.228337712	7.031218731	7.485265803	6.013089999	6.28872768	7.000225403	7.909073024	7.737213536	7.708049252	6.91201108	6.23317226	6.904203078	7.874387144	6.72474121
Q05707	6.549058601	5.042984669	5.157191194	5.902977511	6.768779754	5.713326947	6.328438841	7.161376702	4.508150962	6.069743019	5.527381679	5.634741121	6.173919921	5.162756171	6.198811126	6.254708677	6.657975799	5.855625957	6.453230919	6.912426913	6.184513301	5.949293409	5.993321385	5.094470113	6.103830887	6.298345458	6.17009159	4.728745163	6.132034498	6.056345524	6.563768278	7.708049252	6.593951284	7.553104466	5.631298336	6.16711703	7.000225403	6.284908905	7.262971788	5.756667509	6.573293728	4.3305584	4.562344198	4.751320887	2.850666093	4.988381727	6.970163425	6.109987319	5.35061511
P39059	3.192349959	3.553759317	3.470901769	3.647397053	3.660909944	3.955408696	4.121837608	3.380711346	2.572887631	3.701736408	3.219428817	3.925196364	3.575675063	3.42778891	3.586565827	3.595980663	3.756807834	3.847145277	3.463635354	3.908458543	3.029732682	3.135734004	2.956987221	3.312407393	2.930233129	1.993250977	3.576096781	2.902498297	4.222934999	3.712308648	2.987927168	4.840127489	4.130107179	3.665999073	2.676568315	3.421335523	3.83052577	2.275007047	3.862616696	1.31421313	3.052531824	0.748461233	0	2.380360048	2.850666093	1.318075769	3.102098188	3.017921908	2.992768431
P39060	4.199360019	4.208681314	3.701592952	3.719740095	4.039965888	4.398275192	3.903509127	3.847393676	3.215870903	4.356629479	2.704796167	3.967178831	3.950327961	3.912044469	3.526041634	3.903017642	3.748956603	4.110578937	3.973125383	4.014708773	3.927136936	3.824600141	3.945657338	3.712544995	3.777332283	4.212447798	4.318117589	4.138156101	3.951968397	3.214012927	4.375966167	4.732450113	4.130107179	4.280213996	4.395976765	3.685192638	4.381283373	3.100977648	4.664862048	3.185866545	3.945794957	2.425817338	2.720278465	3.87774425	3.969012308	3.180041746	4.334377582	3.878071355	4.020294762
P02452	7.231622873	6.04503415	6.198996845	6.435645846	7.239762291	6.597243111	6.391628133	6.483551505	5.341062129	6.219106914	6.021586722	5.864246328	5.847475142	5.643858915	6.047739962	6.400502672	6.544082243	6.052486551	6.470937621	6.29433426	6.109033518	6.287236583	6.088708004	5.639455771	5.696041817	6.020039996	5.994087156	6.337316059	7.569628395	6.614792284	6.275503758	8.405340051	8.137605984	7.993032719	6.779697471	8.833522636	7.511963443	8.377239456	8.061668207	6.106850796	7.35061511	6.804432224	6.464994927	7.35061511	5.106152865	7.271400774	7.848706391	6.457244059	6.625075623
P08123	6.319041988	5.853683094	5.755400212	5.76665472	6.453021444	6.238938906	6.190478335	5.955266437	5.110647558	6.057191321	5.977469059	5.629929879	5.766485529	5.306409927	5.570367987	6.217617287	6.200782384	6.015529533	6.511554889	5.767371914	5.757659593	5.97710456	5.874244416	4.975313831	5.585203466	5.306581144	4.837941517	5.559792044	7.270669324	6.322397179	6.052676724	8.437599508	8.188110753	8.238436587	6.559134868	8.534289911	7.848706391	7.806452956	8.188110753	5.652486495	7.746267973	6.768007838	6.120186028	6.367487558	4.648465443	6.7359734	7.728101914	6.354264077	6.889392417
P02458	2.416228992	0.772621773	1.43077921	1.810006434	2.292060342	1.425373046	2.213141324	2.094943899	2.095654984	1.756543216	1.474611819	1.808033749	0	1.424759474	0.947651311	2.100409097	1.671969186	1.257570261	1.26055888	2.188682205	0.866026037	1.388365504	1.620737063	1.599407708	0.658992879	0.004793024	0.046554702	0.014347436	1.098198606	0.575727383	0.707819249	3.687434008	3.784503983	2.984893108	0	3.421335523	2.774699222	4.249192481	2.427606173	1.31421313	2.447138342	2.645394244	0.629162305	2.630716096	0	2.341036918	3.366905004	1.396890153	1.877089818
P02461	2.999646754	3.648859836	3.606745362	4.586789103	4.576674256	3.567659236	2.742428898	3.142416625	3.251247518	4.198655106	3.83179107	3.793476507	3.911186273	3.34270099	3.195593243	3.973734118	4.576801348	3.993971161	3.769560445	3.840190312	3.687526572	4.759548668	3.975145031	3.627123164	3.663690391	4.279090526	4.565568817	4.276598408	5.030668494	4.576201862	4.272520928	6.106850796	5.827310944	4.139142019	3.420437487	6.374459919	5.062783716	5.824428435	3.660685273	2.497399469	4.965938164	4.03972331	3.07153387	2.380360048	3.209973162	3.429392792	4.618238656	4.048178049	3.743802172
P02462	2.408876712	3.354085033	4.083422875	2.558958319	3.290928684	3.468249874	3.534312478	3.764692544	3.621983663	3.615314576	3.080742991	4.189024188	3.498579953	3.574773309	3.36502445	3.846213599	3.672013389	3.682642619	3.538094969	3.051836471	3.906687093	3.428297007	3.728868639	2.647770093	3.467465803	3.829387559	1.789482771	2.548628411	4.754185801	3.730367733	3.61117238	4.782059033	3.784503983	3.982765463	2.676568315	3.685192638	4.271027197	2.544320516	4.067523994	2.718087584	3.46727948	3.283921772	2.91201108	2.380360048	3.806667761	3.549669171	3.463796811	3.662965013	3.892067152
P08572	4.628330249	4.481177852	4.494259665	4.084725853	4.379787436	4.061250085	4.274704442	4.095346055	4.277606345	4.193773179	3.736919967	4.315224255	4.077510289	4.058452667	4.053492555	4.403391227	4.273871427	4.603267973	4.229228462	3.891215932	4.6306547	4.197146072	4.560027679	4.118570237	4.33122097	4.651374391	3.993569273	3.749317626	4.961694844	4.67354301	4.574101508	5.51717069	4.606442228	4.624490865	4.568640195	4.172860835	4.829342194	3.881011964	4.664862048	4.118248967	4.388189537	4.119356177	3.898853277	3.653824359	4.035037329	4.334377582	4.71332923	4.836597444	4.240059863
Q01955	0.014347436	1.084064265	0.732334134	0.009554411	1.637245144	1.241854155	1.17204496	1.782449202	1.905303811	1.049089986	0.887560398	1.808033749	1.820865489	1.940505982	1.595022943	1.861311943	1.885562477	1.782701102	1.579821768	0.032901029	1.658507287	0.953735916	1.952769586	0.934606696	1.103946426	0.004793024	0.046554702	0.741888545	1.764910473	0.575727383	1.337235348	3.056583528	2.322889571	1.656877683	0	0	1.915839552	0	1.669026766	0	1.40780593	1.793549123	1.698959272	0	2.135315965	1.318075769	2.151642375	1.826463745	1.542670779
P53420	2.700218869	1.285150502	1.27133539	2.558958319	2.508092142	2.411485713	2.682169484	3.162909061	2.745812548	3.27748676	3.297230898	2.730652952	2.858302209	2.662315708	2.810684074	2.898137937	2.77855117	2.709166948	2.596530147	2.670818958	3.321296479	2.929603797	2.019554571	1.807255464	2.558569529	0.737542441	0.046554702	1.071718479	2.891720178	1.857783195	2.987927168	3.9206109	2.576925182	2.827819025	2.979415668	1.76836079	2.774699222	1.59454855	2.690789548	2.007195501	2.674309986	2.425817338	3.07153387	0	1.59454855	2.341036918	3.366905004	2.416839742	2.992768431
P29400	1.869837657	3.136087924	3.086715648	2.346709405	3.013455346	2.528243596	2.876742843	3.384557322	2.86931127	2.937473875	2.264181471	2.918877453	2.611963522	2.662315708	2.237432876	3.023277543	2.668405108	2.596530147	2.336486071	0.946132902	3.071379388	2.62993418	2.543664233	1.300452022	2.429591646	2.300007979	0.718968951	1.289096346	3.230327602	2.137590458	2.270030516	3.687434008	2.801848446	2.447138342	1.141868716	2.126532406	3.060047384	1.59454855	2.099856237	2.497399469	3.052531824	2.135315965	2.499101764	1.329602023	2.984893108	2.567220918	2.803915838	2.835924074	2.507583241
P20908	4.304660792	3.532786156	3.470901769	3.566518004	3.748813057	3.616591351	3.19711072	3.758530389	3.167234082	2.670187766	3.169662934	2.970377024	3.34696647	2.975781983	3.526041634	3.365473016	3.715314273	2.985937805	3.208608588	2.598810399	2.33540003	2.892266532	3.175562868	2.606059835	2.859849103	3.083314879	3.123269917	3.070479968	3.926617345	3.697055449	2.8372705	4.672802468	4.701733864	3.12763328	2.31421313	4.554998069	3.573697675	3.670915852	3.660685273	2.252980741	3.213088014	2.853330351	2.007195501	1.329602023	2.135315965	2.341036918	3.89659478	2.835924074	2.861293729
P05997	3.079608718	2.704496292	2.27493314	2.639818187	2.797423545	2.401786887	2.346752771	2.458384806	2.304993022	1.996666094	2.264181471	2.252187313	2.88082171	2.087123304	2.584811982	2.270647278	2.77855117	2.462991272	2.182491619	2.188682205	0.019077601	0.004793024	1.099837045	1.599407708	0.658992879	0.004793024	0.046554702	0.803657923	3.01858933	2.902287816	0.707819249	4.107129875	4.285648812	2.447138342	0	2.934830986	2.93797206	2.544320516	2.923466152	2.007195501	3.052531824	1.793549123	0	1.748461233	1.242856524	0.641546029	2.151642375	2.835924074	1.141868716
P12109	6.981359744	6.575985729	7.183404959	7.040743963	7.202051674	6.759643201	7.456346473	6.918062665	6.612373964	6.977178444	6.236960257	6.914464983	6.581987657	6.804919488	6.831905516	7.154177871	6.642217043	6.473822365	6.822797036	6.424552744	6.686891432	6.397327642	6.661247183	5.815751798	6.332236924	6.858221652	6.091403974	6.031982615	7.137421185	6.174934242	6.830018642	7.76880186	7.000225403	7.37045493	6.51559472	6.976898208	7.405652061	6.221361557	7.396833083	6.395234212	7.031218731	5.711127762	6.18401575	6.262658655	6.584060534	6.559134868	7.446090774	6.614709844	6.72474121
P12110	6.327943428	5.839921463	6.496159751	5.947900776	6.16229017	5.799138709	6.689554315	6.381097339	5.937153633	6.496388149	5.71684878	6.229350751	6.256459729	6.479345674	6.06539977	6.456350193	6.176638017	6.043000804	6.265155852	6.154313088	6.244698322	6.226066109	6.003276319	5.402560745	5.918267583	6.334437845	5.579031961	5.577925649	6.620808246	5.735031703	6.421952599	7.571322867	6.385948658	6.746939733	5.871679398	6.243999052	7.094658343	6.378106965	6.779697471	5.501863717	6.440121679	5.24830712	5.463578865	5.580346515	6.109987319	5.879297337	6.810014585	6.18401575	6.181102551
P12111	8.93476568	8.573913736	8.998960698	8.78686879	9.096453085	8.662020448	8.765593011	9.002072841	8.527726121	8.833522636	8.185136088	8.57497154	8.608031661	8.707665126	8.675681185	8.880190782	8.730089249	8.640870114	8.675681185	8.629917288	8.735596125	8.695278179	8.732399072	8.140776999	8.48031576	8.64031725	8.405075183	8.371078169	8.749526118	8.328862719	8.999436337	9.235200503	8.712343571	9.688856405	8.377239456	9.036008724	9.359383533	8.074962058	9.359383533	7.886204633	8.961912672	7.553104466	8.377239456	8.377239456	8.088134528	8.088134528	9.49969975	8.238436587	8.64031725
Q7Z4G1	1.28827988	2.369086072	2.265257358	1.776090152	1.637245144	2.043093713	2.073775463	2.305149235	1.584967844	2.089723677	2.128052438	1.505143263	1.616616814	1.112760867	2.083164909	1.861311943	1.671969186	0.951081822	1.264946557	1.829170493	1.658507287	1.388365504	1.620737063	1.608063579	1.710811388	0.737542441	1.662731586	1.531199032	1.764910473	2.165360461	1.337235348	0	0.995182984	0	0	0.635367454	0.578536232	0.565597176	1.03796785	0.665999073	0.748461233	0.748461233	0.629162305	0.659924558	0.629162305	0.641546029	1.834576391	1.396890153	1.141868716
P21964	3.130712753	4.290347116	3.962872091	3.898804106	3.545167381	4.083691063	4.027961143	3.978617589	3.600209018	4.036953903	4.097827563	3.818835872	3.653043608	4.13458828	3.967106381	4.041895071	3.692009933	4.023002964	4.264265344	4.335465477	4.370600803	4.0369868	3.975145031	3.866457931	4.06052981	4.025884948	4.144650017	4.070101062	3.980004732	3.905340367	3.520212692	3.805980272	3.784503983	4.067523994	2.979415668	3.561529806	4.271027197	4.333423734	3.969626351	3.735883167	4.388189537	4.813182616	3.805980272	3.384049807	3.969012308	3.429392792	4.046141782	3.321447116	3.743802172
Q86VU5	1.535949966	1.084064265	1.939852883	0.649042386	0.042032132	1.739080368	2.606800659	1.76328483	2.304993022	2.520886272	2.676245877	2.473047256	2.490892846	2.140560611	1.882258007	2.428022524	1.341121836	1.790281798	2.336486071	1.510455533	2.33540003	2.474015898	1.952769586	2.992476926	1.926149267	1.432325847	2.440871459	0.741888545	1.27377427	2.165360461	2.493134922	0	0	0	1.141868716	0	1.584962501	1.141868716	1.03796785	2.718087584	1.40780593	2.425817338	0	0.659924558	2.850666093	2.341036918	1.461179281	1.396890153	0.565597176
P53621	6.085017288	5.774092532	6.38510685	5.993764501	6.208050852	6.072764875	5.865925375	6.159734267	6.276858555	6.079502036	6.092905605	6.32172817	5.943559525	6.347367728	6.25771012	5.775051824	5.868273886	6.381261522	6.119805465	5.880606045	5.801771572	6.028985907	5.945250918	6.062831835	6.204940443	6.13845523	5.192319239	5.871046534	5.987818516	5.928356241	6.378106965	5.633237443	5.749891769	6.344946823	6.058749412	5.729643401	5.981852653	5.874305166	5.884190874	6.584060534	6.076316801	5.832046086	6.099715999	5.998496409	6.145677455	5.725741157	5.966168952	5.848581213	6.309006369
P53618	5.550535895	5.039146564	5.78882865	5.246062389	5.104347903	5.593240488	5.054791487	5.441392794	5.569347601	5.490805046	5.427559581	5.628446829	5.25419104	5.563957256	5.570780542	5.238474826	5.161748237	5.659706204	5.484258634	5.20270052	4.726062539	5.273041385	5.261221325	5.472029604	5.481240499	5.097858701	4.097457424	5.110322994	5.196398119	5.297267744	5.908652813	5.289342665	5.483493351	5.535949255	5.29596786	5.405878936	5.422457283	5.320484678	5.339731258	5.571373436	5.505467542	5.348846161	5.501863717	5.711127762	5.490142221	5.282192662	5.63691458	5.375271171	5.775138358
P35606	5.614513052	5.405005292	5.774140449	5.486183345	5.584828592	5.216100771	4.903485076	5.579263401	5.384801139	5.378671807	5.168229104	5.72027805	5.106651713	5.601335886	5.241037986	5.08683353	5.400603584	5.73398859	5.460902447	5.418360957	5.086427307	5.401655061	5.501169371	5.133268871	5.393248784	5.703408271	4.719086163	5.410112143	5.338579095	5.42833131	5.627606838	4.892391026	5.243999052	5.715710369	5.59375214	5.164437681	5.317593505	5.041476636	4.983525696	6.006597245	5.505467542	4.963011648	5.20137248	5.63691458	5.165911939	5.447468996	5.375271171	5.197183923	5.497399469
O14579	3.419196622	3.995203281	3.978319275	3.228121072	2.451422692	3.949409847	4.255695363	3.847393676	4.143449812	4.039422315	4.697645673	4.191899755	4.29090785	4.058452667	4.204935029	4.31409298	3.807732141	4.185959576	4.042062377	4.385477935	3.989442793	4.274339255	4.012290603	4.331457591	4.020528016	3.645429869	4.381104414	4.242101476	3.73809119	4.096180604	4.574101508	3.056583528	3.670538232	4.335807172	3.221361557	3.421335523	4.224966365	2.544320516	3.300123725	4.378049147	3.864928972	3.283921772	4.34506514	3.771533487	3.73804721	3.180041746	3.975752454	4.048178049	5.014206492
Q9Y678	5.586426432	5.557591882	6.117290816	5.738510238	5.962317059	5.784390284	5.321354396	5.904561384	5.789997682	5.541987723	5.463682545	5.842955892	5.157718105	5.734853465	5.511704846	5.467772379	5.417397422	5.837463532	5.51726326	5.468719721	5.421789845	5.695641507	5.503336519	5.320827802	5.696041817	5.813551772	5.003330535	5.378723008	5.198902194	5.158444831	5.853746197	5.463578865	5.511594542	5.687340687	6.13243975	5.84390012	5.671104625	5.84582455	5.588364849	5.987320866	5.908652813	5.382436698	5.876926164	5.679949192	5.376197757	5.769066437	5.546380038	5.663534385	5.978577002
Q9UBF2	3.454100358	1.831300248	3.266783058	2.965589375	3.548882875	3.549322885	3.144691418	3.660718547	2.94079343	2.670187766	3.56757782	3.784759723	2.490892846	3.277325121	3.116191382	2.73859472	3.253751098	3.867218204	2.790903248	2.458295646	3.61852561	3.648710461	3.052963797	2.985585269	3.744542639	4.297775037	1.87384885	2.634922196	2.917261229	1.855123117	3.759155834	3.9206109	3.557450937	3.574908836	3.855657547	4.636527954	2.93797206	4.399171094	3.300123725	4.378049147	4.027979696	3.397802962	4.422457283	4.228049048	3.865918815	3.824088938	3.655351829	4.048178049	3.824428435
P61201	1.142296548	1.655799995	2.265257358	1.467926816	0.736815538	2.716777235	2.073775463	1.218596111	2.469285091	0.725330705	2.333643309	2.828120417	2.121590801	2.445349802	2.751843977	2.42132854	3.041391974	2.985937805	2.879174688	2.809499091	2.003687465	2.528667368	1.827378154	3.123333251	2.423948358	1.955801055	2.693886901	2.195682236	2.544033098	1.65375636	2.493134922	3.056583528	2.995182984	2.207892852	1.141868716	2.434739414	2.176322773	2.275007047	3.439623138	2.497399469	2.674309986	3.283921772	3.218264536	2.380360048	2.358021097	2.745595899	2.151642375	2.835924074	3.102658131
Q9UNS2	1.869837657	1.675650832	1.43077921	1.467926816	1.637245144	1.425373046	1.938278664	1.450790133	1.616207585	2.089723677	1.256481434	1.211977297	1.600733291	1.112760867	1.595022943	1.545031503	1.671969186	1.576816209	1.264946557	2.045449292	1.990219852	1.388365504	1.620737063	1.608063579	1.412207429	1.432325847	1.662731586	1.865852302	1.570389328	1.338960808	3.231125158	3.26102927	3.441837559	2.827819025	2.979415668	2.434739414	2.774699222	2.544320516	2.099856237	2.252980741	3.213088014	3.029747343	2.007195501	1.329602023	2.358021097	3.056583528	2.803915838	2.630716096	3.102658131
Q9BT78	2.631530144	1.675650832	0.703238101	1.776090152	1.258956975	1.739080368	2.213141324	1.973490166	2.259947053	2.316762105	2.128052438	1.514867783	2.490892846	2.287177933	2.083164909	1.00299937	2.255008343	1.996166691	2.177461131	1.324580337	0.866026037	0.953735916	0.893195954	2.12570975	0.004793024	0.004793024	0.046554702	1.865852302	1.923036015	0.004793024	3.231125158	3.26102927	3.670538232	3.83525039	3.221361557	4.09085343	3.289834465	4.169925001	3.660685273	3.735883167	3.582957365	3.515174171	3.218264536	3.384049807	3.099856237	3.653060017	3.366905004	3.555816155	3.503348735
Q92905	0.014347436	1.269120079	2.478854139	1.467926816	2.15938658	2.519220042	1.326048185	2.126725737	2.259947053	0.725330705	1.766222209	2.450233773	1.600733291	2.140560611	2.443431129	2.211419241	2.884827106	2.324273626	1.800367464	1.829170493	2.216245896	2.401186233	1.952769586	2.491555076	2.423948358	2.672985168	2.627585852	2.417544329	2.426842607	2.334072172	2.021479727	0	1.605652359	2.207892852	1.826463745	0.635367454	1.584962501	0.565597176	1.669026766	1.701918647	0.748461233	1.793549123	1.30256277	2.088593923	1.242856524	1.718087584	2.408711861	2.161350266	1.141868716
Q7L5N1	1.535949966	2.974999837	2.754304471	2.004629787	2.15938658	2.877913216	2.879777967	2.821124868	2.304993022	2.362834228	2.762219926	2.617927341	2.864026764	2.758219127	2.810684074	2.578703786	2.969148124	2.985937805	2.657831416	2.696772168	2.545444589	3.033959874	2.882857536	2.88734434	2.558569529	2.516726185	2.440871459	3.070479968	2.792766393	2.515091515	2.987927168	2.811471031	2.576925182	2.447138342	0	2.434739414	2.398715194	1.98550043	2.099856237	2.497399469	2.447138342	2.135315965	2.007195501	1.329602023	2.358021097	2.063502942	2.970240133	2.835924074	2.117695043
Q9UBW8	1.535949966	1.084064265	1.43077921	1.776090152	2.15938658	2.083025623	1.938278664	1.450790133	1.202088253	1.756543216	2.128052438	2.006080209	1.917342126	1.732247009	2.097491777	2.270647278	1.885562477	1.576816209	1.956915436	0.946132902	1.990219852	2.265852225	1.989500485	2.287042678	0.658992879	2.300007979	2.649141792	2.255696066	1.575106521	0.76802645	1.337235348	1.371094152	1.605652359	1.656877683	0	1.76836079	1.197446064	1.141868716	0	1.31421313	1.83052577	0	0.629162305	1.748461233	1.887525271	0.641546029	1.461179281	0.742724863	1.877089818
Q9H9Q2	0.014347436	1.987093324	2.061336359	2.11816977	1.045629883	1.729386392	0.943762635	1.76328483	1.295871619	0.004793024	1.256481434	1.514867783	1.300007979	1.420248402	1.882258007	1.861311943	1.885562477	1.576816209	1.579821768	0.915938621	1.658507287	1.388365504	1.635301015	2.12570975	0.658992879	1.993250977	2.285447325	2.777037219	1.27377427	1.286848837	0	2.047305715	0.995182984	0	1.141868716	1.329602023	1.584962501	1.59454855	1.03796785	0.665999073	1.83052577	1.382206107	2.253989266	0.659924558	0	1.718087584	0	1.826463745	2.117695043
Q99627	0.014347436	0.046825157	0.004793024	0.009554411	0.042032132	0.004793024	0.042032132	0.004793024	0	0.004793024	0.685547076	0	0	0	0	0	0	0	0	0.032901029	0.019077601	0.004793024	0.004793024	0	0.004793024	0.004793024	0.046554702	0.014347436	0.607062403	0.004793024	1.722466024	1.371094152	2.009586049	2.207892852	1.141868716	1.329602023	1.197446064	2.544320516	1.669026766	2.007195501	1.40780593	0.748461233	2.007195501	1.329602023	1.242856524	2.063502942	1.461179281	2.630716096	1.542670779
P61923	4.066725537	3.86452831	3.211372157	3.898804106	3.758511311	3.308577886	3.286277443	3.465296202	3.557642654	3.451890321	3.91094537	3.330773466	3.642893443	3.229499737	3.340549069	3.452334904	3.064982866	3.208138391	3.327618662	3.433538309	3.524516212	3.486423154	3.295176753	3.412501002	3.663690391	3.293664492	4.257509093	3.608144001	2.813367522	3.596717669	3.688553389	3.056583528	3.160274831	3.12763328	4.107129875	3.421335523	2.583358615	3.560714954	2.923466152	3.804604311	3.46727948	3.397802962	3.576118982	3.525233677	3.654588296	3.429392792	3.561529806	3.444490385	3.743802172
Q5HYK3	2.193575561	1.539623624	2.984547098	2.852067101	2.669814169	1.936637561	2.684162235	2.245727037	1.939611087	1.249550882	2.56241587	1.088161386	1.300007979	2.140560611	1.933267187	1.730152857	1.671969186	1.782701102	1.771489437	1.324580337	1.658507287	1.689936763	2.321533009	2.78374433	2.930233129	2.516726185	2.760456246	2.802903867	2.413556654	2.796676885	2.021479727	0	2.576925182	2.447138342	0	1.76836079	1.197446064	1.98550043	2.690789548	2.007195501	0.748461233	2.425817338	0.629162305	0.659924558	0.629162305	1.718087584	2.408711861	0.742724863	1.141868716
Q99807	2.791830408	2.442652683	2.84877819	2.346709405	2.15938658	2.240650906	2.985154839	2.526048519	2.26646322	1.960667382	2.811379946	2.173773776	2.611963522	2.445349802	1.882258007	1.880834119	2.489366287	2.457812501	2.309463863	2.337260457	1.40778316	2.037104277	2.705786565	2.408283926	1.926149267	1.014940406	1.223216348	2.413060103	1.575106521	2.781501759	0.707819249	1.371094152	0.995182984	1.312277925	0	1.329602023	0.578536232	1.98550043	1.03796785	1.701918647	1.40780593	1.793549123	0	0.659924558	1.242856524	0.641546029	2.61117238	0.742724863	0.565597176
O75208	3.535495163	3.927138806	3.305845876	3.559299376	3.719179698	3.781206403	3.579778266	3.473923975	3.580437915	3.90954667	4.387957231	3.969224453	3.871636298	3.705300109	4.174056664	3.846213599	3.478092102	3.433203306	3.470463138	3.910086077	3.569448068	3.809336313	3.627740295	3.72808392	3.468587568	2.669470677	3.668088523	3.507560934	3.722939205	3.733736479	3.231125158	0	2.322889571	2.984893108	1.826463745	4.010183067	2.176322773	3.273018494	2.099856237	2.252980741	2.447138342	3.029747343	2.253989266	1.329602023	2.135315965	2.567220918	3.23878686	2.161350266	2.117695043
P31146	5.116918472	4.305704241	4.927962917	5.426706488	4.954269617	4.455533612	4.085707508	4.871972876	4.735074088	4.741187973	4.216834817	4.783473647	4.979983487	4.632360408	4.579542099	4.39007542	4.697055115	4.347640443	4.785401608	4.34901275	4.904294851	5.050852524	5.073230313	4.707236401	4.828384569	5.153744571	4.345572963	4.397855195	5.161405612	4.102848845	5.283798333	5.355674106	4.606442228	5.463578865	5.209323387	6.076316801	4.998496409	4.554179518	4.604466745	4.624490865	5.603774686	5.100276868	5.20137248	4.059470652	4.292781749	5.609991295	5.006597245	4.259523587	5.550079786
Q9BR76	4.073909426	3.871918735	4.766681804	3.966400285	4.166600738	4.311598529	4.054954784	4.266750484	4.481707487	4.513761658	4.209148955	4.519982625	4.635056384	4.549812623	4.477371259	4.184680941	4.327488079	4.550374659	4.129205912	4.427076389	4.530625675	4.832294692	4.385358005	4.447389888	4.576426622	4.343457028	4.258603633	4.495838014	4.786486255	4.643304959	4.272520928	4.278480434	4.130107179	3.83525039	4.107129875	3.272520928	4.332946573	4.810785827	4.151371776	4.259523587	4.100697377	4.188242656	4.34506514	3.653824359	4.142957954	4.04846871	3.89659478	4.412104045	4.436961338
Q9ULV4	4.020325506	4.054948489	4.682615664	4.355203484	4.195544732	3.940878392	4.292934872	4.130667617	4.193110263	4.596338987	4.008848142	4.729356389	4.122557658	4.453078536	4.172984232	4.607834877	4.395746429	4.305276421	4.652915359	4.283042245	4.522058333	4.880190637	4.827647289	4.276755004	4.691456568	4.596652119	3.912389441	4.35657784	5.11885621	4.202059862	4.424474255	5.713420885	5.116863758	5.089724119	4.307914199	4.476597708	5.094939789	4.474652356	4.664862048	4.259523587	5.001652142	4.431177202	4.959461061	4.352381891	4.475517281	5.022959567	4.894332742	4.628384781	5.286757962
Q14019	3.634389353	4.107096841	4.292754292	4.223686281	4.138586088	4.399890626	3.95530038	4.144020113	3.914129608	4.182982327	4.360265102	4.556633864	4.432340737	4.557859979	4.202278327	4.374978725	4.272791161	4.145811243	4.315471356	4.106319685	4.424668057	4.434479166	4.306593998	4.528912369	4.177355662	3.968394601	3.733551324	4.005029976	3.983212157	4.15783685	3.520212692	4.107129875	2.995182984	3.574908836	3.221361557	4.09085343	3.665999073	2.544320516	3.660685273	3.951712117	3.46727948	3.153805336	2.499101764	3.055427059	3.209973162	3.824088938	4.106571664	3.321447116	4.240059863
Q5RI15	0.014347436	0.772621773	0.004793024	0.009554411	0.942461738	1.932677894	0.042032132	0.695896078	1.295871619	1.436447205	1.256481434	1.211977297	1.300007979	1.112760867	1.298653018	0.672414248	0.51310494	0.951081822	0.945683669	1.829170493	1.658507287	0.652164657	1.303268492	1.297319391	1.412207429	1.432325847	1.662731586	1.531199032	1.27377427	1.338960808	0	2.047305715	2.009586049	1.312277925	1.826463745	0	1.197446064	0	2.099856237	1.31421313	0.748461233	2.135315965	2.253989266	0.659924558	2.135315965	1.318075769	0.812840461	0.742724863	1.141868716
P13073	5.682688798	5.379378338	5.080814034	5.019568039	5.410125211	5.285647806	5.4865094	5.452462845	5.46649118	5.178574085	5.4031884	5.308849535	5.603576498	5.244817849	5.715957939	5.311495182	5.532697251	5.407247209	5.323158765	5.243673029	5.046485429	5.243518978	5.484256954	5.489860853	5.275546976	5.279352704	5.524058895	5.438456331	5.50673175	5.550152453	4.61980425	3.805980272	4.214642922	4.139142019	3.855657547	4.254493265	4.04176865	4.249192481	4.936559423	4.624490865	4.451101188	4.119356177	4.131479736	4.493348449	5.076958078	4.199017913	4.618238656	4.48499739	4.390025611
P20674	5.836504824	5.81285364	4.840952653	5.434339679	5.383742737	5.200331045	5.322621858	5.149788597	5.389531358	5.353620544	6.000081576	5.127096703	5.546380038	5.295343214	5.6349693	5.202667992	5.307246344	5.190371433	5.382914158	5.718488763	5.751672512	5.355446753	5.172483025	5.788999183	5.658418112	5.228092044	5.797619042	5.7188715	5.310384468	5.713742783	3.824428435	2.499101764	3.160274831	3.477245577	3.718087584	3.561529806	3.573697675	3.100977648	3.969626351	3.649998594	3.341036918	3.515174171	3.469017667	2.088593923	3.969012308	3.750606505	3.561529806	3.017921908	3.582556003
P10606	5.446352051	5.630205987	4.876207877	5.550999387	5.82962185	5.288044643	5.380599284	5.355648407	5.54533052	5.312976929	5.564985569	4.815895922	5.439725324	5.165768778	5.536328779	5.156539012	5.4031855	5.078156745	5.017087128	5.564018935	5.43703242	5.332088071	5.281147928	5.633481326	5.373524656	5.527138148	5.837204397	5.887138836	5.073150288	5.553119691	2.493134922	1.371094152	1.605652359	2.207892852	3.577730931	3.272520928	2.93797206	2.275007047	3.660685273	2.892714827	2.447138342	1.382206107	1.30256277	3.220329955	2.984893108	2.063502942	3.463796811	3.555816155	2.310340121
P12074	1.859687869	1.084064265	1.363105597	0.009554411	0.042032132	0.004793024	0.042032132	0.004793024	0	0.725330705	3.288807734	2.931440572	2.644128417	2.781825846	2.695895314	1.00299937	1.555137072	2.078446374	2.023466679	0.915938621	2.75800302	1.689936763	2.321533009	1.910151896	2.557391724	1.509586049	2.627585852	1.431211368	1.541180985	2.632523382	2.493134922	0	0	0	0	0	0.578536232	0	1.03796785	1.31421313	0.748461233	0	0	0	1.887525271	0	0	0	1.141868716
P14854	4.156834558	5.205861246	4.346273734	4.400925372	4.810720055	4.642491816	4.831344274	4.57156914	4.771606325	4.441129955	5.29679715	4.441687675	4.864910849	4.215490512	4.870643881	4.902772418	4.434306346	4.399424887	5.019194845	5.003714377	5.252473258	5.351561427	5.239578188	5.218036698	4.997954317	5.010393158	5.559694171	5.923538811	5.36623478	5.759882396	3.520212692	3.056583528	2.576925182	3.83525039	3.994579724	3.272520928	3.573697675	1.98550043	3.969626351	2.007195501	3.46727948	2.645394244	2.720278465	0.659924558	4.292781749	3.180041746	4.382206107	2.835924074	2.507583241
P09669	4.428346698	4.538260991	4.337740772	4.557215037	4.700461771	4.581889989	4.759686686	4.263738503	4.864720682	4.522266034	5.106909353	4.996129565	5.081423279	5.085888887	5.156102047	4.830696664	5.16215449	4.867023467	4.98266291	4.383742654	4.781976017	4.585360468	4.593379078	4.788614115	4.279929092	4.382952548	4.186760308	4.486599367	4.536044323	4.722279702	3.759155834	3.056583528	3.313729572	3.372023424	3.577730931	3.272520928	3.172594188	2.931052646	3.760575809	4.028569152	3.683322166	2.853330351	3.351439877	3.055427059	3.56193706	3.303537235	4.046141782	3.878071355	2.992768431
O14548	2.791830408	2.507445424	2.614623046	3.010480712	2.508092142	2.731535098	2.073775463	2.678975372	2.854293505	2.443149338	2.762219926	2.450233773	2.88082171	2.600047257	3.002868408	2.533296245	3.079294185	2.784657776	2.904203967	3.164563393	1.990219852	2.62993418	2.540776811	3.018671342	2.078009506	2.672985168	3.371326058	2.777037219	2.544033098	2.797558856	1.722466024	0	1.605652359	0.635367454	1.141868716	2.126532406	1.584962501	1.59454855	1.669026766	1.701918647	0.748461233	0.748461233	1.30256277	2.380360048	1.242856524	1.318075769	1.834576391	0.742724863	1.141868716
P15954	2.949026764	2.865584378	1.43077921	2.346709405	2.721419234	1.739080368	2.684162235	1.782449202	2.304993022	2.572588726	3.292968496	2.617927341	2.281904473	2.140560611	2.438339778	2.060737979	2.414210857	2.153194316	2.811779656	2.809499091	3.203217975	2.474015898	2.705786565	3.223113408	2.880826585	3.293664492	3.22921871	3.519305883	2.413556654	3.020601653	0.707819249	2.047305715	0.995182984	1.312277925	1.826463745	1.329602023	1.197446064	1.141868716	2.099856237	1.31421313	0.748461233	0.748461233	1.30256277	1.329602023	1.242856524	0.641546029	0.812840461	2.161350266	1.141868716
P00450	4.833629785	4.766230348	4.36016025	5.366253699	4.624875437	4.711660152	4.773812804	4.644259672	4.146948844	4.310212399	3.632338062	4.265911866	4.500484493	4.725034893	4.631661495	4.758674989	4.848058168	5.245585319	4.838705416	5.08240135	4.949368707	4.137601841	4.805536013	3.780983799	5.047041747	4.567551478	4.183386026	3.514882136	4.798103825	4.338428939	4.112700133	4.94204526	4.048178049	4.919657892	3.855657547	4.172860835	3.573697675	2.735522177	4.433182028	2.252980741	4.251719093	4.656496371	3.218264536	2.630716096	2.850666093	4.463360886	4.282933963	2.835924074	3.824428435
[truncated: 2,912 more rows]
[truncated: 71 more columns]
