# Supplementary material for: Quantitative proteomics signature profiling based on network contextualization
Source: Biol Direct. 2015 Dec 15;10:71. doi: 10.1186/s13062-015-0098-x (PMC4678536; doi:10.1186/s13062-015-0098-x)
Supplement: Additional file 2: — Renal replicates control dataset (RC-C). (XLSX 1168 kb) [file 13062_2015_98_MOESM2_ESM.xlsx]

## Sheet: ktc12
prot	pepSeqNum	tgNum	guot_L131109_SW_006	guot_L131109_SW_008	guot_L131109_SW_010	guot_L131109_SW_002	guot_L131109_SW_003	guot_L131109_SW_007	guot_L131109_SW_001	guot_L131109_SW_009	guot_L131109_SW_005	guot_L131109_SW_004	guot_L131109_SW_011	guot_L131109_SW_012
P02656	2	3	106843	105937	115025	100965	111012	108256	105537	78752	102860	116227	101689	112943
P55809	8	9	107242	108104	117435	97038	118222	105287	124804	109474	119247	118194	102808	107595
P09651	6	10	106318	129367	130393	85672	105623	119386	121096	107307	126515	117681	102599	117414
Q15631	1	1	25644	27691	28080	22216	32611	27295	44004	35489	36961	34353	28856	25446
Q96EY1	4	4	91112	99119	101226	84169	92348	85351	101141	85207	103314	91905	89961	90051
O14548	3	4	47770	40217	66365	37749	46863	51643	76284	48367	60372	48070	51145	28921
P22570	1	1	14529	11755	12887	69126	12550	13906	16940	20315	17852	13025	13808	11638
P54710	1	1	20501	20695	23816	16414	32551	25379	23730	24823	28883	26813	24180	25434
P41252	2	2	15706	17211	17327	15662	22330	26698	35335	25690	35922	17937	18517	14557
P80723	3	3	13030	13964	14428	10479	14130	13250	13111	9948	13200	15818	12372	13685
P03891	1	1	13845	13988	16573	11646	13466	11372	14057	11906	11244	13879	14738	14655
Q86VP6	10	10	54903	52934	57065	47382	68767	61209	94939	84710	94173	56012	65742	51340
P01019	7	9	115111	111692	115993	95527	126299	113476	158951	120029	155290	107843	109097	99704
O43865	2	2	63073	56676	63648	52664	63917	66150	79427	62070	80972	56255	56277	54667
P05388	3	4	27367	28838	36477	26195	35703	31423	46077	39338	37355	31391	36806	30716
P21980	15	17	142730	132386	152466	112691	164101	153582	196524	148897	189439	142670	153590	125780
Q9UQN3	1	1	14145	13628	13532	11291	16937	12594	11428	13634	14530	14550	14560	15159
P07741	6	7	287050	294097	300532	261420	317817	299489	385597	286397	358340	311540	291364	262489
Q96EK6	1	1	7429	10597	8149	7142	9050	8288	8837	7343	6696	10760	9476	23359
P20929	1	1	33259	43070	44625	31377	40075	37890	42882	31330	40142	48039	34539	43229
Q9H3S7	1	1	8255	9116	10171	8273	10981	10399	15747	11503	14009	9378	10668	10066
P50990	20	21	181979	196622	211638	188620	219901	216287	232767	196789	269966	221405	206343	165309
Q14315	1	1	52201	48412	53754	44980	68278	56745	101486	70670	85386	55847	60302	49438
P14868	13	13	94295	90528	101370	83840	109760	107208	172485	125174	155631	98292	101846	81511
P29992	2	2	19864	23419	29013	17358	29684	25872	45191	40615	31490	25778	27067	24295
Q9NYF8	2	2	16636	21010	22127	15281	21070	17111	23340	16359	25684	19038	16636	21860
Q08378	1	1	41185	41584	52922	37682	45565	54935	73181	64271	75559	48108	46754	50403
P00325	5	8	218790	209000	223073	188203	229460	211752	270661	221295	246437	211817	209523	202475
P03952	3	3	22242	25455	28847	20533	30232	28130	30996	26035	33383	28359	26114	25819
O76041	1	1	14042	16651	15257	11044	17353	15554	12946	10324	15084	16242	15521	15565
P49327	1	1	37233	35897	35221	28354	34225	34690	40159	25968	31227	35922	29467	32741
Q15029	1	1	15676	12734	15844	11769	18703	17570	24227	17978	21524	17006	13739	11395
O43570	2	2	29417	38063	45962	24229	39192	32812	62277	55967	45292	34918	48336	40513
P08123	4	5	49072	57174	60613	45569	65498	64259	67470	57191	72238	61176	59640	60041
Q9BQ69	4	4	80153	72922	86782	73356	95630	86234	107825	78866	105677	81825	76154	71637
Q9UK45	1	1	79945	28245	27353	21339	26497	27115	27702	23713	24959	28569	28292	27355
Q07812	1	1	6364	6778	7678	5668	6838	7511	10088	8249	10081	4819	7534	7005
Q49A88	1	1	30408	29607	38394	27328	40369	37324	28197	21917	29220	32200	31920	31215
Q16181	9	10	54683	56111	64216	50592	65348	61955	64190	51860	63548	56736	54276	50044
O43583	1	1	11241	11470	12869	8129	12133	12274	11635	9336	11535	12050	10533	12692
Q8IV36	1	1	50246	67648	77238	50482	65643	69925	60911	61988	53463	57961	77450	79891
P01876	6	7	774938	830856	861960	772428	980204	903541	1223133	842123	1131692	933180	847121	823354
O00764	5	7	75527	71504	72675	71595	82812	86483	67772	71652	73402	91615	83329	51337
P49257	4	4	68128	66845	70553	63918	84410	79341	110028	88383	102717	65288	74971	61891
Q9H3Y0	1	1	10016	12711	12811	8835	12256	11451	17956	13981	18216	11937	11959	12387
P35241	9	10	1566454	1900909	1263080	1644726	1587181	1398924	437070	836175	1033348	1865621	1312650	1433693
Q9Y5Y2	1	1	5067	9847	11831	5756	7283	6226	12922	13115	6241	6768	14346	12239
O75533	3	3	12820	14396	12490	10499	10508	13986	22571	15239	18919	12965	43220	12602
P00403	3	3	83991	67997	77372	76838	164780	132523	178488	166973	161923	112472	134608	64084
O75947	8	10	722669	711338	727257	605480	683293	646039	649675	523953	614659	732990	589776	692684
Q63HN8	1	1	4811	4546	4389	3618	5756	6413	8355	5881	6846	5531	4748	3410
Q08426	29	33	171840	197604	215789	159195	225237	212874	274476	215985	268797	197183	209676	219929
Q9NRK6	1	1	42467	40432	48693	34875	37142	45201	52050	38209	46905	40135	37801	33749
P00441	8	11	140397	127227	157958	129696	114658	115217	96653	74491	100534	147731	115575	114492
P51148	5	5	28879	29793	32330	25895	37202	32499	42141	36242	35940	31489	37896	30250
O60925	1	1	27119	24208	23538	20619	26798	24648	24312	17497	23011	27594	21932	21871
P01714	2	2	50062	51770	51651	39065	54684	41191	49733	36561	52191	54442	44636	48983
Q9UII2	3	3	27048	35973	38275	20060	32096	33372	31226	23163	28157	35864	29302	38769
P51571	3	3	31782	34169	35611	28863	39085	36174	55794	49372	46967	32751	44605	32751
O75306	6	6	69967	65528	82452	56171	92518	81203	93427	100613	105161	78601	77844	62934
P51687	13	15	189121	275146	161059	178483	203483	261111	249377	240948	249447	256949	225183	200611
P17174	22	29	301485	288665	312169	288516	339179	323423	403370	294778	395142	304787	313691	293551
P31040	23	28	338284	317441	349457	254614	369973	329870	379275	313749	438652	332411	309426	307447
Q9Y2H6	1	1	42091	55465	64971	52492	58972	16342	53985	38061	53250	61232	48159	53511
Q9UNM6	4	4	33419	32476	39250	30908	42722	40685	49755	51230	50449	32889	40797	32877
P09874	7	7	25925	32654	32332	24944	32819	33066	37740	33787	33856	31951	35332	36779
Q9NVH1	2	2	33083	45784	47193	33773	43221	41291	53550	44383	42906	41767	47552	27071
Q99832	8	8	70332	67593	74743	53933	72429	69374	92843	65394	97846	69152	71647	64922
P02452	3	3	33275	32842	39253	27794	41622	39527	45685	32009	43207	35406	36454	34905
Q5JTV8	4	4	18995	20133	20206	15658	19854	19202	25267	19769	24081	18968	17720	20663
Q99460	6	6	21546	34639	27691	18905	44058	23921	38833	32455	38414	24803	25369	21306
O75390	14	16	233409	192605	227397	187104	241118	230203	383526	288271	340645	194309	230276	185776
Q9BRP8	2	2	7996	9676	9059	5884	8450	7860	7539	6440	9420	9426	6969	9034
P61247	7	9	104123	113407	106214	83988	111821	113420	110853	92902	113215	113730	108756	107045
Q8N392	1	1	3019	3141	3339	2492	4161	3649	4072	2790	4038	3268	3013	2816
P22033	9	9	106085	100038	122542	91398	116307	115214	140289	124220	129041	106402	115301	91010
A6ND91	2	2	199733	236986	235442	184373	220692	212714	254299	197304	224739	238077	201274	229344
P49591	6	6	46724	45567	51929	43055	53412	48046	62017	46839	58550	46483	49399	46671
P49585	1	1	176775	214515	226893	167041	199852	218412	197977	159551	227942	235990	222128	221084
Q12931	12	15	139734	130271	147321	93749	158829	150644	195097	158943	195742	143245	136197	103313
Q15427	1	1	11008	10609	11883	8549	11112	10594	12341	7061	10987	10092	8576	8239
P42765	24	34	872559	828663	940353	800052	926620	898599	1020361	840320	1043656	928537	871631	824319
Q9UJ83	1	1	50495	48535	57322	38456	56843	50149	58427	47563	62800	56099	48459	50587
Q8NBX0	2	2	16226	18746	17557	12988	20101	19915	26597	21118	25587	17281	20291	19111
P10253	4	4	64839	51486	59567	49486	59441	57948	54825	36171	55600	52131	49637	49631
P02748	13	15	251710	274566	295378	221178	355310	299310	463772	416742	425748	281315	335960	270275
Q8IVF2	1	1	363122	324304	356824	327861	381401	345287	514125	405795	422366	364492	309169	350244
P51149	9	10	156615	170256	145425	131823	154999	151502	174517	149235	173222	146627	166652	155634
Q01995	15	16	314098	306232	349239	280360	345210	311397	342833	296990	342937	340046	322003	316376
O00338	2	2	31127	34135	40771	30535	40826	39530	43726	38776	50617	37913	35196	30421
Q4KMP7	1	1	68410	82439	87498	54263	84097	89121	91454	82540	112425	92322	81672	78602
Q96HN2	1	1	57828	51650	57185	47032	55707	63878	72995	56347	76830	51395	52177	49012
P11413	5	5	35740	39620	43116	31628	46621	40451	59235	52645	51865	38820	45908	34233
Q969H8	3	3	90678	84515	87288	72133	99124	81631	93557	82976	88108	99291	86588	89661
Q9BV20	1	1	8019	14280	14445	8793	14976	13833	16625	15208	20325	12061	9134	5963
Q07020	2	2	117618	134207	150414	115798	167934	160844	223080	191426	217123	139411	156752	131218
P04181	4	4	26189	29275	30621	20296	30608	26282	43077	37406	33705	24927	33541	28853
Q5SSJ5	6	6	60883	53905	54640	48981	58645	52727	62071	46875	61863	57052	56014	45886
Q15437	1	1	4452	1152	950	120	340	1527	1422	1111	1121	1932	811	2166
P55036	4	4	75045	49153	68156	57719	70049	65459	81397	52344	60848	70041	53836	67204
Q53FZ2	6	6	71683	101565	76923	72314	98246	91339	108864	95112	112238	95326	85398	92087
P84243	1	2	1505	17233	1753	2979	830	5527	2388	3038	1832	2235	12106	6685
O43813	2	2	43094	46290	49528	36959	60110	45577	59491	57086	63678	48103	47349	39096
P35558	18	21	173206	179721	209075	147203	210424	204310	308749	290083	322108	175609	202691	175700
P42704	28	30	88333	78898	76819	60546	111799	68765	131609	107770	132894	72781	115386	174465
O43895	1	1	60832	48988	60126	51301	58949	50894	61290	49692	53865	54004	48726	41787
O94905	4	4	55025	51999	57164	55424	63309	59660	94642	83008	88924	54233	63142	39660
P62312	2	2	37228	36502	38166	26468	35012	34894	37960	32731	37899	37229	32059	33952
P02765	4	5	295686	285137	285767	241258	309932	279979	258709	202151	242456	287243	252919	287479
Q9Y5P6	2	2	36119	33786	37982	30780	45465	38060	54250	37503	49923	39357	38588	34502
Q9H2W6	3	3	25343	25956	24392	20667	25297	24799	26622	22058	26095	26303	23325	23927
P06756	5	5	41176	40644	51080	30941	41450	45004	49870	44332	58158	41550	41483	45126
Q8NBQ5	1	1	1390	3766	4014	1583	2475	2555	2274	4534	2494	2073	4965	3867
P13674	1	1	5910	4386	6127	5616	6883	6851	9505	5156	8063	6410	6102	4437
P55735	3	3	61935	62506	67157	51916	74564	66004	79268	75018	80438	75070	55435	52793
P55285	4	4	34740	39508	39188	32345	43314	39145	45340	39017	43607	41084	37701	40284
O43852	3	3	158162	139280	159916	115421	154480	144948	166715	134583	155899	158925	133949	132810
P53041	2	2	21236	20611	26326	19328	22921	19266	21979	17126	21630	24042	20020	19473
O00483	4	5	161440	161692	176656	131535	178992	194777	275409	237336	265724	157834	172716	171847
Q96B36	1	1	16812	15824	23789	17875	22562	17095	21890	23414	17556	25482	23289	17818
Q8N7J2	1	1	9975	10193	11374	8635	12568	11607	13730	10063	12432	11307	10884	9962
P51606	1	1	13971	10699	12296	12186	15552	12978	27351	12628	18234	12508	13029	12096
P00505	22	25	547397	546922	608235	560754	597646	593568	658360	601333	661487	617555	555718	504259
P27694	1	1	12847	12786	13076	10312	15441	13958	19173	14635	18036	12639	13348	11036
P05198	6	6	56252	65191	69580	50455	79012	64360	90676	81524	81602	65991	68902	62250
P55268	16	16	58624	55339	58484	42841	73650	57273	73781	64528	79165	54683	64731	48576
Q92499	11	11	106668	114227	124891	96763	133399	106233	132690	128562	122009	112436	122030	113162
P98160	90	123	308192	349551	351717	293615	336573	321682	431210	356210	354208	353807	339634	344753
Q9HAT2	1	1	8010	10794	10468	8445	11474	8877	8081	6603	8720	10445	7808	8753
P08185	3	3	94525	93958	103018	67294	103581	96746	134328	97590	123689	98077	82432	88903
O60763	6	6	41838	40815	43212	33908	55767	42719	74394	59748	67323	40571	48245	40829
P05026	8	10	273336	253286	256271	226495	316446	279763	402374	328072	378398	284838	283686	268022
P05455	4	4	24336	33368	36760	23934	30369	27091	34586	29437	27944	29346	36514	35464
Q8TDG2	1	1	16181	24819	22144	22630	21248	21313	20851	16058	26082	28392	22899	25714
P17516	1	1	14738	13569	13223	11279	18919	13259	23774	14408	22509	14507	13443	11619
Q99715	4	4	53168	53634	51900	44914	60999	58145	84159	66673	73773	49227	63345	53045
P51991	8	10	151830	123073	153194	129179	142642	120859	113465	96539	101952	128262	130548	112308
Q9H1K1	1	1	75287	58995	68991	54777	69499	63230	64329	52727	60618	61009	58989	59099
P08195	4	4	18682	21901	25001	15811	30452	28015	38259	35822	34949	23548	32028	22617
Q9H008	6	8	68005	73836	71289	75716	80663	69436	76928	67559	70607	81266	64825	78742
P32929	1	1	8893	12238	16122	12085	16450	18054	21947	17036	28057	11823	14857	13695
P04217	15	21	455729	460983	472388	371949	437937	424427	423454	342548	429903	466503	393111	434398
Q9BQI9	2	2	45464	42918	53982	37439	49796	47391	51585	48178	64724	47252	45627	50200
P43686	7	7	158608	146978	164184	139962	150849	131619	139124	106587	130735	154217	127476	145212
Q9Y3U8	1	1	18570	16189	19269	15531	15807	12315	18048	11284	16616	19024	15194	15127
Q8WVJ2	1	1	6495	6367	7799	4569	5822	5593	4680	3296	4821	7686	4782	7516
Q5SYB0	1	1	89108	71024	90711	66779	96803	94163	112115	96128	106707	70587	86404	74130
P48637	18	20	188169	180278	199670	158019	187814	164478	184037	151957	184062	195422	166767	181454
P63010	4	4	62627	54721	63616	55393	77002	66685	110915	85272	103054	60102	66905	59771
P63208	4	4	82297	81699	94545	68476	85479	75193	85405	74070	77307	82875	87182	70883
Q9UMS0	2	2	29210	29254	36063	26000	32115	29418	33160	30936	25960	30260	31188	29542
P02549	1	1	21528	21403	21413	20779	22225	21187	19549	15259	19147	20600	18526	20968
P04004	10	14	957247	1069367	1138654	919498	1143386	1004765	1135727	898597	1067023	1148416	970707	1073759
A6NL28	3	4	238055	267604	266454	209609	239791	251176	248876	191810	265259	298748	241161	262288
Q9UJW0	1	1	10120	9049	9157	8768	11576	10530	13334	9320	10915	11341	9289	10377
Q9NR31	2	2	17198	19038	24457	14794	18384	20792	23054	17897	25555	21518	23410	20370
P28074	1	1	12890	15025	14337	14179	20138	15044	19081	14223	18813	12577	15987	18220
P78318	1	1	1321	1050	1224	902	1182	1214	490	990	1433	1362	1130	1331
O94979	8	8	63180	72318	75763	62822	78953	78313	80956	72109	95041	75532	70468	65157
Q00610	26	32	487991	941558	138307	159180	700277	615361	628154	723787	157691	773496	1011677	1138341
Q9UN86	1	1	12850	15186	17503	10850	12668	15639	17316	14316	20967	14282	11805	15447
Q6P1X6	1	1	960	1805	2337	911	2174	1481	3997	3459	1988	1221	3749	1976
P12956	14	14	60335	64172	66166	55828	78902	78849	120874	101335	94610	76484	81041	57047
Q9NRL2	1	1	327078	371059	430925	261094	348187	386759	334935	335865	404596	358900	321873	362431
P11217	1	1	13556	12125	13959	12184	15743	13045	21179	15739	20079	14018	12491	11491
O96009	3	4	171904	144797	204640	108021	167193	160122	187610	137490	170412	139150	133101	96965
Q06124	1	1	12263	10516	14478	12398	13112	11670	12827	13746	16666	12490	11549	10864
Q4V328	1	1	25016	28172	29651	22007	27028	27115	28350	23837	28155	29196	25708	29208
Q10570	2	2	130427	141708	135652	106356	142851	126900	143589	121513	147949	143002	122879	121756
O43670	1	1	60062	55285	57872	50771	54444	64482	57084	54290	64080	70145	52413	50848
O43175	14	14	131665	135288	145975	119124	154828	131959	170429	133259	168624	141732	139771	123127
O75874	21	25	308287	315799	333373	290732	345357	312801	446294	336649	425011	351535	318065	337095
P36871	21	23	155672	106748	156014	123103	159644	144786	236790	152200	196338	144929	140488	124187
O75569	1	1	3564	6994	6814	3583	4802	4476	8679	10420	4252	4099	9947	8107
Q8NE71	3	3	9971	11605	14817	8638	11478	10068	11561	11337	10669	10899	12512	10903
P60174	17	31	1011672	1198693	1184734	810510	1118926	1039542	910655	731845	917828	1320933	1054051	1207886
Q16531	2	2	231437	213856	223853	172437	239114	206345	269903	209739	259709	216109	194514	177967
P11172	1	1	7390	9653	11205	6405	10530	9707	15002	13180	12393	8991	10915	9458
P38159	1	1	36070	35765	37347	31860	39500	42363	51109	33553	45771	37764	36417	37006
Q14376	3	3	198455	214616	222071	165004	225118	209183	262036	206416	271698	215960	199343	227212
P08559	10	10	232461	214417	255740	188279	257911	243318	310643	255054	297185	224984	223753	208976
Q5JRX3	2	2	19584	19474	24285	17197	23224	21937	31470	21259	25272	20432	18796	20842
Q9Y2S2	13	14	478895	494226	440192	438932	437057	490400	640732	381415	479226	435769	492264	315857
O75367	5	8	100250	110413	119988	85721	125700	112510	172995	136362	154611	106673	120160	99509
P37802	9	11	351602	357587	387780	303434	365461	339864	424795	352458	401916	383714	362036	352566
O00303	6	6	47410	48093	82173	37307	58398	53788	67004	51457	78502	43836	50869	57148
O75369	42	47	67432	91489	100907	51206	123447	63092	156180	119286	136224	97784	67438	86109
O75608	4	4	117630	129211	113949	104577	120461	117166	137716	107587	128438	115732	107411	117848
Q8TCD5	1	1	2841	6338	10732	4575	5472	4427	10331	10676	4524	3804	10640	6187
P10643	7	8	61489	56300	72990	50103	70041	67179	91341	88488	80542	60617	66060	57508
P11021	38	59	735692	745199	710794	646540	706704	678620	638486	523642	635638	759365	686008	706039
Q96CP2	1	1	3487	4294	4876	2855	4066	4665	3890	2470	4178	4377	3494	4355
P01833	13	13	81692	87836	94796	72684	98634	90023	99561	87518	112060	102012	87488	82023
Q96AC1	6	7	35455	31086	32915	30909	44916	41267	63245	48078	60532	39596	38947	33453
P16219	8	10	95689	94157	100329	84894	102060	98449	139156	108182	127780	101579	95566	83717
Q9HB40	2	2	98842	92090	102866	82706	104981	93101	115920	92386	110979	104087	88516	92534
P04220	1	1	7822	9724	14230	8404	8588	7797	9372	10792	7161	8888	11677	12700
Q92598	5	5	25816	31097	31646	26272	34194	33200	54122	42222	45701	30472	39687	32535
P55157	2	2	10321	11074	9565	8286	12837	13197	17975	12557	17329	11619	8961	11597
P60981	3	3	157420	149471	156230	140340	157728	147786	140025	124513	140008	164730	141494	143269
P16401	3	3	437568	409322	455555	389620	453421	435915	477113	367585	464572	154938	387085	414425
Q16775	7	7	176141	197032	192598	167409	198900	183622	205203	165735	171742	204406	189780	180243
Q86X76	3	3	89848	87840	83911	75401	92742	93898	98379	74625	127656	100274	101506	98722
P24310	2	2	32508	40891	38306	32266	39706	46094	72671	50018	73290	49876	41933	34461
Q86WU2	6	6	102493	94618	100170	81163	87933	77831	81233	66641	90625	91717	87916	91363
Q04446	3	3	49214	55014	56981	40098	56588	50067	89398	85884	73084	47453	61265	48480
Q9BXF6	2	2	14281	17768	17098	11063	14954	15046	14875	10877	17707	15664	15811	15525
Q68CK6	9	12	237762	247731	261645	208127	310371	283401	440138	314568	408819	260722	270863	225564
P48728	4	4	20719	20487	22127	17151	21661	19733	24448	20565	23828	22500	16845	23654
Q99611	2	2	59474	59846	67926	50887	63534	57317	83500	64004	73917	62240	64641	55267
O43504	1	1	62256	63708	75170	55634	67895	60954	62573	51685	53216	71059	55040	61981
Q96AB3	6	10	104589	106589	114439	98466	114629	114014	173693	155136	152243	109107	122112	103439
P10809	52	73	1152864	1246247	1247594	917032	1190522	1175566	1232062	1073263	1501048	1298241	1196526	1292270
Q04837	6	7	162961	195273	200582	142888	187042	183530	154045	130170	161403	202063	159611	186787
Q15363	1	1	5049	4139	6902	4550	6645	6502	8473	5360	8012	5521	5166	4971
O43493	2	2	5139	5031	6287	3972	5609	5327	6837	4649	6642	5991	4738	5288
Q8NE62	15	15	161124	148273	158744	135004	181171	166184	215140	175680	199133	158382	158601	150336
Q9BY66	1	1	30324	31765	34264	26270	30687	29106	39600	27363	39221	32681	31528	32921
Q9HAC7	2	2	45114	53426	62942	39218	57826	51425	69027	76866	64276	52076	61822	53333
P18206	54	63	178204	168946	201947	178015	290070	235122	285323	240525	260789	200454	166537	178027
Q8NEY4	1	1	16740	16800	16085	16565	15467	13230	16524	10890	15018	16397	13876	14992
P49207	2	2	43983	57934	51343	38227	49250	55911	43907	39616	45579	51544	51374	47587
P38117	17	20	433009	455755	470211	369093	480386	476123	656342	494830	616263	474373	456264	423311
Q8WXX7	1	1	74613	77293	67315	45787	81716	67055	90449	70462	105074	60965	65130	81611
Q9UF12	7	8	68434	66719	87442	65682	98069	86749	142705	120209	130585	74727	92369	80420
P05783	31	44	763521	917031	963758	726718	912567	826633	878234	730687	899177	948259	837726	799890
P08133	29	37	222091	208188	252337	183005	285727	248008	367087	321116	326208	214301	265832	194690
O00232	1	1	10968	10154	11324	6766	8833	12915	18250	17400	21006	10009	11479	10864
P84090	1	1	18737	20840	24133	14742	19959	18197	16535	11911	17589	23004	16907	20065
Q8IUR0	1	1	48345	45609	56845	37426	49229	61758	76194	54674	79801	41942	44146	44748
P15374	4	4	48148	49103	47475	38512	58239	46444	54639	34768	51813	47936	43803	48918
Q9Y6U3	8	8	56330	62274	68646	60177	70565	67004	85279	58811	61720	72435	61442	52446
P47985	3	5	98664	108844	114135	90078	114435	114519	138142	124771	125289	112737	106059	104043
P13796	11	12	111435	118610	126070	100577	132824	116071	147150	125134	139015	111047	125339	112335
P40306	2	2	27977	43404	42441	19614	31720	31789	44095	46101	39380	34884	49482	42100
P55072	33	39	257917	236260	267280	188851	229777	198936	249154	160093	208773	206087	216636	249438
Q99829	4	4	37876	40788	49208	30288	42183	39103	50120	45955	47920	37973	48851	45610
Q9NYU2	4	4	48449	50050	52198	42501	55792	51585	72195	60442	62125	51814	53545	49490
Q9NRN5	1	1	902	670	760	1949	721	710	2159	1162	1585	1854	780	2207
P31949	4	5	232162	217376	289205	208899	206234	202660	187094	139882	170725	203422	196503	211756
Q9Y285	2	2	20905	34945	38310	20476	29195	25586	43084	42279	26158	26971	44525	30099
P02753	6	6	301029	249875	374625	211638	313243	283954	281131	204995	255547	263468	318070	377223
Q04941	1	1	4368	4369	4764	4240	5094	4378	6231	4769	6944	4818	5698	9668
Q5VWZ2	2	2	84271	81099	84221	75024	98576	88250	129831	102497	118222	85315	82518	77111
Q96I59	2	2	16570	17251	20778	13661	21415	18534	26430	26263	25702	19555	19667	16655
P08648	1	1	47759	38299	47216	39042	47327	44487	52598	42017	54422	37334	45766	36606
Q7L5N7	1	1	27086	29744	32496	25034	37484	34334	44382	45945	53742	33547	31116	29703
P62136	2	2	44015	44998	47903	36519	55188	47910	57440	44316	50433	43417	38568	59060
Q7L014	1	1	19830	17586	17603	15676	21267	20213	27292	18576	25142	18942	16622	18800
P01617	1	1	67468	83623	92377	67488	68559	58587	62956	55032	38816	72314	75612	86819
Q9UQ80	10	10	75336	89034	95938	63952	83873	77254	77976	73449	83773	86564	88091	81666
Q8WUM4	17	20	157638	141571	147646	136642	180118	161160	223052	172045	208296	137731	143939	119871
O60313	7	7	48232	54106	58437	43980	61577	57669	87693	82746	73503	57667	60972	47983
P49908	1	1	1087	830	622	70	340	680	570	1182	600	1898	1270	2046
O95428	2	2	12924	19203	16061	12205	12835	15588	18002	17424	17615	16471	14326	14497
Q14914	13	16	150615	151856	164951	128377	153061	151324	202048	168536	196270	158353	154326	151792
O00499	6	6	48998	55526	59114	45831	58926	50950	61874	46589	53694	58215	50133	45526
Q03154	28	35	786296	981933	1014119	727858	885852	785454	1003171	845266	797637	936713	920952	964848
Q5TC12	1	1	13582	13458	17086	11000	12295	13519	15718	12808	19650	12690	11036	17544
Q9BX66	3	3	61003	71142	90908	55278	71905	57151	77326	68170	64340	74476	76998	76369
Q14974	6	8	26622	27024	31580	24429	36794	35901	50188	42629	52887	31222	31181	30971
O43399	7	9	143272	123176	129758	111614	142984	132023	129433	101956	111017	144898	117098	129730
P04792	22	32	1225048	1309431	1313337	1062092	1224038	1145536	1191188	1017588	1079841	1452155	1249103	1333354
Q9NPA8	1	1	16253	21894	29968	15848	21160	18722	24741	21954	16408	23626	26549	26293
Q9Y2D5	1	1	20535	17084	19189	16179	19584	18283	25234	16020	29029	21582	18233	16398
O14732	3	3	88628	89651	92814	69794	111364	99477	131904	101142	116269	96543	90852	81905
P55795	4	5	40645	61607	71305	41736	60076	63301	72207	71349	62878	57439	71146	63029
Q14894	8	8	122191	129125	139129	121209	141520	130748	127522	112248	149576	133937	125994	131632
Q96FW1	6	7	69457	57674	68428	52654	81039	71076	110147	72904	104917	63395	56863	114314
Q969Z3	1	1	12632	16806	19989	11893	19231	16502	27911	19576	19545	15986	25346	16356
P01824	1	1	35236	32366	36162	29211	36135	40488	44411	42123	45042	34818	37985	32513
P18077	3	4	40851	41786	47324	34702	47902	48369	44684	39473	49380	40632	45271	40566
P02760	6	6	238261	213527	237905	193395	209039	207605	188149	162885	185044	225017	193666	208112
Q96DC8	11	12	197395	199085	229288	177457	231924	208003	218200	196804	226631	222504	210847	198223
P41218	1	1	11358	15174	15965	10363	13880	13257	16957	13970	12768	13461	15659	13354
P36578	5	5	97803	101313	103763	78807	109081	98881	100822	84530	94447	109650	96229	97041
Q15046	2	2	27453	27184	27809	27271	30428	27286	29710	28354	31741	29060	25865	27420
P00746	1	1	17581	19266	21728	19532	19947	20871	22189	17951	19677	22093	21848	18028
Q9BRX8	3	3	34963	42901	44906	33845	48016	42731	59186	47090	50017	40688	44876	40396
P25787	8	10	98056	101518	99074	81494	107621	97149	133963	94535	126858	95769	98734	111150
O95302	2	2	40258	38529	42002	33222	42816	41961	45391	36296	47591	44068	39500	37606
O43837	3	4	50659	66231	80125	45763	48427	55556	70921	61634	55178	48821	67559	65719
P63241	2	2	15540	25206	31966	17152	23798	19733	32218	30777	16476	19040	39791	25678
P00734	9	10	131884	118779	144658	122597	149026	158545	162087	120328	127625	131460	150498	131952
P50851	2	2	297280	303213	327302	244513	316594	285772	314842	255318	304377	318299	293883	303496
P22392	1	1	46810	55200	63229	38122	48887	44056	50760	52783	41751	47289	53255	51122
Q96ER9	1	1	2655	4131	4112	2827	4714	4590	4712	4355	7298	3946	2871	3085
P63096	1	1	3588	3528	3252	3676	5958	4540	7487	4958	6643	4018	3673	3341
Q9NUQ6	1	1	1956	2318	2786	1506	2229	2476	2105	1705	2615	1760	1903	2305
O95816	2	2	18271	19701	21783	13502	21933	17978	23131	20001	20092	19250	21642	21932
Q12959	6	6	39661	55204	45514	51563	56339	50692	55723	50589	56757	46026	51452	37135
P07360	2	2	61621	66976	71240	42850	75844	72440	112161	84107	105693	69106	68805	61229
P00918	15	22	975213	1033719	1087005	944196	1108437	1007793	1069768	934516	1086160	1120916	1009259	1025241
Q04323	1	1	17958	16513	15947	11876	15843	14789	19942	15142	18573	18667	15389	13393
Q8NI27	1	1	7672	5162	6868	5774	6807	6650	9779	5410	8140	6114	6090	7379
P36404	1	1	24626	23031	23903	19403	27849	25067	28466	22205	27938	25452	22406	22272
P13866	1	1	21660	19804	21912	17121	22956	22610	37077	23241	29750	21375	20097	20721
Q9NX14	1	1	50195	60313	61939	38099	65114	60273	61827	66478	84749	55975	55362	56047
O60869	1	1	52264	80993	94668	61499	87251	49678	66591	55769	38967	93753	76097	55012
Q9UI12	9	10	85341	75140	87267	66380	98227	95892	135324	101997	129196	82369	94249	86000
Q9BVJ7	2	2	34745	43992	37087	35212	50844	49532	62488	55803	57982	39712	43058	42991
Q92688	2	2	70225	70397	80888	65313	72344	64568	63444	62882	75083	73214	70717	71045
P49023	1	1	5475	5476	5886	4910	7099	7040	4743	5364	6544	9490	5151	7563
P23588	5	5	66862	69449	70431	55902	69590	63268	67562	54318	63118	70873	62112	67464
P28065	1	1	20711	23024	24080	15902	23706	22226	25778	21076	28923	25899	20926	22918
O14773	4	7	311286	317998	301412	246768	316735	290607	362989	264639	288700	327375	292848	279441
P00846	1	1	14794	13599	15632	13334	23030	23262	31130	21256	26382	15567	20209	14087
P35244	1	1	19062	27307	28717	17083	22843	19320	28476	26046	21337	24188	29683	26241
P82909	5	7	123712	152567	150065	138205	181286	151692	127745	105202	146632	166239	117306	68509
Q93099	10	11	137377	133400	147248	122803	160313	150432	246779	177825	227265	142649	144691	126527
P35237	9	9	144973	141917	164344	116834	160226	148188	219730	153802	210954	142318	152143	119045
P26641	9	11	65894	72259	77189	59660	92657	89833	139857	107142	122040	72571	80438	61656
Q695T7	1	1	16937	14167	17849	14752	24623	21463	32562	29854	31254	16543	22811	13763
Q8NFU3	4	4	95067	101534	104489	73183	97177	101324	89774	70389	101107	105512	92993	86284
P13647	1	1	265129	276371	295484	260425	303744	303600	395358	316597	392508	301131	277831	282460
Q9ULV4	3	3	26206	26174	28035	22660	36286	28850	45512	35065	38715	31689	27996	24589
P02774	19	21	206982	220324	244384	186754	227195	221576	259650	177723	221031	233548	245895	213987
P00450	38	49	375310	472883	517714	329412	418936	366363	499359	470392	427624	469699	488447	488787
O14832	2	2	17034	14179	19300	14435	16504	14589	13816	9196	15085	15833	12698	13029
Q96NL6	1	1	34755	27998	28252	26340	22538	15106	33037	27561	32033	32868	26203	30000
P20674	8	11	595661	627070	656734	524062	643314	570414	573188	405819	565005	634396	561080	607374
P10301	1	1	7971	12736	12747	7380	10477	9287	13471	14731	9511	9882	11222	13891
P55145	1	1	54942	47946	57309	40582	62801	50118	50278	45108	57789	56948	56573	44872
Q9Y608	1	1	1393	1851	1993	1224	1849	1615	1973	1220	2141	2243	1395	1838
Q9UHK6	7	8	57329	70042	72664	54004	77958	74368	148716	102912	102554	64198	81943	71173
O43143	4	4	48395	41687	54283	44444	54636	52626	65371	53636	58537	47675	52410	47894
Q9Y673	1	1	171141	176780	168639	150654	169712	152460	174888	125521	153138	181210	140474	175990
Q53H12	1	1	8083	8056	9728	6810	11770	9328	14735	13850	12089	9180	10182	8063
P48539	1	1	35645	34637	34371	29890	34578	32435	37043	27241	39113	36097	30396	34609
Q5T619	1	1	10025	10496	13090	9154	15805	14357	10562	7148	10557	12430	14199	11031
P49588	6	6	41423	43200	48969	29082	49418	52208	55609	53065	66788	41115	50731	43087
P06454	3	3	25321	24052	29142	18823	25744	27281	23483	17227	23852	24892	23702	26909
Q92506	5	5	141150	128696	142087	114268	152263	142343	147217	117726	135572	139603	118256	123257
Q9NRX4	3	3	40520	41817	47257	36392	47056	42423	50502	36573	51463	48497	38661	43645
O75506	1	1	2276	4125	5939	2671	2489	2566	3094	4734	1562	2577	6454	4668
P32119	13	17	447638	634471	741617	440838	546415	506287	687563	639564	535508	527583	646427	661139
P23786	16	17	87798	90941	101093	78817	106469	92703	138742	113145	115397	103750	103079	86309
O14841	2	2	28803	25678	33437	19377	31013	32426	40396	31649	33037	27093	29798	27128
Q13228	22	26	430274	448999	454722	345919	429462	397455	437624	376122	377217	461282	401312	424965
Q9C0E2	1	1	24591	32025	38475	27005	38250	32324	35267	30114	37418	36255	29023	18573
O95169	1	1	23831	24808	25048	19168	27354	25535	33655	25489	32175	23856	23319	20862
Q9Y4L1	11	13	65767	65891	102525	61947	71178	69498	88991	62044	95190	71559	68707	62863
Q969N2	1	1	391	480	450	2743	500	530	750	620	670	3394	650	913
Q7RTV0	1	1	17443	18993	17230	14798	17046	15066	16866	13251	15150	17772	13400	18499
P78540	3	3	30870	33953	37456	26659	31096	28910	36437	27734	32924	32530	27871	30032
Q14152	4	4	15769	18572	19340	14372	22544	20789	36732	30122	29090	17375	23163	15625
O14558	2	2	40843	35519	41487	30553	37051	36601	39658	30100	37569	40350	33903	36390
P13987	1	1	20444	22039	23315	20422	21839	18686	19257	15042	16454	17244	19275	20075
Q9UL12	5	5	61429	70988	66475	55238	88762	66487	72942	60026	79833	71930	63989	76336
P50895	8	8	73583	87996	90434	60052	82369	71177	103556	81606	84378	80063	92752	89730
P63279	1	1	43783	49681	54974	38092	50088	45221	52987	41700	44071	50377	43531	52418
P98164	57	64	187224	197822	197512	159399	230979	204371	298133	226737	257603	201060	216356	169713
P00387	3	4	73078	74997	73506	59187	88703	79442	99466	77687	102498	80434	69774	77551
P62701	1	1	23995	27456	28933	20986	26407	26433	36324	26974	38067	24334	26598	23660
P50238	1	1	51179	57547	58264	50722	55473	56464	50569	37502	45040	61924	47849	53488
P16104	1	1	9155	10268	11232	8485	9442	9809	10490	7424	9264	10834	8405	10281
Q5XKE5	1	1	462628	449717	490269	397788	489121	434750	496650	406471	521711	456603	447654	457161
O15230	35	36	105573	126350	124414	99871	123632	124469	165591	120450	144254	130653	115341	108406
Q9H1E3	1	1	72016	85210	93477	58772	71940	73585	66308	60623	74241	92837	75121	90792
Q99684	1	1	123281	105280	138411	82392	114450	118374	128509	100732	120054	110250	106746	123292
Q30154	1	1	33217	24004	32205	29466	23323	24836	25190	18741	22410	25677	22669	23416
P22102	1	1	18835	18556	17661	11256	22532	19766	25583	26160	24910	19047	20281	15134
Q9BSD7	2	2	8983	10798	11100	8682	11523	9462	14626	11861	11640	10430	12528	9032
O43665	1	1	2025	2698	2838	1703	2468	2480	2920	950	2829	2713	1823	2328
P63261	1	1	35658	40752	46924	24083	41012	38830	46186	38032	37373	36778	42908	39883
O00592	3	3	123125	121781	128900	93216	142959	146631	203495	154843	211436	122178	137773	120033
Q09666	81	82	294894	271314	330597	259860	273711	253341	219438	200424	232558	278373	251669	272232
Q9HCC0	17	20	150765	157478	175658	128065	178670	159206	274469	195631	235950	162575	165518	152364
P07339	18	25	852854	886504	949928	762652	918173	835192	978193	835429	903699	951409	891892	892065
P17655	7	8	49923	51718	52655	44779	62501	58583	79939	65793	81984	50112	62514	48407
Q07065	3	3	14657	30124	23745	19073	32397	29324	35660	28579	33678	27571	30188	32620
Q6PCB0	11	12	54351	68931	69339	49615	72180	63705	111134	89647	85891	65510	70112	63592
Q15102	1	1	18763	22036	22722	16299	20638	20807	25423	23869	25957	21508	23684	21699
P01608	1	1	93297	77488	91826	71138	87550	86313	104561	81631	102520	85705	83864	86767
P05787	35	48	1364331	1082561	1077472	1225249	1171159	1162173	1229886	953828	935350	1705252	1059433	993372
P16278	2	2	21949	81534	30827	17288	23630	20911	38663	69326	29096	19939	16749	97504
Q13442	1	1	63138	56909	24614	34623	56624	42410	42707	26005	70198	40190	36733	54725
Q8N684	1	1	6646	7129	6841	5714	7239	6154	7501	5065	7319	7551	5271	5412
Q9HBL7	1	1	20276	18635	19914	14606	26789	22180	26736	19527	28723	21840	19577	17394
Q14240	2	2	80602	66109	82604	64598	96889	89196	130122	100259	126144	76202	80734	64852
Q14444	2	2	29609	32652	33879	27903	35320	29085	37893	29027	35094	35418	29683	30660
O95793	1	1	8014	6978	8683	5245	10273	6577	7350	5465	6573	8623	8507	6263
Q00688	3	3	92159	107197	97736	93321	94568	94919	95290	91141	65145	113541	95817	134446
P30711	6	7	73744	92209	81243	68878	109482	82582	246332	174921	191315	116981	87898	87800
Q96DN5	1	1	15030	18176	19469	11316	16237	18526	16856	13093	19505	18576	17012	18552
Q16698	16	22	527687	496209	504193	454785	624265	562207	815691	627634	721657	538307	494345	457026
Q99536	10	10	146042	130397	143246	114172	164171	149992	219688	162481	201827	136420	163888	145006
P51159	1	1	89006	87537	85254	66037	98414	92382	103492	85016	100938	94534	91632	79010
Q02790	8	9	128660	105465	121395	98106	138956	124867	172305	125208	154767	134677	114329	101856
P31146	6	6	54286	60629	64964	49678	77230	65123	77400	76010	80491	60844	63616	53357
Q8WXH0	1	1	24455	19513	27140	10581	20346	24943	36299	30689	39198	21164	22645	20493
P61026	2	2	15444	21313	22892	11844	18050	21475	31960	29740	26813	18282	31942	20462
O00299	13	14	272478	267756	309345	219532	315271	288373	363035	318638	364604	280374	273793	257516
Q16555	17	19	200632	156976	178253	139848	175721	183785	213441	167627	229700	166166	157905	147023
Q9Y305	2	2	16963	17398	19720	15006	21046	19806	31882	25300	29194	17727	19692	14796
Q13823	1	1	18827	17110	21497	17225	21683	21098	25967	23559	24252	19291	21756	15418
O75937	1	1	28844	26692	30763	27146	32065	28759	24128	24505	27497	29720	29090	26934
P46777	1	2	99946	82561	92209	79428	79090	74470	99976	74879	91333	95053	73533	80446
O00487	2	2	47800	41030	46036	39296	49844	46396	67297	52913	57516	47029	43897	40136
P08237	8	8	218545	169590	217448	181531	210487	211190	228103	190327	225730	189321	204257	136180
Q7Z3D6	6	6	68130	73376	80042	56812	76690	70659	100389	88167	96159	72981	80361	69208
Q99614	1	1	26604	29812	23850	21762	29177	25191	28488	27004	27097	31063	22356	30617
Q9UDW1	2	2	52353	46973	56704	45341	64073	59289	85627	69816	79351	49396	59730	42414
P46783	3	3	47760	73543	88695	45414	60784	52347	88577	85080	62870	53328	86539	75251
Q92945	12	12	104702	130664	117691	89991	118188	113210	129120	108719	118150	113515	115176	112060
P21964	3	3	24832	27746	30152	18848	32580	26545	34674	25301	26849	26396	30597	26208
Q9Y5K6	5	5	83697	92484	95774	73233	89059	85300	94723	77784	89768	98686	89755	101124
Q9NZA1	2	2	46163	51722	57069	37997	49419	53062	59647	51034	56214	47270	49806	46930
Q13363	2	2	39318	36586	41329	31997	41812	37553	51929	43960	45724	40587	38855	31702
P07910	4	5	345422	394471	418867	339632	409438	395442	460791	347578	414347	408921	363114	380207
O75131	5	5	66689	62585	68086	50263	70301	70867	84386	67058	81055	65468	68538	63560
O43426	1	1	48902	44418	52879	37628	44482	37481	51197	33246	37093	50214	44174	41918
O43301	7	7	62884	72168	79970	63274	71516	71882	103727	88105	90642	86335	80971	62757
P45381	3	3	23064	21249	23690	15784	26399	22955	35315	24606	32986	23329	21445	21565
Q99490	1	1	103712	105895	106325	95061	108521	105824	109412	85812	109316	103486	98907	92638
P09327	18	19	99686	87826	106858	88066	114175	115782	149287	114127	141647	104113	103977	88855
Q13310	3	3	29768	32591	30240	22898	36179	30727	38698	32938	35052	32950	29737	31401
Q8N335	6	6	84848	87750	91563	69926	108936	99517	123564	125389	132813	92626	87226	82124
P04066	2	2	15964	23192	23725	14826	20528	18350	25231	23241	21463	19482	20651	21723
P0CW27	1	1	39526	42834	42964	31129	41110	35011	61370	34090	54170	39838	40366	37011
Q9NVT9	1	1	10306	15347	16372	8718	12326	10966	20203	20224	15122	11672	16899	14749
O60701	16	17	156510	150417	168715	105138	188654	172299	226878	180474	224290	161110	171295	157642
P31639	1	1	2774	1930	2500	1997	4375	3695	5133	3437	5091	2668	4112	2094
Q9UKV3	1	1	1797	1833	1802	1141	2110	2258	3376	2023	2925	1785	1958	631
Q6P2Q9	1	1	152498	130895	148870	116161	150147	144699	169355	139808	162220	151789	137006	144217
P15954	3	4	86554	82522	93412	65777	89109	81639	107941	77892	104243	89398	83114	81425
P12277	13	21	213481	223680	221709	190734	242855	245532	283326	219520	267706	258410	210037	193853
P01857	6	9	3393344	2880409	3396970	2933455	3410691	2911245	3375919	2614333	3230414	3160947	2890764	2917703
P08670	49	77	917069	1086287	1209384	863968	1029153	913520	1048239	862618	848879	1051788	1078471	1079634
P11310	24	29	704139	666714	665462	587797	776080	676872	840488	646591	752478	772285	618620	653847
P60900	4	4	115118	94653	106912	87016	112521	109713	126764	95875	128232	104375	94811	92412
P15090	1	1	21837	13170	19311	12820	20787	7958	14432	17337	22158	19694	9361	7051
P23381	9	11	91507	116926	131357	75252	114887	107372	171388	163955	133299	111466	135965	118053
P54577	1	1	7521	8680	7844	7795	8915	9750	12869	8292	12077	8242	8433	6835
Q9Y3B8	3	3	89847	91444	99269	83891	97890	84842	91504	72809	90893	98224	90113	89307
P07585	7	7	175560	162503	186431	150588	177921	174091	207654	155229	186800	186523	171167	182326
Q96AG4	1	1	22912	17705	32253	19163	28622	26148	28815	23254	25404	23556	25690	23360
P62072	1	1	13744	16202	17714	12385	17600	16113	15380	10360	14702	19026	13772	17400
Q9UJS0	4	4	32259	32390	33871	29044	39862	36400	44714	41558	41504	34278	35712	30574
Q9BV79	2	2	107351	100716	105239	89798	119764	117781	147302	113698	144751	108259	98188	82304
P21266	7	9	109510	91729	110933	89024	124779	113740	184050	147576	179316	102517	106426	103329
P06748	10	14	141635	204923	215441	126655	171947	167872	187010	183137	147213	188452	212171	215974
P61088	2	4	59276	67879	81066	49782	72414	74051	96658	80056	74695	67163	82757	66690
P54725	1	1	1732	4488	4147	1965	3172	2416	4125	4130	1994	2374	4465	4201
B9A064	1	1	223882	589641	608200	385497	583206	581458	185155	478064	579870	625614	523659	235767
Q16643	1	1	10996	12238	13026	8754	14975	12827	12130	10761	15008	13525	11460	11654
Q96TA1	1	1	56201	68863	72336	43914	65444	71358	56610	58879	74596	77024	61666	77512
P49406	1	1	7527	7880	8211	5342	6973	8848	11168	9343	11984	8756	6753	8832
Q8TAT6	2	2	25970	20252	32489	20859	26974	26539	39092	26806	32737	30566	21674	24290
Q9NR45	4	4	92978	107159	117949	91320	105540	90802	116870	100249	115450	100764	102159	99796
Q9NUJ1	8	11	181963	171393	187135	161935	172029	173504	194889	152300	178304	193083	157791	177335
P30626	6	7	98545	99290	99628	88594	104683	103639	128901	95323	124579	112768	93776	92576
Q99733	6	6	94646	119088	124343	102286	134590	113128	132537	108070	159972	137322	113312	142720
Q9NVS9	5	6	95010	93109	102177	71336	113759	89702	94547	81068	109419	112410	83056	73746
P00740	9	10	238272	206614	253063	198173	230651	206016	250148	207773	243798	232308	215170	208818
Q8N183	1	1	43280	41288	41098	31311	48440	35461	42945	34869	36562	48924	31844	39709
Q99417	2	2	21468	27057	25344	15924	25701	22334	24662	20362	25002	24407	22885	27033
P62993	3	3	50373	53898	56693	41282	58575	53020	53822	41875	52164	57183	48076	47920
Q9NZL9	3	3	73365	62972	74441	60243	71096	73410	72984	62228	63717	69625	64722	64601
Q00013	2	2	36937	46005	44848	32795	45282	40006	52189	44143	43417	51523	33698	43666
P28838	31	37	663168	624875	651861	556882	634943	607984	630621	533907	629200	744454	572508	595380
P35573	1	1	1031	2023	2339	1060	1876	1230	3067	4446	1996	1280	3681	2225
Q9UN37	4	4	159511	146165	148415	120050	161809	149573	203814	165364	200094	150569	150504	138882
P30533	5	5	116371	138201	137396	106777	140397	110901	133346	103633	108647	142272	129391	125633
O43678	5	6	176250	171180	181360	145027	173820	165746	163026	127101	154538	174122	158776	167664
P62140	2	2	73875	79277	75826	53468	95547	83632	91700	71097	78428	94696	52682	51086
Q9BRG1	2	2	60477	63236	69862	56798	63478	62379	73982	54042	59820	62233	54059	58074
Q15654	1	1	14888	15221	15601	12341	15450	13767	17111	10423	14509	15195	11791	13663
P04434	1	1	25826	24611	25685	21525	30080	27919	16156	21405	29141	32209	24265	21156
Q5TBA9	1	1	5531	5867	7438	5059	32168	7267	7402	4514	5137	5967	4975	6541
Q9UHJ6	3	4	67144	93285	113151	82397	94368	89431	129084	106997	109536	99237	101297	96062
Q7Z4H8	1	1	1270	1617	1870	1494	1915	1482	2993	2391	2077	1321	2041	711
Q8WXF1	3	3	49009	53493	56729	38194	56365	55232	49617	45160	51720	57464	44665	52540
P07711	2	3	52234	64285	63343	44283	60021	49988	63980	51913	49426	53435	64334	57305
P38606	34	47	361520	349746	403607	355994	436703	432214	603141	463188	597362	374048	398144	340748
O43795	1	1	13508	11946	13090	11534	14064	14017	19067	14980	18184	12937	15007	11714
Q9BY49	4	4	36457	47351	48460	40193	50254	46809	64875	57734	45945	43551	42865	44543
O95989	1	1	21384	21215	21576	16358	23204	25187	27556	19832	24878	23123	17759	18734
Q15599	4	4	114876	157774	163243	120629	151636	180063	132933	104953	125311	162831	158782	129377
P06733	34	51	1652298	1792164	1839715	1531641	1812441	1619189	1806114	1410751	1683590	1819822	1723705	1774545
O75629	1	1	10251	15974	16916	9967	14372	12061	19329	17997	13813	13328	21371	16249
Q15366	3	4	92998	110821	123549	72103	122860	109045	130528	124693	135902	114693	111159	107578
P50914	3	3	77689	77086	85476	67533	89869	89983	108870	80603	100427	85593	81014	74959
Q07507	2	2	34793	34139	39461	26307	37588	34107	37405	28312	34828	34774	38796	39773
P09960	12	13	94080	101797	104806	78931	100530	84114	127410	131169	98215	90953	104358	123970
P80303	2	2	23504	31620	38819	21452	26172	24992	30542	29671	22863	26359	38398	34588
Q56VL3	6	6	110077	110103	113921	92289	107505	111673	137664	108725	126318	107861	97192	99612
Q96SU4	1	1	8139	9829	12181	7682	10019	9337	15519	16718	13526	9530	11683	11252
Q00341	1	1	4846	5386	5121	3343	5216	6883	8645	5945	9004	5509	5550	3725
P02787	61	89	1152128	1078527	1091472	977534	1027076	964223	958038	681346	807780	1081395	925376	1045710
P10909	12	14	442064	460833	490150	359228	477934	375115	441513	395462	398802	488128	447763	465572
Q96JQ0	1	1	31050	32592	36407	28042	37200	35590	45567	39057	52988	39312	36688	29233
Q8N4T8	3	3	50925	49501	51255	44227	56422	51688	68121	53876	59691	52571	59132	46993
P23284	12	13	433915	438603	441409	378667	461645	406554	469193	380002	461567	456990	404786	436242
P04433	2	2	275446	263957	258734	219223	286574	263542	279212	212118	270504	273102	247118	244936
P49756	2	2	23533	26061	28823	21403	31287	25029	36388	33203	28575	26467	29592	23405
P51911	4	4	71426	58064	63985	63691	66607	61972	75082	52527	62611	67992	70983	59467
P46952	4	4	88706	102578	110475	82002	120960	114043	118196	98758	110184	112034	103575	99474
Q9NUV9	1	1	35882	39995	45759	32966	53710	41448	57467	62430	52390	41962	48518	38744
P29692	8	9	270967	278829	277293	218222	279654	256424	280842	208221	296487	298055	262085	253954
Q96IU4	7	10	302237	309554	340586	238053	299383	288393	414437	324410	401890	318517	307529	329106
P13716	5	5	105538	109652	111689	83673	127838	107478	138114	111596	131091	114767	115969	109143
Q07960	10	12	80439	74915	81359	65415	86156	79198	116199	98395	115204	81581	81176	76993
P05166	21	26	320933	349393	351585	253545	391994	350137	401588	362171	465057	364974	324944	319816
Q15628	1	1	4336	5680	6758	3785	6127	4642	9316	7846	6046	6810	7283	6431
Q9P000	1	1	2092	4078	3879	2306	2540	2569	4706	6671	3082	2631	5425	4009
Q14562	1	1	12413	8244	16022	10904	12596	12378	14336	12795	15980	11798	11057	11870
O75439	2	2	44815	34710	44585	34868	51251	45545	68305	48163	61345	42904	42007	36301
O43242	5	5	36007	33843	45259	26988	48017	48319	66835	53868	71754	39356	46144	31641
P10451	2	2	14208	14600	14369	11303	17221	13103	14376	11594	15551	15307	12313	14787
Q14118	1	1	17919	17019	18662	16535	17604	17860	17392	16542	16402	19518	16941	18456
P11047	19	21	397455	385041	392913	305558	418515	430702	553592	467670	555511	385658	396178	396185
Q4LE39	1	1	11580	13506	15518	13299	15675	16857	18861	19106	18540	14266	15160	8950
Q16762	7	10	248490	243804	266692	226682	274836	305964	384545	279132	423873	260783	259927	222821
Q6PI48	5	5	131931	128653	128303	114063	137339	137693	165093	116457	161865	131653	132247	112452
Q14624	30	34	309836	301857	297628	259815	342663	320415	358065	317082	346441	331017	296611	293176
P98179	1	1	11917	12582	15143	12135	11406	13241	15216	10432	16121	14424	12583	13912
Q9NX63	8	8	107566	131096	144995	104597	135984	127984	131593	112779	138248	130685	119279	132402
Q9UI09	3	3	152804	148407	159645	139843	160512	156425	187785	141265	176327	181517	137505	142993
Q9P0Z9	3	3	28065	54385	56929	62859	57102	48597	74544	60662	105927	50801	54311	41792
P05556	8	9	66285	71233	75028	58475	91725	81645	123158	107083	111175	71046	89501	72548
O15144	9	9	165985	152685	167375	142006	193344	184583	250595	193997	237574	154164	181328	147383
P22897	1	1	69284	49325	56533	48376	43833	42277	34465	38551	46223	42138	51221	50725
Q15393	4	4	76688	81018	89507	58657	93258	91064	130353	111705	122687	85507	90651	79420
Q12955	8	8	30824	34273	35227	29543	38357	40059	44742	36076	41590	33877	35623	31143
O43920	2	2	139914	131732	138760	124190	134233	128421	146709	108231	129547	147695	124599	124314
A2RRP1	1	1	10855	13574	14711	68302	14689	73813	6841	17772	80016	10190	6304	9204
P52788	2	2	27918	30296	34419	22107	33253	32356	37390	30680	37219	31573	28962	30778
P29966	6	6	28352	33290	31855	19260	30792	26451	31958	28007	28398	33056	26749	24360
P35613	5	5	116820	135278	138760	119388	153291	146138	164081	137361	166242	156794	121332	127276
O95954	13	16	100859	104684	121748	103520	132982	125244	191501	153692	185063	118111	122480	114264
P02795	1	1	4039	9851	5116	3681	5862	5127	5833	4430	4873	10397	5327	9140
Q9BYV1	4	4	54449	47230	55679	43177	60116	58507	71606	64323	72143	50791	54986	46246
Q8TEA8	1	1	2482	2827	2610	2185	2998	2187	1943	551	2599	3004	2208	2696
P02763	7	12	2496424	2530791	2676070	2054675	2323494	2367876	1980280	1662222	1982681	2709980	2304673	2366792
P49721	5	5	64772	70791	73318	58192	81274	72847	107781	103262	91970	71409	75049	67859
Q99714	15	22	396352	417619	441286	345166	390595	384232	495554	395582	466799	444142	375635	383903
Q16563	1	1	56360	50793	45396	46300	75538	62584	72678	62876	72957	49985	64961	51390
P30405	5	5	121439	114415	134733	88373	120117	129011	118303	93276	100442	107273	116834	118296
P13861	12	12	111380	118586	130511	112798	125462	133243	154857	135947	161792	147437	114876	114542
Q6VY07	1	1	5472	6369	7024	4060	6087	6563	9136	9005	8133	4923	7534	6303
P26196	1	1	9422	8102	9857	7223	9998	11623	21400	11647	18004	13393	10778	8553
Q03252	17	17	193143	152973	187164	126316	173990	175291	190775	134247	198251	176578	159714	167135
Q08495	3	3	88078	88985	97907	71074	85444	88150	101724	62634	93534	101873	72580	81873
O75208	8	8	103035	121718	126667	97657	128223	126556	127454	129520	143365	126262	126498	111614
P19971	11	11	67424	62474	66571	53468	69039	68230	85831	58268	72170	67543	60826	61716
O00231	5	5	34113	31626	32005	27845	40066	37359	52319	50945	54715	35001	38989	29537
P01031	19	19	95416	81330	90665	82099	109486	99598	142797	120738	145075	93389	104952	83060
P01699	1	1	32965	32625	35131	27948	32819	30675	36644	26427	33023	37489	30899	34162
O95433	1	1	28163	25271	26612	23949	30652	27057	37720	27613	31484	23785	28926	26247
Q15233	6	6	99375	94303	106626	94823	112935	114778	113530	96516	118885	99244	101752	97685
P30046	2	2	283487	346997	374064	255893	305515	274154	337554	290047	270364	331739	318361	339539
Q9Y5X3	10	11	96724	87323	95841	86307	107268	93491	122716	106473	108768	86880	91270	84416
P46976	3	3	93727	82473	92989	77444	120610	99963	131230	110028	130906	98345	91696	77923
O15247	1	1	20934	24421	19855	19861	22803	21485	31244	16203	32096	10182	17418	19202
Q13938	1	1	32278	26118	25298	24173	28629	29556	30977	25297	23668	26134	29406	24637
P61916	6	6	650169	734351	791894	501156	679409	683075	494316	463210	561380	759518	589958	669698
Q96BQ5	1	1	3985	3506	5350	2796	4963	5436	5357	4561	10092	3410	5771	7109
Q86VB7	1	1	9332	10650	8827	6456	7648	8752	7884	5123	6936	9576	5469	12865
Q8TF65	2	2	14417	13951	14390	13047	14995	14956	15222	13062	15132	14354	12182	13162
Q8NBJ7	3	3	114152	129192	143384	110490	122079	110742	141000	112452	116625	129823	134926	131108
P30038	26	37	1240172	1221019	1324863	1185253	1393062	1275653	1690899	1375594	1486060	1256382	1257150	1156709
O43681	4	4	113184	114131	102687	78155	112117	91559	130309	117942	123536	106544	107486	115368
P40227	11	12	181546	180808	193241	165339	193967	195849	253062	183646	214231	174099	168450	165599
P49368	13	13	146201	145250	154237	146891	165478	160304	233209	190653	216434	160952	139668	128965
P50135	4	4	98221	102535	107436	75904	112426	94053	117508	95976	119439	103582	72883	88481
P11277	1	1	15771	17464	19326	12470	19555	19628	27277	26329	29857	17430	18149	16353
O60504	2	2	261608	237455	251377	221933	273514	247030	358478	271547	313513	270563	229738	236711
Q9UBQ7	12	15	350570	401469	441892	363107	449324	438407	644323	507397	618968	413389	442415	352586
P19623	1	1	87730	94429	96301	78567	94044	80952	105059	84127	90845	101751	80528	90521
O95295	2	2	22270	18859	19191	17739	20969	17532	21610	22094	20086	19447	22685	17469
Q13557	1	1	4663	4296	6368	1291	7482	7236	9491	6369	7629	6080	5742	3376
Q16629	5	5	274681	249632	273780	226339	248885	224853	241391	173706	213501	263653	208843	222533
P04196	8	9	119954	158980	194300	109021	126724	112019	137041	122553	110544	140533	161432	156374
P47736	1	1	2940	1914	2321	2559	3083	2539	3587	2044	2650	2441	1746	2151
Q14353	1	1	7779	7641	10239	6968	7569	7466	7415	6535	7086	8279	6739	7350
P26038	35	46	436286	489807	533322	413463	476186	435297	508133	488536	637428	487921	521584	446896
Q9Y6N9	1	1	17213	20636	22198	18562	24494	23942	32509	20086	25474	22079	19557	17258
Q96QK1	8	9	37417	42370	51320	35556	55849	52700	80246	64242	80225	41618	52313	47198
Q86UE4	2	2	21908	23200	20497	15119	22676	23932	21116	17614	19027	20221	21436	18975
Q13409	7	7	66342	62992	78949	55048	82984	83806	80979	76341	115627	83700	73389	58488
Q15287	1	1	4863	4154	4230	4041	6038	4469	9028	6256	7783	4697	5038	3828
P02675	34	44	909597	914551	921429	794882	938777	883514	1028852	857284	1022682	886090	858948	906078
P52888	1	1	685	3586	1782	4123	1023	490	1510	1090	1746	4736	1569	5490
Q96A26	1	1	42183	40124	44734	39663	49354	45521	67213	54940	55705	44792	45886	41184
P08574	3	3	64796	58984	71401	51775	98573	76472	101852	80179	96061	74212	78303	65333
Q13283	2	2	24450	26780	27275	19735	26266	25309	29130	25904	26083	28799	27225	22003
P62851	4	4	197460	179575	190321	161262	203213	187247	201469	159567	195248	200384	175702	181459
Q9NZR1	1	1	38290	32779	39272	33814	38393	37059	42300	31606	39267	43534	33035	38845
O15145	4	4	128281	131153	160072	117815	160147	140217	227245	179262	211332	140015	161214	146155
P19823	13	15	123738	113447	162614	147908	127741	120627	112996	142708	126973	140535	112595	88310
Q9Y371	1	1	11441	9407	10241	8591	10207	11438	11745	9288	11509	10741	7956	9783
Q07666	2	2	42915	46319	51549	61567	49268	51625	55253	49593	59517	46721	48504	51375
O60285	1	1	40950	36846	39186	29534	48113	39264	53465	41683	57243	38399	37868	34409
Q00325	6	6	39832	46352	52044	40406	107762	97209	148900	97119	125714	44660	89841	44051
Q9Y303	1	1	180511	167262	144833	165714	43551	170035	47967	107973	183282	181992	156797	83825
P10599	7	8	522940	524734	606889	411652	507966	501505	438752	382890	490286	515164	487961	536603
Q9NR28	3	3	107438	101170	109539	94816	119404	107970	150522	118839	147578	112615	108877	109745
P53621	4	4	30377	33936	34096	30012	43224	41765	62833	56776	58486	36246	44277	29091
Q9Y224	8	8	78747	83265	96435	72092	94290	80707	105823	83513	94762	94496	83909	83782
O76003	3	3	49494	44172	50158	38384	56979	51205	61987	55869	66338	47661	49350	43772
Q96DI7	1	1	14467	13871	14562	11844	16635	14155	16347	15857	15688	13684	14730	15839
P09429	3	6	186911	186368	204689	163683	176242	164656	142712	112121	134943	186789	163014	161690
O60493	4	4	262309	250552	262578	206024	246527	231865	248487	194868	244320	257664	216565	248435
P35914	10	10	142423	165185	176878	133112	183580	169220	225177	192744	230255	166747	165678	163129
Q9NXR7	1	1	4713	7492	7226	4569	6935	5658	10230	8502	6219	5978	7773	6252
Q9NTK5	4	4	112234	113717	134447	90535	129724	129877	126234	106944	139207	124841	111539	127838
Q86XW9	1	1	110724	132725	138198	106512	132951	111613	106127	79726	106743	145763	115705	124709
Q9H2D6	1	1	10186	10949	11491	7541	13226	12333	12713	9571	13408	12549	10294	11760
Q9ULA0	4	4	33752	30636	34035	28367	40285	36208	47628	39080	44630	35781	31555	32077
Q9Y5K8	4	4	64750	65394	71467	59743	79761	69021	89429	74855	86608	68757	67358	60890
Q15436	2	2	17220	18200	21705	15475	21944	21987	33935	24733	38383	18625	22134	17445
Q02318	2	2	21932	24414	24157	19923	23788	24247	36202	20131	28954	11321	26296	25819
Q9Y266	3	3	53296	61231	68658	42459	61749	64949	56359	54620	74749	73041	54801	63160
P21953	6	6	59847	46994	62835	55429	57592	49653	53882	50691	50383	55404	52868	52477
Q9NR12	2	2	60212	63185	61275	56158	64872	60879	71127	58291	69469	62550	60005	61749
P02647	25	34	1178153	1442399	1448747	1145895	1211767	1095675	1255390	966681	1013232	1449805	1287250	1500546
P61604	10	13	2210344	2294040	2323220	1929272	2048783	1981588	2042594	1708195	1740562	2384730	2034867	2239170
P40121	11	12	123803	146242	150662	112095	128659	127481	141389	116044	128873	130490	141613	140663
Q5HYK3	2	2	28356	26613	17664	20195	27848	28934	35741	26383	32805	27762	29468	28372
P28066	4	4	145451	140939	162843	118819	153138	147392	161560	126308	160429	152320	131921	131584
Q9UBI6	2	2	24502	30083	34460	23120	30646	28295	44529	22675	31858	31902	33816	28036
Q16401	4	4	42648	52624	47477	54010	54899	51182	82449	63973	72156	44148	59526	65322
P11142	23	32	953920	999788	1034220	860277	966497	978285	953577	782413	865775	1029955	946775	918236
P53004	3	3	44750	42952	43659	38647	54832	49621	79914	60081	67317	48512	50130	41745
Q9H479	3	3	36416	48459	54669	33960	48422	45401	75536	65322	60101	43337	53890	45311
P61923	4	4	54943	66503	72619	50308	76731	60831	102227	99325	87876	64487	71076	62201
Q13423	8	9	178807	178893	173867	161272	177584	156942	168907	136238	161163	173480	164177	151750
P08754	1	1	3706	3251	3219	2885	5171	4718	7475	4916	6758	3672	3281	2482
Q6UW68	1	1	9448	9104	10478	8889	13586	12609	18217	13873	18826	10156	11836	11037
P11216	9	9	88863	87471	86392	90649	101852	88565	125005	89789	106913	75797	95434	85431
P47755	6	8	161551	200499	231611	127445	238773	213161	279074	259720	250638	188381	204368	217317
Q9UGM6	2	2	35287	32232	24671	31991	35538	36864	45365	32497	40309	35634	33145	31199
P55010	3	3	54134	52489	65051	43816	58778	51893	67059	50156	60947	58471	55094	48219
Q8WUP2	3	3	52663	60658	65452	56855	64112	68373	66161	62149	69820	64342	53861	32197
Q16527	6	7	55596	63293	64771	48162	59582	60420	52031	53869	67412	65391	61885	76821
Q6YP21	1	1	9869	8745	9046	8019	9752	11055	14161	9876	12967	10797	8663	8925
Q9H5X1	1	1	11206	14044	15373	9239	15635	16184	21172	12063	15807	12057	17973	14886
Q53FA7	2	2	26680	27809	31032	21533	30417	27561	36047	38645	32596	25181	28097	27348
Q9BUJ2	2	2	29047	27660	35683	23810	30410	28981	28355	23926	26901	27631	24658	24327
P29762	1	1	5448	7087	8590	7019	6678	7185	7915	5823	6619	7127	7336	7447
Q9NZB2	1	1	4022	4817	5934	2884	5072	5605	4739	3897	6717	4678	4265	4020
O43707	42	61	240044	244618	264405	201201	297367	257402	356191	269982	351216	242782	282657	245477
Q93052	7	8	108333	102437	108989	88299	102550	99334	112589	93733	105100	120280	95627	112113
Q01813	4	4	37701	48975	54580	33740	55084	46894	78012	70130	57095	40350	60428	50252
Q02952	11	11	46253	46334	50939	38439	57092	50204	56464	36853	55648	51530	47818	49353
P28482	2	2	59502	61168	58906	56006	81017	73837	107194	81562	94660	63316	64419	54968
P06703	2	2	517222	581882	608519	473438	559794	587896	606387	513854	569230	592221	536867	567682
P54886	3	3	36447	36074	37669	28242	43102	38474	55051	47720	60654	28676	37589	35689
Q9UBW8	1	1	20508	19838	26075	18080	21074	22794	23431	18319	21520	17252	20482	18849
P48506	1	1	12478	12296	14093	10712	11689	12976	22664	19062	19475	12288	14257	14859
P04899	2	2	24236	21594	25501	20234	32865	30251	46210	31599	42873	23024	28159	26845
O60437	1	1	78076	99312	109496	82125	103757	81032	101235	85719	100603	106403	86519	34373
P22314	32	42	249815	296437	328965	232236	304904	276835	447262	402406	377814	276411	331126	295987
Q9Y2W1	2	2	62950	52647	60140	51395	69715	68365	95795	68859	89114	58410	86277	62221
P19801	9	11	163430	174880	172442	167345	202283	191539	288371	231641	259495	187490	186046	178577
Q96FV2	4	5	106241	106205	107465	80668	124211	99211	130684	102735	125198	102028	96156	96864
P62424	5	5	62452	68681	71954	53638	69614	67977	75855	63080	70504	64635	64394	67053
Q03164	1	1	31942	24730	29811	26352	37958	33480	60166	48498	54365	28129	32683	23957
O75822	1	1	11384	9744	11829	10923	11883	10793	12222	9737	10143	10583	9879	9395
A6NCI4	2	2	31126	40506	46050	30521	43746	37057	57773	49533	44816	35978	46564	42690
P16885	6	6	97421	109272	119143	74523	117960	102792	73859	71932	84741	114921	89420	83885
P05543	3	3	16213	23630	25431	14284	21113	18200	32811	31340	22471	19867	25543	23618
P02766	9	14	306343	308454	304210	268263	319318	277736	247506	204164	217623	340602	291958	304625
Q16363	2	2	169521	169559	183659	158654	184879	192808	244470	188481	238941	179899	176174	173278
O14957	1	1	14407	21407	24527	11346	16566	17357	35682	35579	23741	15486	25732	20905
P15848	2	2	25451	24647	30932	21420	26270	24866	29318	24521	28571	26933	24312	25146
P51858	8	9	126897	539367	136350	115102	127767	485070	132769	99851	131646	516860	104931	112166
Q9Y2B0	4	4	57311	60173	61840	52937	62363	57309	56055	42485	53066	64815	51511	52108
P01011	22	29	1072022	1281516	1436804	1036355	1389338	1352902	1895986	1589206	1585235	1344441	1429818	1297689
O60825	1	1	39630	26604	47327	32896	21349	35078	24249	10479	61932	35919	50999	57726
P52306	1	1	3747	4904	3722	3009	5967	4995	5290	4704	6149	5102	3724	5113
Q9H4M9	4	4	28739	34144	34709	26655	39623	34068	51650	44694	47923	32826	40829	37114
Q9NS69	2	2	27938	37664	40496	27296	36283	31434	57178	46343	40969	34638	39763	37070
P20700	10	10	124314	129412	121447	99862	122611	115203	135244	109012	120131	118593	129191	111505
P02489	6	7	409272	374115	388008	290918	389015	357909	390510	321317	425856	393890	336718	370210
P18031	2	2	25674	25636	24893	16578	30577	28194	41585	43128	51891	31095	21854	14896
P30153	9	11	57091	69241	69022	55845	80926	71165	102375	97848	100390	70364	74610	63270
P10606	9	14	714195	720931	747723	643956	692433	693572	620588	491863	626699	809814	634892	750578
P50440	30	41	832902	759771	852945	712767	929380	888237	1430872	1090493	1356953	763420	849007	732270
P35749	5	5	53528	43143	55329	43729	44605	41684	51011	32397	53739	43569	37500	39355
P32455	1	1	143786	169700	174158	120018	183646	162233	147640	135067	159636	181347	155200	99979
P35754	6	8	719778	681549	735037	631118	699190	705804	718919	631379	673165	762709	696516	713518
Q96PU5	1	1	11167	14041	16080	9685	13485	12241	18165	14405	12809	13115	15735	15067
Q9UHE5	1	2	20415	22615	24741	20456	35576	32785	43329	33689	40567	23823	36391	20530
O00233	5	5	68398	71397	76505	61174	73716	65191	65523	54637	58430	72570	66638	66932
Q9Y4W6	2	2	36335	35286	37943	30423	45741	41702	55360	48544	53731	36784	47336	28432
P62306	1	1	4139	4969	4653	3563	5958	5436	5824	4688	6366	5345	4269	4153
P00439	7	7	58419	56051	59540	50508	75247	66297	106982	79625	103774	68712	69156	50157
P37235	1	1	8338	12134	13603	7611	10687	8609	11688	11222	8435	10536	13167	11031
P05091	26	36	584259	602511	677363	546667	674360	590061	647870	581260	654001	590179	564364	574393
O43615	4	4	66487	63771	69739	55358	71854	67811	93957	75485	92065	70147	85079	67780
P13073	8	9	473244	486776	512805	434815	541238	544261	663943	599051	659028	492752	490554	400319
P67936	11	13	269430	284541	334318	227716	300927	297666	251316	225529	266879	285913	285591	302121
P06727	11	11	134735	128083	127465	108390	136286	129186	139503	101337	114464	138554	109189	108914
P51452	6	7	112626	94429	110906	80223	115280	106320	122866	99676	121020	104085	96757	102903
P63000	1	1	4781	3776	4582	1253	5662	5491	4708	2866	5428	3168	5198	4112
P62826	8	9	251324	261377	294797	235869	302484	274066	323452	230251	315153	290607	244143	259345
P20711	10	10	110080	115572	120752	95616	130128	143976	182314	153323	175021	110580	123789	108352
P18085	3	3	54917	57924	65768	50513	68020	66692	76805	56403	62795	61314	59075	60472
P53634	3	3	124511	135987	142121	118522	127166	120870	139264	115304	133033	129035	122070	134210
Q9BU61	2	2	43329	37086	41420	35281	49998	40673	47904	37980	43964	43130	45128	39719
Q13683	1	1	94787	91780	94779	88785	94474	101721	126997	106742	118154	103693	90769	86472
Q86XE5	7	8	124651	146238	155811	121463	153973	142350	178057	153286	171158	137131	138735	136716
P21796	17	22	529926	540171	562560	441755	581467	510814	685852	564912	637993	574219	531482	551259
Q86WA6	9	11	192956	174457	190166	161637	192420	169888	197143	143216	191691	182151	174449	169879
Q15075	3	3	45825	40142	46722	32066	47953	41247	57999	40254	49051	46009	39786	38985
O14744	1	1	105617	123845	165880	107241	126401	110055	115110	105438	98872	132608	125069	114875
P50454	10	12	93229	103075	108115	76313	103821	98388	131604	115335	130073	108015	105498	101493
Q92599	3	3	22801	28276	26903	21876	30770	31640	35503	27087	37539	27532	27322	23004
P32189	1	1	46283	46762	48812	41742	57221	50634	77794	69041	70151	52727	55037	45224
Q12765	2	2	18589	22511	26889	13538	17781	17015	25172	21385	20558	20004	20565	23198
Q13232	1	1	18095	16458	15863	13136	22066	18430	26655	17033	22933	9210	16531	16004
P43304	2	2	31642	30531	36047	24765	32765	31608	57669	39772	46761	33774	36755	30875
P62879	3	3	71046	61927	80094	58679	76561	63611	73068	59178	70482	65064	65747	61039
P30740	7	7	109234	99897	106764	103358	117546	99146	125285	115372	119517	117707	100207	89290
P00326	1	2	34526	79368	105949	38005	48839	42078	80951	115455	49126	45289	108179	81158
P28161	2	2	19654	23465	24858	16076	24514	21777	35228	30827	26590	21469	28257	24718
P62633	3	3	42176	48173	52568	32609	40778	41151	39713	32730	39607	49720	41078	47372
Q9Y646	3	3	70268	72164	75172	57033	80009	67618	83601	68282	83463	79024	73341	64098
O00584	3	3	76617	85846	94157	59859	89100	72078	83763	77280	75074	94419	84273	77282
P13645	5	5	38701	23830	46893	27101	36277	29209	27235	34447	35127	35650	34749	30871
Q9BUF5	3	3	161489	177230	194888	129023	197153	172096	284333	231759	235351	160747	204265	141753
Q96HR9	1	1	1620	3389	4248	1763	2619	2966	5880	6116	2819	2266	6588	4152
Q9Y2H5	1	1	9421	9680	9228	6118	8876	10043	11638	8648	12036	11251	8697	7960
P62333	6	6	62865	54947	61781	51101	61425	56499	77376	57523	68257	57930	58245	58975
P26006	1	1	6485	9182	12144	6819	10114	10118	15569	15248	15481	8501	9394	10491
Q9NPE2	1	1	13989	17721	22569	20377	20340	57258	23876	13904	24642	22034	26600	20896
P23229	5	5	37759	31474	39395	32614	40936	42697	49253	43935	49713	37573	34165	34573
Q8WUW1	1	1	20316	22403	28047	17565	23417	20004	22990	21045	21159	21239	18572	17404
Q9H6R3	6	6	53837	68137	57623	50582	62351	62154	109269	84485	94331	60616	78234	83745
P30039	16	22	288081	273657	285312	238187	284165	296311	325559	288548	340015	290480	270151	252762
P53680	1	1	50420	57147	56272	45774	64843	66669	97459	78285	98056	58439	58217	49364
Q86XI8	1	1	32400	26923	27531	29858	31957	25450	24387	18131	28721	28835	24022	23558
Q9BX97	1	1	5974	7776	8652	6048	7633	8786	12835	9197	11877	8404	7530	8451
Q15637	3	3	51466	55403	53716	34844	55882	49577	50553	57280	57053	59341	61224	52194
P46459	6	6	80196	89156	96866	63860	107140	101567	137777	130157	142870	88998	95412	85014
P02794	2	2	130568	125380	132342	116744	131995	126679	144000	135462	154276	134835	132829	112894
O43464	3	3	20077	27042	30206	18005	25135	22472	30311	27049	23965	25656	30951	32148
P53367	2	2	36404	32976	35849	29718	39137	33102	39941	32908	43452	38719	32847	28572
Q5T4S7	1	1	17666	16625	18843	14822	19028	18699	21971	18165	22549	15787	17787	15211
P25786	9	9	128583	129407	133084	106147	142334	138395	163486	121048	150841	133592	118490	107721
O60936	1	1	3573	3273	2714	2922	2759	3093	3435	3155	2334	2779	1844	3794
Q96HE7	2	2	16962	21299	22150	14996	20680	19813	30127	26196	25708	19546	25589	20904
Q6NZI2	5	6	100111	86643	93266	74663	102280	91509	110149	83783	92589	94688	85942	91556
Q03468	1	1	26206	26192	27743	13168	24064	27633	31910	25441	32816	28012	23083	25243
Q9NVD7	3	3	12482	10854	12321	9523	16368	14253	19469	15822	19127	12167	11845	10260
P13611	1	1	5783	6686	7461	5045	8729	7651	14779	10749	14160	5716	7638	6011
Q14697	23	29	172394	172191	199970	148527	234073	200020	342286	261713	327665	176327	195795	155519
P08294	5	5	93431	84532	88648	73270	93765	90232	93737	82637	87243	88289	87772	83108
P12111	64	77	252769	203749	184997	194059	241954	228009	257877	206060	234576	218904	214711	196623
P07437	6	9	470979	472608	493627	405021	519629	476053	699291	598449	642869	452251	509406	422429
Q6FI81	3	3	47354	48514	50220	39210	58220	54439	42537	51591	56700	50807	50460	46099
O94760	15	20	406837	402085	421698	342520	417266	378395	395351	334313	419538	431388	357151	330312
Q9H299	3	3	125895	149704	155910	102866	136612	142027	131183	104905	138827	163908	126856	155336
Q14141	2	2	21918	23814	24928	18347	25888	25637	28751	28781	24689	25973	30172	21566
P50552	3	3	19787	29360	38029	21726	30672	22172	32406	35076	21921	26443	36357	31041
P49589	1	1	12743	15354	14795	12899	18541	16717	19772	17876	23508	17484	18030	9618
O75368	6	7	133294	149223	157117	114207	161360	132018	155531	140694	105710	149207	163980	114350
Q8N3V7	4	4	20469	28050	27220	18575	25455	21465	25900	25974	21696	26575	26242	25759
P62330	1	1	28150	27648	26025	30517	29490	28913	33319	27045	31975	28830	26526	25209
P16444	5	5	51343	54223	64745	45980	83608	70251	104906	79804	105323	52628	75272	52945
Q7Z434	2	2	9921	9561	11997	8532	12907	10940	13289	9722	13989	8169	8999	11924
P30044	14	22	937554	952062	1045007	863323	867442	892584	837075	687759	806435	1035868	874243	976799
P01621	1	1	252062	256073	266006	212750	258832	258874	272707	202305	249686	250826	248549	237854
P12081	1	1	48721	37674	46713	35100	46298	41051	50046	42765	57659	43179	38632	34344
Q9NX08	1	1	30248	38437	43582	35968	31852	34493	31081	29211	37730	37742	32356	27679
P58107	1	1	1032	2207	1030	2190	570	970	1213	1641	1022	2463	872	1231
P04075	23	35	439361	575353	567368	434031	514087	502688	559586	538096	547318	594081	492862	561145
P02743	6	7	75278	77615	74470	62677	69614	75926	85181	63364	81981	91880	67188	74751
Q9NQG5	3	3	29597	32600	35756	24842	33599	33508	39337	33099	35856	31745	34928	33313
P15170	1	1	18564	19672	20291	14230	27138	20652	23214	21268	28896	22354	19967	13497
Q93062	2	2	17355	25524	24301	15636	19401	17306	20551	20369	18511	19573	24199	26605
Q9Y6W5	3	3	49369	48863	50541	37142	49434	46055	54046	45079	52829	51931	45739	43216
Q12849	2	2	15557	20991	25251	15573	20507	19754	20752	20957	22234	20268	21932	21736
Q9UMY4	1	1	39471	47932	53417	35213	36859	40714	44952	39066	46271	47988	41321	45654
Q13315	1	1	66690	65510	72288	69285	65030	74583	65468	52875	60375	71501	59702	59108
P61353	1	1	32939	35968	33170	29376	36616	33684	32659	30055	35653	32239	34689	38562
P62277	4	4	96071	84899	100806	73423	100760	93298	124612	99779	118203	100142	98743	85729
Q9NWV4	1	1	9065	10518	11587	7253	10403	9091	10504	8391	9194	9485	9660	8488
Q02252	32	44	760961	665055	781193	666004	854959	770544	1195042	854028	1192694	781651	712532	668250
Q96H20	1	1	9388	8308	9669	7444	8898	9612	11441	7497	10618	8944	8601	8586
P00568	5	5	164527	163171	169187	145494	177765	163766	179413	142888	163363	169178	155110	153691
Q13242	1	1	48136	45793	45172	43618	50755	52027	51982	42712	49602	45268	47313	44113
P62191	4	4	94135	95401	106870	91407	110960	116097	134375	117346	127305	95467	102261	69940
P45974	10	11	67780	72987	76423	57331	74617	73366	101146	88019	88834	72677	82160	75498
Q86Y39	2	3	67373	57270	69522	51332	78633	64400	113072	94913	99159	62213	68482	56966
P84098	3	4	55211	52559	49625	46572	66302	30661	54284	47037	49514	56815	54300	57657
Q9BYT8	1	1	10265	11384	11498	7000	12694	12821	17470	14849	13594	9749	12250	10560
P14317	1	1	21245	19750	20653	17816	19867	20034	25904	17319	20428	20598	19015	18948
P62318	2	2	82819	103125	115149	74201	90435	80533	104016	96190	87466	98443	108793	115850
P25815	1	1	480	470	770	540	652	840	630	490	650	772	660	501
Q9H8Y8	1	1	17356	22865	22705	13521	20949	17544	25213	11151	20525	20375	20189	19886
Q9UHB6	5	5	45137	47548	45374	35739	47550	45770	54766	43674	55887	45465	41720	44223
Q15019	9	11	137034	129064	134895	103580	134695	129559	157841	118360	142078	138027	116075	118458
Q63HM1	1	1	2292	2807	2817	1886	2857	3176	4451	3323	3834	2083	3193	2548
P35270	7	9	89582	71219	95949	78607	94483	67247	137059	106229	128782	85504	84832	82245
P18428	6	7	43611	71331	84118	40730	60557	54300	122161	125724	84305	51140	94840	79709
O96008	2	2	22998	25003	25485	19014	26872	25911	36760	26592	36896	25432	25330	26559
P07858	9	14	308384	295178	330432	275249	286544	281370	229060	181488	208671	329245	248653	313435
Q01081	3	3	80380	84731	128355	79589	123043	94456	121380	111774	106213	93144	119967	108793
P52565	7	10	206846	198444	217155	175550	231401	205500	259282	187406	230899	205620	183304	181883
P21281	18	23	256101	253949	331688	185582	288025	223471	350521	245793	391074	278731	242872	205139
P28331	28	34	319040	288513	330247	255435	342565	334682	428739	344304	421973	285482	294607	286172
P35998	7	7	42066	56687	56938	33080	52323	43746	72935	67624	62959	45602	59497	45034
Q9Y696	8	10	104546	205568	250649	164364	228895	240361	270505	234445	309473	240463	191326	174779
O75970	1	1	14786	22710	14235	12480	17318	17689	19724	15892	21272	26400	17094	27400
P47897	2	2	28454	29938	31468	24726	36971	33916	48930	42103	44161	29620	34037	30636
Q96GD0	1	1	5564	4891	6673	4233	4233	4896	6315	4281	6873	6213	4634	5774
Q99766	1	1	8581	10599	14255	8291	12662	10646	18392	16702	15197	12180	13001	12543
P11182	14	14	282976	328801	343776	248162	328352	306671	356685	280818	342966	305698	274427	302968
P52434	1	1	1634	1425	2017	1272	1645	1919	2746	1431	3017	1587	1576	1305
P07237	30	35	303591	344405	369436	286532	366204	316740	437224	368806	370489	357885	354491	330001
P62269	5	6	130206	131445	135486	95380	142428	124837	140419	122452	153218	138277	126891	140717
P61106	8	8	80730	99473	112993	78564	114687	102184	130941	108598	140112	98126	105560	106294
Q9H6Q4	1	1	38845	37697	34309	33893	19059	31187	40786	29791	39306	40440	34944	33531
Q9H4B4	1	1	8548	7034	7796	6372	10357	8492	11311	8634	11385	9290	7692	8025
P50213	10	11	120859	131327	141841	106156	142442	135032	162651	133854	173490	140650	118922	134728
Q86Y82	1	1	2047	21031	6392	4127	35617	9410	3333	6794	7422	5664	12304	5590
Q9UBI1	1	1	7329	11893	12296	7362	9923	8242	14048	13718	10002	8113	13009	9918
Q9Y3Z3	6	6	44712	41926	45960	37505	47661	49116	70251	57104	73284	44721	48655	42859
P01009	34	53	5317880	5516360	5248490	4719110	5456410	5276620	5739840	5047880	5494320	5670530	5381370	4889930
Q9UBQ0	3	4	70141	82283	93853	57128	68944	65963	92924	78756	69252	68902	88743	82568
Q9BXJ7	4	4	139448	167320	178979	136435	176037	159817	201283	144358	184836	171145	156311	142781
O43169	1	1	10066	8557	9849	9185	11315	9508	12334	9655	11421	9399	8247	7628
P12830	2	3	9261	10388	11159	9218	11938	9720	14659	10171	9659	10508	11125	8050
P07195	24	29	1282806	1200948	1351224	1085946	1555967	1565120	2114156	1979476	2073027	1221525	1564653	1186562
P12814	16	21	98447	91278	91257	78622	108348	100266	151893	113888	132864	96190	96876	75630
Q05707	16	16	157119	187989	190311	140055	226843	203210	256831	247607	307191	200660	213408	206892
P22307	7	7	338510	325775	330460	283113	348020	305740	349159	242267	315493	324576	293792	319890
Q04637	2	2	20274	18860	23725	17186	22131	23622	25807	26568	30367	19411	21970	18639
P09622	18	21	419269	442278	460284	404166	461337	449413	466916	379560	469428	489010	396552	444988
P48047	15	19	945971	900551	959818	768385	954630	923631	1107040	831914	1083409	997069	813231	861975
Q1KMD3	5	5	39704	38011	38489	35554	41591	37973	43919	31334	41909	42945	34234	33749
Q9H0W9	11	18	569333	815800	855182	501438	585980	547123	723339	615451	520994	631051	748468	677374
Q14204	19	19	188454	210567	210663	146266	214678	206033	207129	189257	230652	221164	178962	208304
Q02338	5	5	84275	74234	93951	68823	94935	89805	144058	125421	139779	78192	94251	80665
Q16774	1	1	2652	3600	3280	2269	3177	3822	2976	2466	3021	3518	2751	2830
Q16134	13	13	72592	65460	69438	58924	82635	80913	122014	86151	115161	67589	69854	62513
Q5SNV9	1	1	58321	57648	75360	50079	58522	62065	79386	66849	93480	55876	60116	68028
Q96IY4	1	1	26785	29254	32691	24909	33979	28574	30938	28655	29556	28727	26032	24322
Q01415	2	2	45065	47078	56373	38855	55142	51815	64960	55905	64633	47515	54482	42345
P36957	14	16	545369	520904	593270	454194	554485	527292	592948	481042	551153	551279	535858	524673
P25774	2	2	38354	37177	34199	33553	34670	38706	37915	28955	32413	35842	31339	27969
P15924	1	1	366977	346314	409086	328234	366080	352676	465265	351267	478779	365838	353392	312881
P68366	4	5	255456	238352	271620	252091	328208	306109	439313	328566	412588	304992	275846	216138
Q9H9B4	7	7	36047	34518	34018	29186	50779	46638	74930	53355	63183	34930	42542	33110
Q13356	1	1	9983	12319	7385	8196	9188	6673	15192	33593	6734	10827	13025	9402
P07814	7	7	40679	48583	50404	33364	54491	57163	65736	60452	64687	50748	53251	50863
P04114	26	26	189275	171926	185803	156044	190584	173072	194684	142956	201357	179985	161971	154434
Q16853	4	4	88166	86527	88483	75148	102415	100070	141354	120628	130042	91069	98378	87533
Q15417	8	8	154853	156365	157989	125749	152229	145956	153063	131462	159373	173404	135886	144711
Q14195	1	1	14437	12356	14358	11044	16254	12917	13146	7651	12537	12468	11964	11836
P35637	2	2	85546	78577	78190	57930	75704	73330	89244	53728	62572	70386	58117	74562
Q96EP5	2	2	14795	18792	18995	13223	19846	16520	19184	15613	19771	17807	16406	16065
P06576	44	66	2316450	2498940	2516730	2160434	2437990	2354590	2958770	2486930	2703160	2486150	2450350	2331310
O75935	3	3	82012	83751	102032	75109	104953	102296	117981	99711	120809	84454	89399	79481
O00170	2	2	39795	48482	49758	41688	52335	46137	54223	50152	50145	49292	49815	47368
O43765	2	2	28231	24114	29865	19387	26836	23310	26963	18649	25776	25551	24259	23105
Q99584	3	3	198334	162600	179571	148182	191194	170566	212099	193609	233649	178021	173042	168931
Q9UDR5	3	3	26296	32971	30561	22458	39406	34793	52470	45474	45992	35264	37512	30193
Q9UNE7	1	1	15761	17443	17881	13118	25350	18677	29592	20588	21736	17625	14998	16849
P31431	1	1	6637	7242	8260	5456	7821	6843	8261	5946	8725	7635	6294	6652
Q14651	3	3	18434	15386	20251	14424	24709	18986	28719	19701	25751	17918	17804	16417
P12532	2	2	43321	45886	49103	35463	46438	39207	45407	38588	42794	44470	47800	46649
O75955	4	4	45172	51166	48679	33978	54410	49663	64186	57918	71962	54078	38388	47639
Q9NUQ9	1	1	27198	30034	33739	22483	25028	30640	31825	10907	36280	27729	28064	32669
Q9GZM7	10	13	194320	220389	259389	189329	217188	211085	289344	248876	225960	225984	237883	234504
Q9HB71	2	2	81369	87569	83126	72154	87879	77277	100743	81010	86995	83464	83696	82372
P35580	27	30	97256	111440	106829	94066	114469	113885	169708	146067	152893	116982	122345	100324
O15031	1	1	10066	9188	11428	10120	10503	8988	11604	8143	9875	10226	9202	8037
Q9UJW2	13	13	364465	343382	338856	302113	373324	354010	438228	355016	415770	355730	325892	322370
P24752	29	43	1438388	1466396	1539034	1388695	1578268	1474968	1748667	1403150	1725509	1584107	1378619	1348479
Q8WZ42	1	1	65103	83842	73556	56611	78532	73201	76476	54579	71202	85850	61031	73805
Q9BRA2	4	5	307064	324962	348777	269336	324523	299697	323346	251593	276698	323504	292460	323022
Q9BQE3	1	1	14496	13556	17179	12693	18058	15556	19476	12527	17477	16821	14110	11722
Q96HC4	11	11	93701	115071	120356	99001	120368	104811	125571	104159	132108	127239	100364	110219
P01860	6	8	401339	356651	537309	244738	291053	271897	168782	205953	193570	304508	254148	341254
P54136	3	3	20987	18094	23998	17615	23843	21058	28487	25660	25157	18632	24336	19228
P06753	6	7	429416	412358	434762	408323	462302	419104	372027	327330	361718	458546	380730	438170
P54819	18	24	703374	704398	776776	591230	716722	657843	831942	625916	742710	726884	682345	723835
Q53SF7	1	1	2669	2480	2961	2015	3155	2927	3354	2409	2945	3222	2509	2777
Q9UNH7	2	2	37286	48889	50879	37364	49338	46753	69244	59690	54807	47530	55260	48779
P51659	15	16	146677	147470	156608	126807	200375	167456	223853	188890	232744	154208	169156	146975
P78527	2	2	352034	404953	378468	380084	413731	392847	366906	324696	366250	411136	322722	442128
O95336	9	10	142823	150975	164875	120797	156311	141949	173987	171913	166532	159039	154366	148312
Q5JU85	1	1	19519	24332	27848	19095	26711	23067	24414	18528	24937	26049	21042	28952
P04264	8	8	107817	130744	149784	95990	115924	100849	98534	94738	110034	134561	108595	138084
Q9NP97	1	1	10950	11775	13121	9901	16337	12758	14101	9978	11701	13493	13155	10899
Q00796	14	15	182357	187330	221596	155695	241565	214283	214906	186658	241763	212691	194598	185655
Q92820	6	9	116118	127705	150851	108641	130387	135478	156377	115954	156184	142187	126301	135463
Q15274	8	11	258997	293250	313138	263026	302054	300771	417411	320988	394323	294820	294682	263043
P08238	11	15	266253	258795	285577	236504	330947	319497	532818	424807	523342	270919	305416	264202
Q5TDH0	1	1	23477	22790	23085	20631	25898	22267	32558	23351	28129	25664	22215	20890
Q9UN36	4	4	42909	41567	55321	37190	60911	44078	66981	51085	56857	45731	47572	47159
P13797	13	13	138622	132274	150293	116830	163567	152840	207936	166822	203911	133958	144984	124803
Q5TEZ5	1	1	125469	124695	154210	117811	125897	120129	94967	102454	116246	131018	108685	128067
Q9BR76	5	5	100232	99423	110654	86322	107405	107684	142315	113739	132394	106971	119595	99503
P31930	21	25	331408	297371	348247	283772	362379	334887	477083	331391	459256	323431	309640	305483
A0AVI2	1	1	107131	94831	101752	93487	111600	99353	134857	119164	129521	93074	104183	91320
Q9BVG4	1	1	29808	27951	30883	23572	29016	28402	32545	25791	30367	28335	26558	26199
Q06323	9	10	201308	194414	203143	169017	232718	213185	315347	249830	297385	204804	211276	202638
P31939	11	11	85732	86279	100606	70640	97463	89408	113628	92536	107872	90648	89005	83182
P30041	16	22	573520	518946	582538	482059	613906	600076	839218	691842	787890	590513	595929	543756
O75347	5	5	241317	239387	253951	224807	235338	253269	239061	194658	237797	277582	226114	218764
P63104	10	14	412407	403633	438457	348138	449575	417577	555077	461584	543534	444165	410273	435954
Q14247	10	10	187650	228979	234283	176197	198864	201071	201784	158237	208390	223186	195071	218259
P82979	1	1	32039	44364	38599	24641	38379	32661	29685	27268	46453	45159	38153	40289
Q99798	43	68	579024	523194	539336	484924	586553	545181	786179	534781	715477	568799	490837	507867
P19338	22	23	220581	211469	220629	181784	212352	204625	234693	199955	222394	218540	198454	209058
P20290	1	1	19892	22956	21475	16951	21711	26268	19970	18267	24622	23445	20970	18687
P20618	3	3	83253	64874	74107	66555	71414	69535	94648	72082	76985	74242	80994	59195
P48735	22	31	701518	819807	896575	659697	858277	747127	1253643	1113679	1044626	810912	913700	873006
O76094	1	1	480	674	1272	240	1174	570	2106	904	1767	971	822	190
P02671	32	46	779375	791391	802076	689269	827200	812313	873899	720342	856196	870578	756811	797543
P23297	1	2	59692	74313	100736	56146	72860	61033	79435	77998	53724	65120	92943	73756
P61158	11	13	149256	97102	147039	95105	173888	129174	341024	139517	181452	134329	110549	97794
P60953	1	2	24183	29572	31925	18093	31107	30873	37149	27673	38800	26315	30331	26736
P80365	3	3	24428	30018	31029	24425	39749	35556	48329	43278	41594	27547	41568	27852
P62861	2	2	90878	85150	97972	71699	90996	92435	84849	66319	77699	100739	78533	78554
P56199	1	1	16049	15532	17335	12742	21499	21786	27675	22942	25431	16844	20733	15190
O75436	5	5	144409	130992	134974	122311	150067	140286	208992	154584	193591	150574	127091	133838
Q9GZT3	4	4	141720	141110	148079	115364	156912	126687	144532	112823	139131	154597	123987	111108
Q8NFV4	8	9	114723	107675	89297	100687	119008	114928	146022	109861	133037	87818	103891	93776
P37837	13	14	202043	201062	213868	191067	230056	226076	334378	270129	296696	203237	208241	205519
Q96C86	2	2	28774	28395	30438	22995	36908	29894	39453	32458	40793	32743	30463	30180
P17987	11	12	114261	101735	120690	104011	129728	115805	181435	148637	176832	132152	118849	64647
P35908	2	2	42229	41998	58565	36364	39581	46412	44431	34215	45878	46644	35571	32404
Q9Y2R5	1	1	7242	8356	11436	7271	9857	8641	10873	11383	10151	9051	10237	9200
P62195	11	11	67429	67419	71115	57878	72682	66168	96524	71183	85083	72589	80156	62893
Q9Y6N5	7	7	67506	76163	76334	63477	75271	72870	109398	109578	101930	68052	85666	72794
O15372	2	2	8805	9033	9630	7529	12546	10968	15426	12612	11599	8502	11355	9065
Q9UHD8	8	8	59734	70154	72249	61945	70626	65428	77713	66988	84015	73570	68596	68723
P51884	12	15	296999	269399	297703	243764	296063	264603	278808	208922	264180	286944	247650	285105
P13284	1	1	22991	26173	28329	18352	32324	27325	28853	29126	33880	28717	25359	28135
P42285	1	1	73324	71402	71239	54038	72316	67663	68186	52226	72101	76396	63209	67947
Q7L1T6	1	1	45069	55240	63055	42002	48813	53255	59239	32950	61802	54713	50906	62235
Q9BVK6	2	2	25177	25853	30300	21345	26713	24852	30265	27309	27010	24274	26662	23867
Q9H223	7	7	46620	48947	50662	41417	60041	58011	85468	69042	84293	52277	60313	41694
P51801	1	1	722	1577	1839	120	956	1576	2749	1151	2031	130	1141	1982
O95154	7	11	236457	232990	250677	189683	266490	237800	333353	289483	304132	239596	246423	226493
P09234	2	2	27099	25548	29489	20705	27552	25869	26713	19060	23394	25812	23548	25403
P0DJI8	5	6	1625833	1640751	1622992	1515600	1596497	1468801	1340079	985742	1273529	1659008	1358911	1514094
Q00059	2	2	52925	58387	55192	47302	51410	53180	46026	41525	51061	54292	36668	43947
Q9UPR0	1	1	58107	62970	65704	58694	67694	64811	60976	47355	57768	73044	63378	62925
P62937	12	16	1135123	1094941	1302009	973863	1304585	1069312	1122789	891002	1115167	1199674	1056024	1141017
Q96JB5	1	1	1290	1792	2422	900	2745	1871	4080	3803	2392	1402	3158	2195
Q9BWS9	1	1	2558	3564	4334	2572	4274	3744	7586	6252	5112	3261	4041	3341
P15121	11	15	99682	105425	123319	83374	124168	110444	149547	119433	152505	110592	106926	108140
Q13263	7	7	65631	75747	83588	55258	75633	76023	107459	80722	103102	71892	74706	74042
P61978	17	23	283155	326663	371092	238488	283196	280351	340102	302363	295628	304875	330757	311674
Q07157	8	8	72900	96315	98895	59644	83669	81560	84979	79448	86320	90608	86487	80676
Q9H6R7	1	1	64543	67410	72373	53944	84086	72039	71069	67432	78555	73199	66252	65577
P62249	4	4	90564	93746	100582	87818	106512	102848	163582	119537	153679	90743	98800	101203
Q9H3K6	1	1	24648	23617	22712	23197	26415	27089	28523	21086	23713	25922	24644	19095
Q9ULD0	12	12	48693	48986	57723	46792	66697	65078	87052	76122	83455	56341	57421	55062
P62917	2	2	52148	59710	64949	40327	58696	65992	52427	38270	62121	64740	58981	65930
Q13011	14	15	402163	408382	406690	325502	399773	369431	478873	401733	475763	426293	400938	419007
P17931	6	8	187161	197078	199180	162829	213781	195244	214550	188814	224852	214363	188355	205031
Q9UBR2	5	5	119726	128287	133694	93856	136580	131515	150564	112996	139423	133058	112662	118756
Q8TBX8	2	2	11833	12120	16664	11063	15932	13910	20201	16761	16452	12010	18054	14034
O75923	1	1	108781	136064	146093	96450	123331	116427	164169	136829	138860	136757	142620	132276
P48681	20	21	170536	173160	176889	150496	180487	170068	178802	157065	181300	175336	152984	146015
P04003	4	4	79727	68513	77846	74503	77409	70647	73884	60060	72461	71411	64692	68953
O15533	1	1	35340	33243	40763	33739	36270	35495	40013	26194	34823	32060	18487	16042
P27338	14	15	128755	115733	128246	99965	161132	154733	261472	197821	241403	125739	152554	107858
P53990	5	5	149173	125037	142443	124074	137144	138487	151074	118279	149560	132371	133068	112567
P46939	1	1	9710	10594	10654	8665	14004	11401	17721	15120	15474	10389	11875	9260
Q9UHB9	1	1	10305	9325	12664	9859	13181	12438	14810	13567	18598	12018	11289	8046
Q9BQ61	1	1	10460	12377	13617	9742	12753	12245	12386	7996	10647	12873	9861	12771
P0C0L5	3	3	74657	87448	101685	66197	102098	87257	150880	125910	116905	76105	110046	72444
P21810	12	15	170927	169353	188746	145820	183742	175496	214391	167992	185733	183675	173344	175434
Q8IXM2	1	1	10283	11038	9908	8425	8769	9844	9725	7977	10359	9143	8994	9441
O95834	3	3	62822	55707	62842	48327	73588	72487	90020	64857	73580	52614	57658	43949
P61019	3	3	25738	28085	31407	24146	38387	25137	41651	34092	36020	29972	32821	24943
Q9P0V9	1	1	12469	15303	15143	12075	19621	13657	20763	18259	18685	14562	16760	14252
Q92572	1	1	17542	14180	16825	13194	15338	18442	19213	19761	21347	17553	14368	15945
Q8TCS8	3	3	34544	33668	32938	29276	36772	34188	47590	41157	48385	34091	31437	30003
Q8TDX5	1	1	15588	20663	20548	12300	20271	15883	26183	27799	25788	19799	26128	21870
Q08170	1	1	7284	9342	11491	5798	8231	8605	9788	7246	11336	8719	7744	7996
P42766	1	1	21152	19749	25143	8014	7286	11693	9722	8854	10966	14813	26593	38123
Q969T9	1	1	21872	27392	28607	19418	31983	25817	24458	20881	30975	27079	28381	25184
Q13057	7	7	97592	90534	89225	96567	115327	56594	140650	76918	112240	143738	34248	44154
P02652	6	7	131701	163610	176169	106715	134814	135531	137587	114986	151837	162919	131084	171072
O95168	3	4	118910	107685	125597	93700	145302	127518	189987	158439	181556	124989	129399	114214
Q9NZZ3	1	1	8731	3778	6656	5484	7370	5653	5245	4288	5903	9936	5922	5334
P62888	3	3	113663	124738	138270	109758	118479	126253	148271	112945	134257	135848	122407	121245
P36969	3	3	89633	76555	87956	75967	80291	89866	99327	76760	85393	81654	82383	79918
P20042	2	2	40466	43679	48789	33835	50028	46966	61284	46103	57836	39644	47981	54341
O43684	1	1	9909	11192	13203	9560	12715	11679	13712	8862	11607	11958	10355	9933
Q9Y5L4	2	2	121084	121340	130047	102620	128953	112495	103146	82806	98239	128730	119754	98575
P54727	7	8	108249	112480	119378	109051	119179	108063	100901	86791	113926	117806	110287	105928
Q9NZN4	1	1	14388	14589	16228	12192	17980	15866	22117	19914	22779	14623	15849	13539
P19320	2	2	9625	11857	11709	9545	13715	11038	16081	12230	14204	10639	11065	8513
Q7L5Y1	2	2	74790	77580	102847	67962	86264	86851	87476	76345	91583	84591	80231	78295
Q96M32	1	1	18933	23106	24030	16684	20051	18374	20753	21917	20165	20701	24766	25104
Q9H9J2	1	1	1230	2859	3101	1442	2316	1864	3161	4083	2128	1551	3865	3673
Q9NQ48	1	1	17849	16445	18494	10831	23176	17194	20104	13916	15726	18406	15657	14014
P37231	1	1	87563	96095	92473	91624	84437	84963	60212	48170	56031	94672	73571	79355
Q99623	19	22	202347	215057	246887	176534	253193	222430	365339	359995	351849	222510	267048	220087
Q9Y490	59	70	132171	133889	142859	116793	156221	163661	195185	174008	162033	117803	139203	114312
P00491	12	15	192885	182787	214846	169539	215109	207155	293005	230756	290074	207047	198618	208743
O95757	3	3	40409	36291	38529	28584	40253	35914	48819	37864	50133	39628	38875	30248
Q03426	1	1	30477	33712	36702	19060	32505	26147	36215	21562	35423	31790	28677	32637
P21399	32	36	239485	257909	283604	250621	318558	306675	429021	335104	396809	280026	273635	249894
Q96CX2	8	10	324101	325532	418081	337489	305563	237219	237967	217330	233315	386100	256671	80962
Q92905	2	2	41144	59909	63717	35005	55510	50411	75169	72154	61168	49427	61891	54702
Q9Y617	11	12	247153	231231	249793	214781	280256	266145	369063	316720	364135	229254	252442	223715
P31689	5	6	48202	46107	49376	39912	50810	46576	52719	39482	49755	50483	44512	45993
P01610	1	1	43097	33859	43985	30487	41680	39602	44395	31980	22737	53926	37061	31989
Q99543	1	1	30489	29876	38929	27341	40076	37294	28155	22000	29763	31533	31959	31154
P15586	4	4	82745	74754	68501	72125	79687	74191	77304	73918	78433	83225	73319	72925
Q96G03	7	7	49174	45134	50576	45054	52711	49748	61410	54112	61339	49224	48224	43183
P62314	2	2	52587	56889	58499	49952	57444	61007	65561	57667	63376	59404	54342	49174
O75348	2	2	198618	227054	225795	169049	223836	194254	206084	162620	187221	213794	204231	203449
P01903	4	5	97469	92406	88034	83468	110186	99769	131523	105252	127083	97047	102215	79379
Q9P273	1	1	40339	39224	48922	34415	40951	36575	37425	26832	32110	48415	42416	38158
Q9UM54	2	2	28250	27997	29474	24340	37646	34094	44104	44617	42169	30467	36435	23737
P09871	2	2	49687	43404	47559	37265	49582	47959	61122	45383	56691	49547	44265	42380
Q8TC12	2	2	73683	79794	88714	57847	85830	86344	100123	90064	109660	86541	83139	78427
P53396	14	15	64955	63897	67177	48558	77075	67616	98834	77008	87726	64874	65620	60299
P05154	4	4	51054	64110	66704	49078	71078	60919	67036	59386	69437	69112	61481	54386
P34897	8	8	197390	225027	236335	190770	252661	250067	283416	282281	329782	221851	208415	239710
P39019	8	8	102927	116596	122043	99546	112690	107076	124675	98567	114505	125930	106589	113383
P61313	3	3	46461	45920	34346	36531	46161	42918	40603	36592	52972	34596	46442	49198
O43396	4	4	147117	134789	138549	119232	159571	130507	169455	138952	157744	151099	124051	113411
Q96GA7	1	1	18299	20324	25330	15713	23468	20974	27867	24812	28236	21498	25122	9168
P09210	2	2	358175	340631	379804	284756	302158	317413	435101	371820	475573	361721	326959	331615
O94973	7	7	24167	29389	27600	21341	32572	33016	55503	51588	45686	24352	36742	21731
P63244	11	12	240935	309601	248355	259354	262817	289482	342332	260003	307004	267653	271770	297002
P08493	1	1	11983	13672	14769	12674	14081	13123	12910	10986	15123	14075	11636	14223
O75154	1	1	5865	16140	11947	8959	16042	10610	20314	13632	9308	11615	12632	12080
P14324	2	2	30259	23925	37320	22081	34479	29335	44615	44194	43673	30530	32580	30037
Q9Y678	4	4	26104	23725	26980	24094	32549	28279	43845	35457	39245	21946	31003	24786
P12694	10	10	139786	141689	142761	112532	129212	145665	152571	125994	162192	143834	137174	138280
Q96CN7	3	3	26500	31073	37529	20822	33042	30116	55729	44923	50843	29104	45555	43902
Q9Y2Q9	1	1	40839	37354	39970	33857	48223	38282	50582	37630	48596	37443	35013	37236
O95747	5	5	17972	22144	25228	17620	21602	21807	30183	27716	28916	22871	24251	20333
P08729	14	16	225255	219956	249545	168234	217095	209715	223987	188554	270942	247317	209807	247483
P07148	7	8	1027534	1098948	1141722	927687	1117479	1053473	983490	923359	1045471	1175964	1047966	1139234
P68871	11	25	8944400	8314160	9067990	7387730	8937750	3245199	8698750	2715495	9081810	9556780	7531590	7748380
P58546	2	3	66764	62825	65251	57596	61914	51107	67602	53952	67271	70383	57014	60617
Q9HA64	1	1	10794	10439	11158	6713	9969	9846	11136	10349	11855	11379	8225	9543
O14907	1	1	16120	14060	13566	11911	16003	14249	15655	12792	15141	15239	14188	12654
O95219	2	2	22211	23680	30388	18743	28952	26478	41682	36798	33382	25131	30197	28564
P33176	3	3	54765	64088	65094	46921	53242	62129	67963	60159	71173	63642	52071	55093
P02790	21	27	1704484	1680703	2082270	1462022	1537277	1510992	1559849	1276434	1281293	1684034	1662279	1679577
P17900	2	2	43476	57808	58097	39553	54538	54457	46108	42223	56146	52720	49353	49630
P49006	1	1	3294	3788	4029	3003	3654	3487	4369	2584	3547	4131	3148	4091
P05386	2	3	158382	258115	261717	143555	176155	167975	229807	201260	167139	200692	239646	237993
P02545	47	59	511665	519375	547115	429531	550605	478489	486917	428576	559833	578927	482898	454818
Q9UHY7	1	1	6040	9461	9638	6242	7541	6843	11855	12222	8830	7695	12022	4793
Q9NSK0	1	1	2361	4048	6135	2646	3124	2781	5873	7031	3107	2785	6190	5294
Q96HY7	4	4	34823	32789	33574	25178	37882	36143	46212	40375	51175	34096	31874	29070
P09936	5	5	179200	164973	174411	149619	161248	158678	177902	141116	186961	165873	150471	164866
P04062	1	1	22433	24631	23335	20331	28494	24164	39324	26163	30358	26250	24618	22210
P25391	1	1	83855	88554	81405	64321	91688	87344	102723	91104	53884	68682	84485	58736
P24844	2	2	122361	112725	120132	106840	119872	101433	111365	84048	96419	118262	102390	109584
O15347	1	1	12213	9367	10304	8731	11525	10577	12008	8935	14475	10002	10134	9377
Q9NVA2	4	5	71115	76825	84315	55085	69778	64624	64661	37817	81396	85761	80605	79108
P18621	3	3	77077	71738	82699	67685	80881	79788	83123	61262	77261	77083	75538	64963
Q96PD5	1	1	972	1844	802	2786	340	730	840	1290	700	3142	880	1151
Q5T6J7	1	1	5257	7530	8367	4532	6521	6250	10684	8670	6623	5256	9146	8174
Q13642	3	3	80398	86845	91188	83444	86767	85605	92217	71472	86244	93702	79539	83168
Q9Y2Q5	1	1	8855	9156	11078	8024	10634	9049	9088	8048	10041	9731	9432	6812
O94819	1	1	2990	2137	2998	2008	4323	2884	3687	3644	3762	3150	3260	2476
P62273	1	1	51748	57972	46904	45175	45333	42217	46623	50948	41078	54977	49858	55627
Q13576	9	9	24942	28045	33122	22799	33893	31718	50600	42528	43777	30625	36664	27187
P10412	2	2	32096	52465	40722	31213	46645	41040	15402	45393	55178	52840	36645	47177
Q05682	25	26	260779	247709	231706	209732	233288	222608	258427	182452	246682	243260	211423	251794
P33121	14	14	141909	149094	170820	133957	192117	172398	237930	215215	216221	150904	185500	149745
P21333	71	85	114059	109255	134117	98637	154463	126305	193837	160805	197427	118276	132766	114320
P62805	10	13	2189497	2214948	2444673	1924194	2474748	2515807	3566270	3006880	3050210	2117832	2534287	2117879
O00115	1	1	19518	19404	19414	14699	18030	19544	19282	13295	19514	19731	15684	17482
P04080	3	5	356775	353582	347503	286114	345326	338752	309290	248931	330265	353160	312682	339600
O00515	6	6	54986	58394	59197	45926	56768	57507	63556	49216	63524	59724	56266	50494
P08697	9	9	80083	59195	85286	59723	66761	73854	90066	57278	81434	78086	74907	79306
P30086	18	29	1840049	1904403	2046057	1705457	2094019	1787381	1689943	1491184	1743199	2244590	1809633	1985450
P50336	1	1	1090	1090	2428	1010	1554	1130	4611	4952	2324	1092	1361	550
Q9BYD6	1	1	20834	22414	22563	17662	22835	18362	21585	18587	19245	21710	20138	17158
P48643	13	15	124193	103526	113239	79185	135955	116672	149823	133425	166424	114909	127883	222132
Q92614	1	1	28834	30340	33638	23403	30913	31372	36410	27856	34145	34201	34786	29139
Q9H019	1	1	5018	10236	11683	5172	7662	6637	9553	10725	6657	6249	12784	10848
Q9UMX5	2	2	121366	67421	78359	85025	74318	90727	45762	58811	54006	81107	89521	60150
Q9Y3D6	3	3	56620	82197	94641	58043	68616	63565	62657	65275	57863	75002	80180	87160
P49755	1	1	16975	24199	29835	16639	24317	23044	37485	34591	25006	20449	36835	21434
P52943	5	7	130139	144971	141853	122418	143639	130096	113051	102886	127902	146141	114661	143611
P35579	67	80	149592	156300	162732	77115	203480	161887	230188	145596	239567	171314	165479	126354
Q9NTJ5	2	2	73966	77139	94813	59762	73917	83915	92093	78141	101720	80279	81356	80756
P07951	3	4	33880	31678	39647	25352	27034	26865	20323	17027	28621	32397	27476	37920
Q96DH6	1	1	22964	28755	31073	18799	28519	23558	29074	21958	21633	24450	23962	22706
P36405	4	4	57173	65103	55960	56290	68357	61686	61174	51684	54431	71755	59041	54544
Q9BPW8	10	13	205497	224652	240444	173054	232014	209945	334265	274649	281881	212316	230068	210595
P28330	1	1	12915	12687	13173	11418	14221	11738	15123	11158	13043	14229	11190	12512
P24666	3	3	55991	53553	60856	43118	65027	60567	76171	59204	69007	61498	67240	58796
Q9H4A4	8	8	82206	85605	88122	73295	109565	84944	143701	116185	138851	83300	96462	88013
Q04760	5	7	257029	230997	260346	221018	232907	216256	175747	151616	151835	254629	203431	246956
Q13247	1	1	36080	30047	32655	30001	35714	27614	39801	32980	38606	31713	31314	37992
P21695	19	22	432063	373089	426837	349151	488121	427391	588270	486525	588936	418657	433787	400119
Q15418	1	1	13768	15521	16031	13298	18130	16979	23070	18945	22927	14289	15580	13168
Q9C005	2	2	8651	9871	8924	8266	7027	7877	10814	11864	9686	10255	16681	15097
Q9BT09	1	1	3739	3765	4694	6360	2668	2916	3481	3151	4276	3826	4350	4488
P02788	2	2	28868	32108	29114	20966	22252	21804	26598	24011	23486	29207	29821	33986
Q8TBA6	1	1	139400	129454	133319	108721	171719	132370	157805	140663	157087	137307	128711	110484
O75431	2	2	2313	6627	5698	5303	4970	4576	5750	8519	5059	4273	5751	10281
P30419	2	2	9884	18187	14801	13242	12553	13507	25058	18177	19423	10542	18886	16613
Q9NYL9	7	9	73919	68840	68045	61347	77161	70031	81579	66149	73030	79174	66480	68501
O00571	5	5	39729	42688	49125	36531	45468	43677	61886	51670	62545	42319	46709	43200
P41091	1	1	8700	9431	10692	8344	10072	10390	13832	11102	13135	10063	9631	9046
P09382	7	7	225690	211629	252168	209455	222030	219244	219664	181156	212444	231591	223719	216682
P55786	9	9	47838	49958	54730	42755	69507	64149	102052	82980	94016	51968	58184	53343
P36980	1	1	9291	6635	8534	7802	7565	7702	7129	4802	5451	8183	5746	6429
Q9BUP0	1	1	13549	14311	18446	11440	15060	15142	13893	9414	15324	16713	14674	15412
P00390	15	18	324827	300260	335224	288245	295801	295159	279744	240138	281560	329198	270320	294762
P49189	16	20	196587	167845	186486	167294	214528	201440	277748	227371	262626	191308	187001	177668
P42224	9	9	54792	64312	81929	51339	86760	65562	115203	98181	108492	82766	80387	68360
Q7LG56	1	1	25624	19267	24308	23597	19531	18949	19790	16039	16404	20987	15939	19043
P27797	19	27	430425	397194	434130	387351	479766	433247	491072	352911	403196	451878	395276	408423
Q9H3G5	4	4	159608	166558	175698	138807	184883	175685	222108	219265	214770	173471	166276	159951
Q9Y478	1	1	1302	1775	1747	1040	2274	1926	3397	2710	2239	1691	1939	1050
O95782	1	1	10850	9851	17431	8969	13531	11790	19863	17249	14134	10532	15738	15132
O43181	4	4	190239	173347	200455	178446	202502	185785	180581	144332	179792	212030	177953	169890
P35542	2	2	48060	59813	63895	45882	54918	54901	71532	50228	62010	58626	51005	52756
P07738	1	1	17023	16417	18246	14228	19580	18167	26557	17332	21639	17248	17537	13680
Q02218	19	22	81145	88490	88425	66393	100445	88292	158314	118703	142671	81984	98693	80760
Q16881	2	2	19239	26670	30636	18430	25840	23353	35658	34335	25848	21140	30892	26111
Q15084	17	22	246146	319793	337816	199217	301405	286021	384845	394682	343358	276309	368222	351867
P62906	2	2	74703	68493	85022	68213	86048	81726	87105	71134	87721	69285	76441	57842
Q9UHL4	1	1	27523	20017	25606	25318	17316	19712	17740	12754	15662	20909	15942	19816
P09493	8	9	288350	269050	258079	253965	318029	269979	250220	209182	225395	260698	240412	252243
Q15942	6	6	62790	62917	67888	50151	59957	60764	64632	47057	59792	63273	57445	64516
Q9Y3B7	2	2	89277	109669	108238	97452	113067	108892	105096	89717	106852	113219	91702	98772
P01764	1	1	167556	151200	157020	157493	172066	192212	197414	153102	201570	184033	155170	152567
O95347	1	1	1142	300	656	423	1670	1196	1809	242	1478	1286	1641	1424
P36269	10	10	85013	92543	96335	75535	98585	94786	121650	102077	128292	94732	94605	90688
Q7Z2W4	1	1	860	1170	1213	952	1231	1101	1847	740	1312	1208	1071	993
P19652	7	9	441490	379676	460024	386468	438395	375871	326446	251574	329668	410583	393707	375221
Q9Y512	3	3	126617	125535	144469	107863	155583	137730	172885	152207	163826	132399	131766	113152
Q9UHV9	2	2	75037	70640	70169	58176	77877	70526	77658	62026	74523	77721	70439	69523
Q13451	3	3	90090	49859	60487	97835	146915	53099	61318	94069	94579	54676	50965	49752
P62495	2	2	85567	81480	87606	62973	95784	85678	129247	107161	124818	86011	90411	78834
P14543	27	31	234547	248970	244639	208454	256972	255859	251785	203919	243247	227421	203818	246154
Q9NZU5	1	1	7042	8649	8200	7857	8133	8595	8430	6126	8177	8572	7963	7637
Q08211	10	10	54052	52819	63091	49158	67332	59877	85323	69553	93628	54234	56503	56511
Q86TU7	1	1	4538	4487	5399	3437	4825	4233	7444	5436	6891	5179	4706	5051
P69905	12	26	3766433	8262650	8091590	7053140	3881101	7146840	8730990	3472857	8152960	7674260	3467956	7029410
P07900	18	23	294390	293065	328423	284869	386714	354782	571320	445761	524142	307947	343017	274822
P62244	3	3	90235	80331	86020	75538	105307	95225	146466	127085	140173	84587	95386	68258
Q92747	3	3	61746	62221	57126	48746	75745	67818	99669	74576	87212	66836	62410	54504
O60664	11	12	56533	63266	74696	55226	68249	64711	69044	59818	62803	69916	61618	64222
Q9Y6C2	8	8	72654	72780	82804	76141	95405	91355	108130	101298	119491	81061	85933	79270
P40261	3	3	54684	47140	53336	41249	58141	56205	72406	50030	68633	48604	50758	46916
Q6IB77	14	17	303722	284290	312757	253057	353361	323179	489159	382817	460104	293541	302183	295690
O00186	1	1	7814	8689	10088	5997	11348	9654	16344	13547	15173	8609	11807	8590
Q53H82	8	9	78911	93226	113134	67980	90631	78703	101915	80557	86841	82910	105856	93330
Q16186	1	1	5814	6007	7107	4430	6475	6319	8480	5821	7919	6810	5203	6376
Q8IX12	1	1	6704	7648	9328	5236	7669	9206	10063	10003	11076	9308	8555	9286
Q16666	1	1	1282	1203	1458	1031	2375	1282	1406	1184	1103	1466	1335	1081
P30101	31	41	549768	585925	614977	516682	626291	596158	566318	489142	606256	618443	519761	569465
P00736	1	1	8156	14420	16087	9502	10436	10314	15472	16903	10433	9162	15480	14672
P28072	4	4	117636	141475	145726	113530	141156	148602	161752	115067	154822	154427	127234	119772
P06865	8	8	63001	64816	71865	53516	74122	62715	105021	71681	110303	62013	71565	61360
Q9NQP4	1	1	15053	22236	23972	9659	21576	20714	23097	18837	25241	18319	28738	18744
P05155	13	15	495848	519120	519442	394336	557098	505504	671146	531476	674905	534312	500121	473814
P13639	29	34	248213	208306	267786	223801	269177	276461	391495	347056	408353	200996	200470	191920
Q6P587	7	9	154490	157613	166143	131958	154513	142804	119203	108100	130998	170613	133934	157274
O75146	2	2	11876	12501	12276	10651	15191	14223	20440	17519	21929	12085	12704	12072
Q86U42	1	1	41159	50285	54535	37913	53204	43787	61219	54959	52849	51938	51914	49780
Q8WVM8	3	3	14068	16852	21598	14398	21118	17459	32584	28447	24646	16404	22248	16929
Q6NVY1	17	21	207849	218640	234573	166548	237873	217494	265503	214464	251387	236041	196506	217376
Q14108	2	2	1274	3254	5022	1080	2068	3311	3235	3910	3389	1390	4245	5140
Q9C0B1	1	1	10660	11741	13787	8502	13822	11706	10402	9403	14600	12503	10885	11679
Q07954	2	2	65182	59036	71431	61103	88728	85696	129681	88548	107836	69544	79773	63192
P46087	1	1	24683	28303	30597	21714	30006	27652	43443	37887	38964	30065	29322	27942
Q9Y6G9	2	2	42468	37635	35255	29511	53848	46019	59342	48242	57256	38048	33018	32520
Q15847	3	4	28326	40751	40954	23299	31668	30949	37646	29498	30540	32705	40677	35942
Q01082	82	95	156702	150247	163900	132307	202723	179423	213461	174632	240008	175494	161993	138976
P61457	2	2	225195	243567	229810	187719	226483	209196	196317	166861	198274	257682	211499	208430
Q96JY6	9	10	185410	163122	201536	139950	195886	160203	165719	125457	155439	187031	173557	147529
O43491	4	4	37656	38469	42334	36429	51402	45993	64478	46352	49769	41129	40562	38985
Q96QR8	3	3	37668	39518	51472	31621	43681	47659	55427	52401	63598	43351	45514	45195
O94874	1	1	9603	10621	11810	6962	11971	10380	14090	13885	16343	10357	11369	11291
Q9UBS4	2	3	36719	43275	44550	31747	41792	38551	44024	37045	34526	40706	48238	40571
P01008	14	20	201885	243967	256826	179577	220153	195289	261780	241124	239858	233322	225771	234710
P28332	7	7	91247	76036	86516	70182	84444	91364	105708	95361	106999	75563	77169	76844
P02751	28	31	128711	129980	125364	103155	132760	126866	178666	123768	162660	130915	134360	119516
Q13765	3	4	80636	76715	83841	65143	82775	68918	77737	57541	64224	85715	70995	85375
P12821	1	1	6378	4698	6524	4718	6772	6924	8536	5570	8792	6119	6064	5260
O75746	1	1	2987	5322	6605	3289	7058	4828	13012	12543	8654	3694	11317	5804
Q9P260	1	1	2116	3608	3827	2087	2879	2734	4484	4814	2801	2325	4738	3619
Q13045	1	1	5810	4805	5456	4293	7246	6150	7781	6002	7807	6269	6199	4995
Q01130	1	1	24518	21201	23616	17883	31584	27133	38243	26282	34355	25673	21321	21181
O14974	2	2	35318	32192	40752	30055	33424	33533	44161	27826	53358	34945	34508	32363
Q13813	117	135	330219	334823	365103	278448	322125	346061	426394	357652	378945	254886	309304	304778
P22626	19	27	481740	518708	506532	415537	506429	465813	517190	378094	512041	524326	414121	453468
P78371	21	22	135708	111919	117134	110219	141145	133395	166500	149098	172238	131014	126232	109897
P16157	1	1	12244	10386	12651	9496	10187	10211	11772	5518	13627	10164	8908	11137
Q15365	9	12	207375	214651	214716	182322	235139	214461	276695	244199	258587	242617	223186	201069
P40926	22	28	1335464	1241662	1579411	1171896	1281573	1218600	1181573	1039739	1060245	1337453	1210418	1309060
O60716	10	10	54864	68522	70765	52503	68777	63515	98446	89335	88523	63546	73822	65543
P02792	7	11	330413	411956	408478	291610	367198	314151	350899	326235	347065	433260	382667	393503
Q9HC35	5	5	74410	96639	98584	74161	83745	66715	96881	95613	73035	73825	98457	112752
P01023	34	41	104093	111392	124918	91122	116768	119547	162847	129536	163999	112924	120213	109474
Q14203	6	6	179791	190104	200296	156783	175722	181747	208572	173411	217181	198708	182343	214680
P30084	15	23	1233373	1363393	1454850	1130042	1339738	1109342	1376721	1297945	1412324	1440195	1281202	1335362
O43617	1	1	13098	17257	15662	14498	17047	18457	25784	19101	24253	17269	15087	14869
P51580	2	2	82869	72042	87091	64076	78569	76698	88144	69002	80595	71405	73622	67878
Q13492	6	7	26440	26098	42114	29479	36663	30839	52100	30729	42667	34080	29743	26150
O60494	36	44	140063	137739	149071	123269	181022	168628	236540	193362	227783	159358	169127	141595
Q0VF96	2	2	31429	40920	45406	28024	40832	33381	47249	46917	39276	40121	44429	39355
Q16543	1	1	19811	33405	42071	17802	28502	22850	34999	44672	28397	23316	38493	31514
P62258	14	18	243805	269133	294387	226910	312074	293370	403102	324886	375456	283502	279076	283967
Q6YN16	11	15	103407	150194	161477	91759	146139	132064	183665	170986	163385	134308	163812	146033
O00422	2	2	20452	21588	24450	13867	19809	21418	25070	9437	23145	20374	18824	19601
Q15424	1	1	15634	17844	17440	14618	19994	18245	21529	13715	23864	15159	17523	16496
P78330	1	1	33299	39080	34468	29287	37218	34053	44748	38580	49962	35084	39475	37470
Q9BXP5	1	1	3548	3669	4558	2997	4257	4445	5662	4029	4012	4470	3160	4291
P16930	12	13	188344	213637	213387	164048	217721	192685	259551	231610	240055	201184	207463	199067
O94788	1	1	9867	9734	9152	9882	12230	12088	12660	12391	11234	9510	10190	9677
P28070	5	5	94678	104695	107610	84682	103310	101917	122072	105023	122572	105003	97727	99403
Q8N163	5	5	78433	72658	78735	65373	86637	85509	113766	91273	115865	80909	77793	67784
Q9Y5X1	2	2	28731	29120	33970	32497	37513	32335	45832	41930	43315	33300	28173	25141
Q9H2U2	11	14	113216	126624	140934	96499	135731	114753	170251	156439	156732	131985	147836	122597
P51888	6	6	81378	105484	102000	78927	103016	95931	113911	100351	99794	103956	82848	88107
P11279	4	4	137765	125376	129934	102492	143485	136141	153840	118389	143882	137543	126906	117199
Q9NT62	1	1	22580	22554	27764	18464	23081	22524	23264	21382	23848	22910	23440	22060
O15020	3	3	13573	12717	12300	11717	15941	14848	21260	15267	19727	15434	12398	10316
P22234	6	7	38498	39071	37817	31370	47791	45868	62824	46214	52117	39949	40523	35198
Q9P0J0	3	3	93869	114257	121999	81834	118044	104880	173921	152558	155040	104962	125428	104688
P21397	15	15	136917	125589	152767	105425	173403	172388	296516	229689	255930	120275	165611	139280
Q01518	21	25	237838	248951	280515	203624	281840	252070	347711	270521	300523	233299	253575	229794
Q9HAB8	1	1	35415	30648	34185	28478	33561	31676	46347	31504	46181	31981	30182	29284
Q5JPH6	1	1	33901	33550	90170	33533	34361	37885	138743	34003	132241	35286	32559	34805
P09497	3	3	102877	94138	101368	83515	88586	85462	96063	65483	86721	104933	81592	102811
P55084	27	30	579402	585651	645242	519384	643327	611287	739579	573349	712442	604287	546913	592864
Q9NQX3	2	2	23545	25267	23455	19705	23537	25402	32851	22507	30038	25028	25044	18915
Q92973	2	2	17828	18993	20290	15405	23322	21133	31020	23747	30645	18699	18914	16636
P14920	1	1	31006	32312	33381	26876	34113	28721	47812	41962	44354	38744	39825	36007
Q9UKG1	1	1	3338	3246	3368	2225	3489	4681	4815	3729	5071	3949	2991	2535
P32754	11	12	194267	198718	208309	184816	242788	211681	239394	214583	253037	190531	192669	182540
Q06830	16	20	765038	686522	822169	640452	728672	715575	838506	631203	827182	707851	673062	685142
Q7L5N1	1	1	24657	21839	22215	17847	28026	27197	34349	30606	37408	22561	25476	20855
O75891	25	27	159613	153830	168423	134072	199434	170070	240624	199325	236941	166749	171948	143982
Q9BT78	3	3	23387	24494	27138	18952	25657	27380	38628	32415	34511	26971	26765	29315
Q13126	2	2	40479	40364	42196	33198	43044	40309	48816	36834	42462	42152	41628	38506
O60749	9	9	174381	179388	187382	158191	199170	191845	250812	208219	243118	180123	191143	171019
P02042	8	12	557127	551934	597810	476328	550540	517865	517831	443964	483247	578204	521445	523495
Q14764	40	54	203483	159877	237581	157239	213157	216976	346848	212839	272964	231852	176393	152146
Q7L576	1	1	1494	1503	1783	1271	1748	1970	3606	2609	3226	1832	2016	1663
Q6IAA8	5	5	49856	48152	47065	42290	58632	55440	67127	53585	61444	56825	48361	49468
P60891	1	1	7292	7844	10276	4952	11130	7519	9701	10868	8924	10105	4381	23227
P29401	25	37	367553	418458	446778	368814	450104	415226	491219	377996	450146	417783	394478	440343
P17540	2	2	22892	28086	29244	22094	27834	21437	29554	25499	31428	29200	29114	26120
Q8IVM0	1	1	6570	8423	7093	5185	8103	7185	7078	5401	8156	9432	5994	9826
Q567U6	1	1	27488	28493	36795	27896	30864	30557	29024	24763	30982	29655	30022	10765
Q15018	1	1	1293	1446	1773	1193	1516	1073	2109	1200	1885	1483	1188	1666
P84103	5	5	193296	195244	200179	151426	194279	174659	197580	156907	201194	201985	183193	180179
Q5T2W1	12	16	247486	224530	249956	210177	249249	233466	299404	220585	277636	248453	226124	242596
Q99757	1	1	25793	33454	37915	24323	31277	28349	31252	29466	28730	31238	38161	31032
Q93088	20	29	809032	837479	802279	698608	784561	729926	768917	548383	711978	828458	686188	800747
P61626	6	6	530268	461622	569690	433553	440551	403111	379775	312865	384324	518308	399039	455667
Q9Y606	1	1	10607	12414	10113	10781	11379	10949	13702	9955	11918	8749	11243	11228
O60220	1	1	39793	43748	43920	31590	43586	39127	34086	29722	32233	42107	40092	37253
O00151	10	11	120262	131914	146486	110990	129592	139214	148021	113536	142564	136642	137173	125624
Q9NZ45	3	5	226400	215375	228167	204223	239668	219894	315145	241199	296759	209284	228920	186228
P30040	6	7	277645	323290	349236	234090	267846	262114	286506	249234	281065	330577	291527	302694
Q9UHA4	2	2	93702	119539	133993	78327	103306	101516	136575	124059	111021	104882	128528	124566
Q8NBJ5	2	2	134551	146642	148164	137105	142831	141639	147538	122072	149569	141205	133023	137247
Q16658	6	6	62303	61661	62626	52768	74631	63283	79357	61397	69421	62535	58111	59448
Q8WW59	5	5	84367	67741	77433	64168	76946	75374	91487	71728	94363	78756	75810	64956
O94875	3	3	56353	62249	58746	48601	66445	57455	65910	54046	58112	55859	59798	60073
Q9NYQ3	1	1	20476	21473	19907	20459	23599	23512	33747	26433	24265	18508	15564	18340
Q15126	1	1	10550	11170	13595	11130	14008	11350	12628	11297	16522	12069	11379	10699
P14854	7	9	550011	440364	538670	455628	413341	381456	258565	186936	240273	464034	370041	409570
P07954	19	24	333139	327003	335266	288756	346852	305847	395713	291491	348922	346008	324299	295271
P27482	2	2	42688	45561	55222	44254	51304	47021	54294	31942	40628	54650	41780	50008
O15511	2	2	137274	122261	132367	117032	134518	128573	160506	104467	135910	141891	128862	118354
P49753	1	1	6156	13006	17974	6561	11057	8190	21215	25519	12526	8820	19505	13245
Q9UNS2	1	1	8004	7555	7372	5245	8671	7581	10122	7136	9787	7828	6644	7587
P27816	18	18	70099	76009	80180	58786	76406	74148	81910	62528	78070	80266	67852	74980
Q7Z4G1	1	1	11401	13847	15181	10496	15816	13771	20165	15354	15957	17553	13767	11664
Q15746	5	5	55976	66090	60490	51458	68884	65039	88370	67585	81976	67730	60910	62023
Q9NX46	1	1	34386	35012	41250	31606	44962	39281	48769	40389	59014	38021	34360	31212
P10515	14	15	114407	124818	142161	107032	161849	153305	182664	161712	204394	137375	139866	114097
P23142	5	5	67448	65708	81203	54559	75896	60645	75659	58798	75913	73538	54953	55869
Q96I99	22	28	529680	589661	766681	571018	515759	642352	842204	540183	577802	601854	494987	571742
P15428	1	1	26066	24876	27483	24345	29802	26527	31361	28668	30906	28066	24608	21648
Q9Y697	2	2	66036	73981	65496	65643	82503	74466	90376	72482	87133	70563	73236	69001
O43324	1	1	2886	4928	5702	2577	4001	3454	7736	9437	4724	3715	7514	4964
Q9H0U3	1	1	28958	35525	44450	27732	37491	35205	49948	43324	46380	32365	40197	38747
Q12904	6	6	42388	40208	46817	35126	53442	38807	55430	42488	49842	42106	43442	37001
Q9H9F9	1	1	33863	28953	33421	28118	44494	48973	64453	60437	70014	33209	46241	28463
Q86VN1	1	1	31736	30543	32708	27919	32082	31211	37447	28408	34332	35004	27460	41317
P51553	4	4	66266	68952	79937	58045	76134	73246	87057	67739	91609	71383	63217	64949
P39023	1	1	8500	10642	11131	7217	11591	10547	9150	9214	10622	11595	9658	8864
P18859	9	11	318445	338677	368996	269614	348980	344220	297891	244230	290508	364886	297645	321937
A4D1P6	1	1	14862	15198	17608	13481	16986	15907	21503	18754	18443	15768	17331	14454
Q9BQE5	5	5	30648	35844	39491	33504	40661	38533	37535	35450	45136	40961	35339	35315
P14866	12	12	152165	126263	161578	121246	153697	145538	164408	132095	163162	144543	136187	136548
P01717	1	2	79308	74175	72953	70559	77730	86763	104604	56651	83110	93475	62703	68123
Q8WWI1	4	4	19849	26223	28322	25218	26521	27631	29569	27295	27657	27826	26850	26225
O43294	3	3	36809	42059	51475	34861	43317	41782	45379	42392	41012	38775	44251	49551
P63151	2	2	31921	30775	33499	24470	34875	32351	41828	34363	44029	30464	29550	27966
P55008	1	1	31174	37816	41975	29059	30997	29828	37322	34845	32954	36742	35632	35522
P46108	4	4	40696	34721	40116	36177	38522	36875	39796	27465	36451	42313	31782	30681
Q14683	1	1	36621	37457	42270	33037	46156	43620	58160	53574	66524	41789	42370	25869
P05937	17	24	721768	736910	764407	591013	688670	702764	750876	579217	649758	760084	698205	706752
Q86UP2	13	13	47290	55585	64290	37346	58503	54709	59579	54498	58422	54658	55014	58517
Q7KZF4	12	12	121631	166621	163240	165319	166890	160141	140859	144929	267905	182039	218040	235425
Q9H845	2	2	16255	23465	25785	18279	29477	34400	43806	34359	39344	23362	27390	23848
Q9BS26	6	6	113216	101393	125519	96089	111403	104074	125464	99638	128618	111151	108378	100814
P04211	1	1	39684	35758	36935	33872	38800	36916	38481	33512	41573	39316	38543	33069
Q9HBL0	13	13	104647	119806	133225	76589	149639	126575	142954	133312	166108	129467	117203	102436
Q9H7C9	4	4	52368	50528	51174	44376	57054	49321	55812	46523	50051	56033	50345	46189
P43034	1	1	12093	11467	12273	11181	13533	11957	17395	13355	16108	13271	11608	10913
P80404	24	28	161554	148216	160781	146082	185165	157024	253630	204510	234535	167163	154997	124496
Q9H6S3	7	7	149922	155214	165611	122583	146335	154188	205786	143635	207040	163844	143913	147541
P08263	1	1	123724	144664	156001	91180	162541	148785	166757	158494	189296	139559	132514	130524
P50897	2	2	19605	21917	22708	17938	26249	21327	29605	25304	25929	25492	22672	17767
Q9NY33	6	6	41430	45307	50534	31005	50166	49857	64299	56861	65799	34757	49693	38279
P39059	3	3	38333	39062	44383	34198	44568	41662	54640	52197	54132	43185	40633	38871
Q9NQT8	2	2	17126	19522	23443	13065	22284	18767	29989	24435	28672	21289	23849	15689
O00273	1	1	7348	9607	11637	6849	8800	7214	11039	9917	7955	9510	10544	11544
P25705	44	63	2365490	2318070	2483780	1959803	2692350	2384890	3356400	2706370	3389160	2551790	2530490	2209210
Q9UL25	4	4	75728	76538	74842	66956	93869	70324	77539	68719	68546	87387	65391	120416
Q5T440	4	4	33269	35205	41766	23687	34999	34928	47608	39399	40468	33741	35539	28988
Q9Y262	1	1	19979	33997	33324	18448	25641	22199	34264	32202	24023	23803	28613	28708
P55265	1	1	22874	35269	43067	14578	32630	30217	37077	35979	42600	33528	34615	30030
Q02978	8	8	31415	34215	38426	27644	43590	43993	64849	47924	66971	32493	40776	33003
O95299	10	11	148727	133163	133346	144858	139256	138662	189167	151802	212501	127727	98018	103633
Q15181	8	12	291231	280222	310931	230680	285283	282969	313871	250764	270800	284787	256520	265992
Q5VXI9	1	1	57222	34036	57471	28703	30410	49502	91232	54614	82222	57866	116956	36423
Q9Y3F4	2	2	47456	51265	56501	33888	50428	50117	50161	49656	64598	56135	49078	52722
O95167	1	1	9171	8896	10425	7350	10289	8518	5114	8769	6658	7737	8062	10317
P31943	5	5	65765	68604	77700	59113	71358	73568	76693	66558	78405	69643	67195	65834
P35611	9	10	105203	105953	99443	82268	118126	119822	147358	113796	149050	110977	111934	90809
O75323	5	5	98261	119056	116009	88728	115065	103583	163241	140715	163895	108793	120032	123968
Q9UGB7	1	1	33070	26903	33872	23666	27932	29552	38504	23874	32780	29736	26137	28862
Q14165	3	3	24205	23054	24758	19829	32785	30162	37806	30435	36486	26803	25234	21721
P23083	1	1	92825	86482	91098	76663	96220	84495	109662	73051	102434	91412	78848	80227
Q8TD19	1	1	22806	22282	23552	17044	23455	22347	20197	15675	22650	25222	19014	23562
P62310	1	1	69178	67071	79377	59548	75471	60525	58734	47242	58783	77824	68248	68165
Q9UKU7	5	5	78835	72526	79054	66788	87399	76228	106316	84719	109130	75693	74130	74111
P13693	1	1	11016	12242	13805	12473	11907	12102	12532	8240	12615	13113	7445	12733
Q8N4Q0	1	1	5929	4464	5105	4116	6180	6515	8084	7218	9228	6774	5186	3892
P35080	2	3	90750	103625	106465	86015	105698	96746	115595	83969	101797	108547	84292	96436
P13667	25	28	261613	262234	272640	226697	170714	279624	364374	279602	329859	164518	265087	246041
Q96KG7	1	1	4161	2728	3472	3751	3297	2958	3825	2287	3018	3052	3109	1859
Q9P2F5	1	1	45080	45532	42345	31228	46399	38462	40968	28910	38076	42176	36450	40831
Q12797	1	1	26063	20560	29028	21321	28143	29006	34568	22786	28446	26848	23283	24317
Q15121	1	1	23281	25347	29548	20919	29838	26819	19851	16411	22120	28668	22818	28549
Q15843	2	4	75261	73331	78020	72242	83329	81240	85006	62599	80671	85329	71279	61460
Q71UM5	1	1	25298	23555	21768	15141	25809	23712	29445	27010	31634	23801	23640	23654
Q6UXS9	1	1	157348	180654	159495	132969	151706	155769	114713	92513	126762	175951	165462	162362
P27144	17	23	865338	762027	828155	710342	745968	727245	853953	653957	801490	801533	683730	775865
P17980	8	9	123804	111976	126313	101363	128141	115331	151017	123905	140514	126031	102276	104018
Q92890	1	1	20576	21360	22724	18917	26360	23068	27122	24566	28696	22036	19268	15108
Q05397	1	1	13284	13675	17689	12792	17169	14294	19744	17571	19875	15139	18736	14287
O14910	1	1	8263	16167	19495	14536	13319	19732	15789	16823	19801	21850	10332	14813
Q7Z6Z7	2	2	22369	22339	23541	18740	23768	21103	32134	22726	28834	27234	21822	12395
O00154	2	2	71886	84819	108947	83730	94681	85134	131707	116226	127314	100125	100190	84398
Q86YB7	6	7	133125	153802	159167	141653	158051	147452	164089	138009	155101	150066	140457	154435
Q7L266	2	2	69492	61658	73910	57832	70976	68370	55348	57987	58048	60909	58877	55289
P11498	43	51	171275	156649	183611	135365	223149	190212	305775	241597	291039	163916	191343	155021
P21912	10	12	400982	418378	424884	320644	412321	367534	434906	335981	403938	406465	391855	385673
O14618	1	1	17187	12776	15758	15114	17192	14861	17071	10863	17599	16959	13935	11051
Q9P035	2	2	88613	85044	89868	67658	82342	77459	90938	74035	73706	70165	91724	71470
P82650	3	3	59942	62255	61064	46156	65626	58252	73721	60659	63881	60598	62752	55577
P02746	2	2	37049	34210	38255	29172	38673	38590	51166	40442	45185	35380	38981	34073
P13473	3	3	77711	92911	102548	60681	80230	90813	96990	80366	83334	80379	90359	99332
O75531	2	2	32216	51001	60907	32829	48264	38369	59644	60166	40596	37695	61940	51877
P29218	2	2	16383	22447	25872	18024	21980	19321	23210	23533	21255	25115	28792	19982
P42330	5	7	170784	199492	225489	158817	201204	181446	226501	214695	199837	179048	210048	195444
Q16740	2	2	59006	67814	71282	61440	77101	68192	78830	68256	89720	75258	67382	56644
Q16630	3	3	57855	60158	64545	45575	63439	60561	66875	53425	70756	57443	49435	54838
P30042	9	14	385507	401910	423030	308637	400515	370146	360458	313692	348733	435645	350695	395062
O43809	3	3	16547	24397	27337	17322	22785	20374	30533	26115	20060	20521	26515	25019
Q5JTJ3	2	2	50007	45184	52465	42230	50516	42895	38888	26659	35008	48852	40831	42252
Q13435	2	2	44323	39623	40262	36932	44786	39412	45650	33982	41140	40721	36059	33234
Q13526	1	1	88550	108912	116935	93504	118339	104183	145180	114213	127033	104537	101618	103790
Q99497	12	15	858839	763800	860546	711777	737483	687576	660436	492301	624670	780367	681936	694553
O00757	3	3	154423	144346	150160	121316	172808	153479	206208	143186	189156	155371	135285	135551
P16152	13	17	360009	360335	415065	302183	378471	360531	443587	343216	383355	369612	370965	363957
P23193	3	3	17255	19156	19871	16846	21014	18571	23352	18128	23411	20753	19552	12552
Q96E11	1	1	18168	20231	21819	14836	19223	19489	17386	17809	20947	18912	18079	19570
P62942	2	2	185869	202126	203479	178450	217079	193536	204194	127641	190159	224676	181659	199456
Q7L0Y3	1	1	12663	12741	12338	12571	12421	14268	17065	13609	21519	10676	15787	15609
O60784	3	3	29603	36832	38210	22486	35048	33869	45385	39431	37502	34104	33458	26930
O94986	2	2	392092	385057	396289	313902	422424	357725	397250	318410	406395	415509	350646	355774
Q7Z4W1	9	11	189172	165105	185547	153165	225324	198306	316930	258928	295000	182178	196324	154117
P29350	1	1	5860	5599	6502	6551	6964	7202	10360	8671	9166	7943	6903	6699
P56192	3	3	29407	28541	30032	23154	33011	29662	43542	31378	33335	28028	29100	27698
P02749	12	15	320375	378964	378591	265736	356736	338897	319521	258522	346392	392239	330894	354380
P08571	5	6	71699	82667	100265	62191	71747	72302	99420	80003	55937	83565	85765	60012
Q92520	1	1	5134	6691	5574	3555	8761	5308	6360	5588	7382	7356	5898	5255
P34931	1	1	39933	31721	37172	29791	36432	36153	36571	27886	38375	40094	28144	24759
P42785	3	3	27684	40115	46910	23909	32114	29188	48158	52768	38561	31547	50222	39855
P60903	2	2	114405	122437	144602	105795	137149	124798	139062	117633	139334	106459	118332	123330
P09661	4	4	53787	51624	69245	44605	67296	58982	59032	51057	64992	59802	50799	34390
Q12792	5	5	63958	67258	73069	51420	74335	72503	97938	80918	101058	67689	74552	67950
P14923	3	3	30616	30909	32358	28506	40760	30070	44232	34309	39463	29448	35103	28325
Q9P2R7	11	13	290906	280580	294099	230565	307569	316163	415831	343510	404138	279874	294031	265566
P31153	6	7	163620	170547	175594	148444	207272	170611	230034	198569	223117	174466	183359	160204
O96000	6	6	189530	226518	228300	172376	212404	198402	230639	188136	205605	217280	212064	209629
P18124	3	4	44968	49037	49120	33784	56958	50875	57654	49636	62173	55906	47418	31443
P08107	21	28	550579	540711	597769	486555	546142	483505	514551	468913	514953	565498	510303	510916
P15531	3	3	56437	65539	68927	49555	60268	59800	76897	70190	65001	66234	73299	64706
Q9NSD9	4	4	34718	36839	47736	30282	47499	41407	64465	59783	58612	43144	50288	43686
Q9Y2X3	1	1	3916	4796	4069	4405	4587	3213	4861	3043	3595	4922	3065	4146
O60826	2	2	21855	25822	25145	23763	28612	24757	39215	38193	27408	23217	34292	43464
P56134	2	2	82600	130410	106674	87230	140443	125264	257300	227043	179837	73689	178202	131159
P35527	9	9	126248	110433	120639	93919	115886	113322	113005	86953	112303	121275	109319	108444
P53007	2	2	17438	15451	15898	11958	21284	24476	30801	19775	36517	17960	21822	14591
P00739	1	1	13117	10790	11260	9202	14449	11515	15438	10806	14274	11605	10457	10159
Q15008	2	2	18577	22127	24025	18005	27723	21742	35843	34577	32466	20897	26070	19258
P36543	7	8	336909	446803	522153	298444	389907	357466	497211	478339	413860	414518	469809	454219
P49914	1	1	16067	15905	17500	13329	16759	16760	23008	18515	21742	19026	16096	15535
P12644	1	1	418914	438322	494827	405688	550777	547679	733850	605986	708781	472871	481120	368505
Q06278	2	2	214708	190540	223988	189600	239771	225675	350250	258683	337263	215178	218286	186815
Q9UKY7	2	2	47789	45057	52039	42239	51304	43593	37301	41492	50743	47373	40307	46739
P61586	1	1	15395	17338	16467	13860	19580	19137	21275	19988	16960	17484	17216	14053
Q8NBS9	10	10	116960	155716	167643	103988	128461	115627	164217	146384	122934	140299	151403	154470
P61289	2	2	14068	17257	17688	12642	19142	13353	25238	18416	18676	14630	17276	14514
P25325	9	9	215812	223858	252808	168943	232447	225891	255115	222293	272108	232246	227803	217857
Q9Y2V2	3	3	63254	69638	78731	54095	67057	62153	67799	57022	64754	73081	71771	66214
Q06033	2	3	58921	55460	53570	54534	59719	49885	57604	51891	56192	60818	41846	41997
Q9Y376	3	3	24253	32204	39239	22603	32505	29168	53733	45002	36726	28921	38630	32640
P49789	2	2	62746	66603	76516	53190	82740	65793	76450	63331	66682	70005	74759	68447
Q9Y3I0	8	8	104045	123900	115700	102926	116288	127446	125997	113432	144090	117303	129100	81753
Q8IZP0	1	1	17415	17805	20665	15636	17908	17330	16189	14180	18336	19604	17578	17535
P42126	7	7	208430	203030	224388	251690	221770	215591	272643	299274	314978	218464	206482	184523
P59103	1	1	210	271	260	220	250	380	230	241	341	251	230	291
P26599	7	11	108882	134287	145860	105171	132995	112772	169311	156617	132695	116748	147206	129971
Q6GMR7	1	1	34771	39611	40701	28942	41261	38519	35278	33135	37315	41962	37468	37024
P52758	6	9	644889	618416	639443	534333	636088	582433	632120	463807	569752	679668	540567	599741
P01859	7	9	1670325	2011132	2309294	1790724	2033058	1833647	2300139	1800104	2097611	1899836	1741130	1662994
P24534	5	5	214047	207427	235393	184466	224246	185249	226013	174452	204822	219345	205074	230805
Q13155	2	2	20560	20666	25092	16039	23368	19798	34173	33222	25151	20130	25142	19595
P12109	10	10	99669	88668	95726	74280	127165	127297	194816	146664	188742	95452	118701	88538
Q969L2	1	1	21011	21287	21859	19125	27856	25197	36223	27776	36141	23107	24689	19891
Q9P219	1	1	18488	23538	25594	13402	16562	22031	29512	18191	27617	21161	20754	22423
Q53T59	1	1	27919	23494	27718	25589	29990	29107	34761	36402	32048	25427	29795	34352
P07996	7	7	63189	59010	60534	51995	68913	71002	86795	73330	79556	66840	70419	65832
P48163	2	2	24583	28231	27794	16040	31822	23960	29562	24227	36033	25545	28590	30073
Q9UBQ5	3	3	16603	15376	22937	11883	20429	20045	26681	20169	26018	19885	23028	13700
Q14103	5	6	217414	210067	224684	161520	216146	199937	201933	160817	208834	227711	199449	208113
P62841	1	1	6111	7901	7706	5150	7813	7180	7652	5179	8976	7337	6603	7788
P60983	1	1	41740	40987	41271	32449	40068	40353	40823	35430	43509	37259	34273	34992
P12004	1	1	34985	30331	35018	24803	34992	31184	35113	29603	38048	31737	34105	29433
P30613	15	15	92948	84992	93567	89873	111029	100118	136702	102044	134668	94572	104805	95059
Q8NCW5	3	4	25547	31995	38487	22164	33395	30708	49451	45208	40612	32554	36733	29503
P50991	14	15	107887	107440	124388	99866	136880	144531	198962	155172	197451	114133	131896	101839
Q96CT7	2	2	36881	39896	42425	29714	46605	40111	39593	35331	39634	41450	38375	37980
P23396	13	14	137414	116499	133053	114151	152168	143654	170743	148523	153103	125845	131795	111276
P62081	5	5	161098	220053	223738	161180	206863	184768	180961	199975	193063	220051	208438	241875
P0CG38	1	1	316977	323063	568466	299035	269215	243254	32016	33240	209483	236746	378152	300303
P15313	9	10	114120	122776	144352	114099	127614	133809	168571	136251	159408	130648	136232	116576
Q86V81	1	1	74660	56484	65871	56325	64200	60047	71567	48378	66502	67077	53845	65259
Q6NUK1	7	7	92165	88538	95968	78962	100332	104474	139547	95859	129626	96443	97077	83992
P0DJI9	2	3	612712	563934	596488	511555	613282	543718	466415	358534	506074	682095	519144	595535
Q96KP4	36	54	1074472	1018004	1104283	946979	1056197	991036	1081276	822380	1114815	1047563	983077	1057396
O43451	4	4	35838	41796	42888	34152	54472	47200	75830	66105	64637	43362	51591	42228
P11586	26	27	105477	102872	108137	90600	123067	107567	171363	130522	141203	106517	110578	109075
P14209	1	1	8949	9645	11412	7753	9167	9391	12947	10622	12772	10777	9154	10763
P28288	1	1	3338	5005	7293	4620	6023	5226	9103	9863	6201	3922	8791	5991
P62070	1	1	3147	4059	4410	2933	4439	4424	4809	3627	5216	4608	3375	3883
Q9Y5J7	2	2	82660	96681	93326	65603	85008	84682	118346	66886	112943	90148	91868	143641
Q13885	1	1	18590	20174	24265	17995	23653	21421	32443	23284	26768	21713	19742	16230
Q9H7Z7	9	9	42635	63444	83396	50135	75211	66845	69474	67235	84690	74015	61078	33246
P45880	9	10	384475	336715	369501	315104	425452	391611	574005	438735	529717	375537	359542	332489
Q9C0D6	1	1	6573	10280	11162	8365	7749	9923	12547	10430	14767	9335	8256	9845
Q08722	1	1	114136	121827	125019	110946	126540	132249	154372	106934	148984	130565	111750	101094
Q96HD9	6	6	95857	85931	99587	72037	112101	95081	155787	115504	137860	90515	101543	83685
P01034	1	1	56721	67093	56053	44648	69470	60538	82252	70356	85049	68009	69686	52128
Q9P0M6	1	1	28034	22811	26003	21544	25326	27494	31262	25263	31194	24258	29052	25383
Q92959	1	1	860	910	933	872	1501	1244	2381	1560	2123	750	1310	470
A6NJG2	1	1	53848	55197	88381	43692	63412	66266	132489	92536	100355	62832	88012	51589
P04040	26	32	287741	311439	359078	262047	369997	349009	334325	287299	363841	422618	271950	354056
P60468	1	1	1585	2855	2516	1725	2474	2476	2755	2490	4045	2269	2419	2615
A0PJK1	2	2	27979	33347	36085	21473	33296	31187	46239	30825	40533	30229	36856	29821
P13804	18	24	524371	597841	663802	462882	542214	539028	609115	603292	562974	620890	571839	607314
Q9NP81	1	1	78926	78853	90880	63523	91133	77472	95023	85527	87370	87841	84527	72029
Q14677	9	9	62300	69152	73011	50177	65210	66719	66063	57337	67713	74656	65690	66906
Q9Y5J9	1	1	27341	35507	38459	23692	25758	34636	11030	15613	30947	33603	27436	37356
P61020	1	1	4812	4983	5545	4416	6713	5486	6877	5105	6371	4954	5600	5039
P01871	3	3	28316	27717	30519	25547	31885	31317	37150	27125	40365	31310	26076	15740
O60271	5	5	119718	121234	153670	94096	161684	146931	163586	145841	186876	114755	140192	132432
Q86UX7	3	3	26963	28268	30076	23612	30647	30895	37849	33555	37727	26937	33366	27197
P43652	2	2	21308	24833	31011	17039	25774	21554	31196	27247	25814	24981	27093	22290
O75400	1	1	13710	16421	19961	13390	17020	17055	21403	18200	18061	21768	30485	92748
P08621	4	4	93038	99662	114533	86383	120193	106838	138022	114373	132299	100497	113624	96263
P09417	8	11	390384	366647	389654	344691	422965	363300	441720	374022	460199	407130	371966	371896
Q9Y333	1	2	27652	33706	35906	28680	33909	30479	40135	34848	34504	35648	38252	31037
P01780	1	1	140790	115682	114422	104428	158153	134245	163640	102323	158516	144642	107208	96787
Q9Y2T2	1	1	9435	10956	10393	7123	10923	11901	19981	16877	19071	9774	10671	8286
Q9UI17	17	21	139650	138074	145842	112068	155256	157245	211681	162835	201953	142528	148482	117865
Q13405	3	3	21901	27513	26640	18316	24726	22292	20344	19568	19203	24428	25468	30519
P62995	2	2	36446	36645	41088	30883	43017	38190	46841	33520	38575	38137	41411	33134
O00534	2	2	33400	37094	40046	28680	38928	35478	49343	42989	42263	34405	43302	36431
P00966	28	37	937287	1038230	1141810	911199	1157858	1153951	1363877	1272833	1431851	1064468	1042446	979796
P00558	27	37	876935	916181	1026009	747863	802215	768843	1019571	907945	913150	922281	892671	906366
Q13347	2	2	20670	21458	21570	17794	23077	23693	24694	18798	24314	22658	19399	20181
Q99963	1	1	16621	15480	15419	12597	17016	14195	23940	15539	19224	16472	12822	14897
P34896	15	19	313990	349744	375864	281024	390154	373062	493154	426329	500718	350907	378242	344874
P12235	2	2	43107	45459	49102	37171	62102	61025	88876	69675	74920	42711	60968	44575
O60762	1	1	3528	4937	5521	3361	5046	4559	8001	9762	5444	4472	7866	4622
P13798	8	8	86084	91328	105834	79599	83839	96596	113382	107249	119112	100289	96313	89824
O00391	1	1	37077	42428	46816	38967	48679	41843	40022	32897	45131	46257	36117	26481
P36776	19	20	61521	66475	76306	56480	88394	74665	105193	101838	115247	65493	80665	71990
Q12874	3	3	28499	29239	36691	22688	34397	32825	40926	35831	36211	30373	34160	26574
Q9BX67	1	1	31013	39519	43666	27288	30813	36767	26110	13122	44685	35995	34217	6746
Q96IJ6	2	2	22556	22280	22083	19990	26067	24400	36120	28764	35191	24033	24198	20803
Q9Y6I3	2	2	37202	48358	54776	33223	49121	43735	61005	67326	53088	44803	57300	37865
P11171	1	1	2578	2743	3073	2419	2571	2464	3243	2478	3013	2535	2382	2556
O75309	12	14	117586	113839	123759	97258	132123	139784	157739	119193	158841	123334	121241	97761
P52566	5	5	159108	150479	176278	118660	147522	149111	130720	114732	144861	160944	134695	157339
P07737	11	16	715904	728172	739861	658090	721859	699121	744530	566552	675936	751583	643587	692062
Q4G176	3	3	18508	20455	23559	16395	26094	22353	36807	32759	32999	20049	21392	20697
O95571	5	5	117108	103899	117496	92665	102446	103683	102644	77060	99273	115888	91376	100307
O43676	2	2	107983	96278	114016	87709	106508	95591	144945	118065	138772	106714	104791	88321
Q969H0	1	1	121806	107922	107901	97363	101137	95662	139959	96556	117234	119903	85129	110664
O60506	6	6	116848	97552	106441	79569	112856	115987	128481	104702	102813	104924	100997	90564
O75223	4	4	36011	33557	33136	33833	41457	33830	43166	34782	55726	48302	34525	36788
Q16891	26	31	132494	137487	142723	137887	187297	160821	232009	200585	228542	154932	149222	138369
Q9UJ70	4	4	45575	44190	57259	42868	51865	50571	71408	63565	72882	39978	57055	56592
O14791	1	1	3929	4315	5343	4297	5464	4546	6848	3946	6043	4421	3756	2743
O60256	1	1	6268	11242	11080	6415	8911	7321	13006	12748	11550	7374	11163	10421
Q15369	1	1	5008	6724	7087	4102	6182	6753	7934	6466	7521	5914	5407	5877
Q6ZVF9	1	1	18293	19523	23922	16152	19333	18981	22141	17902	26131	23769	20634	21721
P61006	1	1	4999	8582	8967	4749	6492	5043	8859	6231	8878	6614	8196	8050
Q9Y277	6	8	88195	98397	96251	75139	123335	109924	179258	152208	164537	98474	109026	92802
P17858	10	11	81783	87737	87776	60047	103288	96079	144407	113985	132148	78178	87028	73386
P68036	4	4	43215	63872	67888	45113	55593	29811	67182	59090	48195	60392	64207	62864
P53597	12	16	766648	682069	811917	659818	776156	703911	708546	614275	701421	754164	649490	678347
Q01740	2	2	139201	128189	126978	102821	140036	148891	246451	178592	215526	126886	142131	125535
P05114	1	2	10493	13889	14112	9214	10272	10694	6441	9243	12726	12345	11495	12600
Q15370	2	2	61596	62079	69452	53966	67371	62120	64270	61973	65353	65128	59690	54708
P62753	4	4	142996	120193	97904	86443	123833	125094	132617	92806	146194	118331	104531	110831
P30085	5	6	251742	256808	263900	212473	247785	241191	265739	218204	242466	272608	251956	259878
P52597	4	6	62277	118551	134209	78608	103432	96299	119919	120745	99725	88965	125665	118468
P01834	8	13	1345787	1843580	3233370	1094544	1322864	1582815	1244720	1252402	1261360	1564729	1683706	1611182
Q9NP58	1	1	115169	136390	146503	95126	148074	138851	145465	138681	175477	149391	127994	138854
Q86VU5	1	1	4212	2454	3089	2229	761	1379	1693	1381	1648	250	2144	3451
Q4VC31	2	2	99614	99655	99629	87444	101604	98345	86255	73965	81497	101483	88638	96519
Q08380	6	6	73564	78569	88055	65820	79587	72669	105554	90415	89826	87582	81938	83355
Q9H2M3	9	9	127899	152079	150839	124906	141894	139254	135816	108845	136355	149277	144305	158651
P08134	1	1	1729	941	4285	3651	810	890	1260	1361	840	4670	850	1511
Q9UEY8	6	6	60568	65115	67332	57640	76681	71496	119302	83710	100584	66519	76869	66283
Q9BY32	1	1	4858	3917	4819	3677	5423	4502	5131	3694	4471	4182	4273	3456
P20645	1	1	1100	1326	1662	894	1108	1420	1370	926	1837	1524	1361	1394
O95372	1	1	4544	7313	9583	5048	6914	5509	9877	12087	6619	5128	12480	8238
P30048	8	9	1233914	1362268	1318597	1090866	1309380	1132242	1530584	1322744	1434235	1402802	1319447	1431470
O75366	1	1	12460	15294	11915	11215	11341	13004	16924	12925	15502	17487	13514	16560
Q03001	1	1	45400	47128	51561	42495	47975	43993	36883	43601	47952	53312	47363	43925
Q13418	6	6	34724	42124	47722	29703	46601	43016	72801	64519	59228	42391	51615	40502
Q9BW30	2	2	35522	40729	43135	33547	42316	36341	40983	34624	41186	37690	38816	31780
Q9HAV7	4	4	93149	110471	127170	86654	109173	99143	95753	90534	93871	116974	106367	104924
P39060	21	30	324782	309149	321142	268383	370729	363907	495828	400297	469258	336252	336954	302222
Q15428	2	2	14530	15363	16202	11822	15189	16191	16603	12270	17442	16682	15073	10365
P60660	7	9	580504	519420	579674	495569	554970	508767	493697	421203	509272	591945	517573	494083
Q9P0J1	3	3	74763	79910	89521	63683	68777	79137	74497	63779	77521	87047	74049	74889
Q9Y2J2	8	8	149628	136369	138861	113609	143142	146973	157007	120196	152503	138892	125235	121465
Q04917	5	6	66563	63626	71568	58533	80266	73014	74391	68838	87372	68972	65695	63471
Q96PE7	2	2	30419	34292	33425	40013	31704	29085	37598	22618	27061	21854	36063	34725
Q9Y4F1	3	3	30104	30908	34997	21763	35261	36126	42298	36891	43234	30695	33776	31649
P49641	1	1	110848	128163	133552	93409	133630	117282	104147	94576	118043	143111	100788	133596
Q8IZ83	1	1	1301	2904	3672	1362	2608	2273	5565	6646	3175	1450	5183	2639
Q9NWV8	1	1	5204	5015	5727	4022	4681	5426	7646	4948	6414	5342	4774	5268
O75821	2	2	29255	29598	33112	24614	29717	32777	34749	29618	31614	31880	27859	30041
Q9BQI0	2	2	29767	31378	34705	22381	28981	30561	28640	20601	33572	33994	28016	30625
P27169	2	2	38738	33705	40981	35389	45924	33818	53975	41383	48960	37752	37136	35859
Q9Y3C8	1	1	35096	34959	39024	30411	41903	37882	49312	42532	45194	37278	38250	31755
Q3YEC7	1	1	9503	16146	20623	9321	14606	11677	23399	28108	16710	12425	18550	16779
Q9Y6E0	1	1	5767	8418	9713	5253	7434	8528	10593	7517	10742	8046	7648	7831
P27695	7	9	77440	73421	90071	79616	90191	91327	100368	79848	99548	92366	76198	71836
P14174	4	5	2379206	2502980	2558370	2176663	2344450	2378122	2099359	1814599	1998910	2605180	2280724	2473440
P29590	3	3	40659	48790	54381	44447	53848	48126	53165	43287	49864	49988	44919	48160
P20591	3	3	22346	28844	31690	18689	27935	28753	48163	40965	36362	33134	28241	20197
P63220	1	1	50210	44001	50679	37747	50450	43063	49076	33895	45748	46782	40112	47814
Q96RQ3	11	11	80817	72684	76751	64982	86647	86053	125478	92343	112887	77318	76078	68090
Q96CW1	3	3	44814	51783	62143	40744	73429	63700	84718	83526	85202	58779	65430	63876
P52272	18	19	124025	155985	161492	106595	138550	137310	175353	150498	179001	153006	147250	147269
Q9NZM1	2	2	68737	63907	68052	51809	69402	67669	82858	66617	81755	69286	62455	65869
Q8N8A6	1	1	750115	717068	789645	686833	778590	712605	806312	627069	809680	838121	677227	675286
P07919	3	3	189453	198501	243489	184106	176153	169011	113830	89364	116541	195047	153002	198150
P14406	2	2	723509	728900	779128	622452	762892	668519	882691	734371	819444	747968	698032	731164
Q8NDH3	3	3	32662	32296	38252	27631	38012	35716	34768	30988	23262	37515	34711	33916
P10155	3	3	100111	97498	94168	86792	108609	95853	124454	99385	119109	65827	95704	94049
Q9BVM4	4	4	32228	40390	45705	25361	32799	30861	38233	36841	30725	36583	42570	40687
P01611	1	1	12729	9875	10320	11038	14466	10990	14735	8072	12095	12084	9177	8943
Q9H444	2	2	37574	41269	40038	27364	41536	36120	33109	26943	34389	41697	32929	38519
P00488	19	19	142962	186352	210950	141732	221689	187762	302697	297840	272495	181543	243723	184074
P98082	11	13	300353	329168	375983	248813	349853	301598	355354	290961	285310	322569	321109	315127
Q9H8H3	1	1	13880	16681	19466	13592	20692	18806	32324	22459	21840	19044	13286	14600
Q96CM8	14	20	189343	161797	190718	177787	186623	182830	199116	161600	217277	172292	165718	149456
P60866	3	3	140913	162810	149358	132593	152106	149321	142081	118969	140360	159998	140402	149682
Q9BPX5	2	2	94684	101171	117725	90340	96192	91109	125419	100772	98193	113726	98282	95386
O14964	2	2	31454	29249	30484	27260	31193	30266	41816	28632	35562	32615	27515	28064
Q9BUR5	3	3	66509	52469	66593	60482	60504	75085	92937	87454	101150	72377	71187	52439
P54868	2	2	28629	34335	30306	23883	38533	34082	39136	35950	44586	29156	34937	34441
O14745	16	20	682538	718955	762183	540201	736814	715440	652417	570329	721579	764782	604581	709849
O00159	4	5	35006	32471	35415	32191	43808	36875	56747	44960	53459	33261	38300	26712
P18827	1	1	12639	10643	13802	9279	14412	13075	12998	10049	13007	11498	11412	10035
P04733	2	3	176804	206849	225060	153639	163523	170054	128959	95188	127865	215881	153644	214616
Q99447	4	4	69418	70311	76132	57990	75737	72053	102888	76134	117982	67497	80451	68384
P51608	1	1	11263	12254	14364	9258	13202	12267	9595	8958	11681	12780	10601	12186
P43307	1	1	28453	28438	24463	22548	27062	36376	42336	29361	32092	24228	31267	25080
Q9BWH2	1	1	17873	21655	20155	17372	26595	20576	28291	22591	40815	22830	30828	42971
Q709F0	4	4	50386	59365	61194	47113	70605	60442	87372	70429	81936	54387	63356	55038
O00330	7	7	343782	403787	434438	372089	437666	96526	459012	413759	507503	429841	372582	376154
Q9NUI1	2	2	22781	23214	25482	20724	28569	24124	32048	26703	34145	25228	24668	24954
Q15149	51	52	147789	145583	160926	121858	158812	148852	180846	129369	170443	159469	135444	127313
P20073	10	11	128383	128542	142817	118576	145566	139391	173131	150898	166629	136382	132036	117947
Q14011	3	3	42069	35576	37863	33073	43659	49673	41585	32740	20751	43289	43345	34545
Q9NZN3	1	1	24381	25915	23877	19970	30918	24669	42534	33220	32700	25010	26696	21990
Q5SY13	1	1	202776	205075	304522	198074	147239	143773	144718	130446	114328	187712	192845	211436
O00429	5	5	49196	48520	57076	39455	61046	52730	88559	70105	84858	50417	60025	46296
Q9P2D7	1	1	377133	356921	373795	303267	357009	363549	249526	195945	237783	367498	315577	356915
Q05639	1	1	160817	121861	142310	116483	180604	167224	236682	139918	237846	144201	138679	111362
Q6IBS0	3	3	55985	62702	62527	54402	70497	66009	83684	68688	76955	59480	59854	56413
Q9P2R3	1	1	16867	15175	18265	14760	18428	19224	22194	19270	16813	15886	19546	12056
Q9BRT3	1	1	23427	26063	29113	21554	30536	26735	28280	21918	23770	28782	24828	23922
P04350	3	3	14086	22853	19982	13441	22215	20296	39762	38060	32349	21865	23044	24323
Q15067	4	4	75461	75349	77254	57099	87355	79908	138380	100943	113078	75793	85273	72723
Q9Y3D9	2	2	55258	58303	61936	42840	57422	49687	55691	51761	54446	56199	55261	53505
Q8NBN7	4	4	56825	46910	53660	46312	65428	55397	88738	72356	79921	54186	54413	49030
P18583	1	1	70377	84450	87441	71103	90242	87805	101877	88179	108933	93691	80381	82158
Q8IV08	1	1	10704	10028	12420	9453	13372	12020	13670	13102	13618	11622	14463	12303
O75083	13	15	152096	152117	166357	141826	194486	183421	226298	199373	239324	175575	166104	164412
P01591	2	2	102835	121782	121492	94822	118471	104762	93426	82416	101592	125990	102072	113059
P16083	5	6	216238	192092	208888	167281	195806	192807	220554	172668	207898	190900	177264	193982
P00338	14	19	350222	354731	395885	281442	477558	440894	664169	542178	693820	353095	432912	345166
Q96AT9	2	3	32579	42055	54222	29591	26606	28922	25020	27048	23072	32183	37709	43712
O75340	4	4	33314	38540	39158	28899	38487	38509	53626	43102	48664	38015	41920	34623
Q92882	1	1	7823	14570	15849	6378	8385	7497	10298	11705	7246	10871	14709	16352
Q9H0T7	1	1	291355	282033	306805	273392	306671	294342	320823	277180	274572	315339	307757	286466
P49773	5	6	311355	276744	309072	253631	266615	257591	244132	183408	215346	276272	232893	263516
P13929	1	1	107226	165755	181836	101079	140250	116174	142542	129431	106584	151273	165662	169774
Q2TAA2	3	3	61390	62456	66816	47234	69452	66375	79732	68657	81898	71306	70069	69316
Q9BW91	2	2	21923	20932	21183	17446	23059	19785	22746	16530	19182	21757	18724	19395
Q13098	1	1	7381	8497	7129	4390	9499	8763	10422	9342	12999	8018	8513	6658
P06396	22	30	281497	326498	336853	304531	358311	336588	321567	277469	327445	363136	299478	309955
Q6UXV4	1	1	10116	10957	10691	8978	12643	12087	18045	12178	14186	12643	8804	5716
P06702	1	1	21967	29645	32930	21298	24783	22479	27386	25771	23815	26397	35454	26568
P54652	6	6	195680	286660	241816	305773	250845	198470	252628	341083	239437	324207	230871	420778
P07355	7	10	248575	242132	269398	218103	287229	273050	373168	293137	333124	265359	258434	234782
P07602	4	4	221060	106126	155820	190344	93588	86192	77774	57217	71974	82138	88807	108998
Q96EY8	1	1	31182	34263	34636	24090	32638	25066	30098	29652	27812	31332	32131	27171
P62829	3	3	74431	77007	87931	63598	78444	78354	77873	67136	88573	87198	69987	77017
Q15063	6	6	38067	39095	45372	32542	47036	44711	65899	51714	62595	44222	48895	42186
P10586	1	1	36719	42378	47865	29863	50762	46656	54204	52563	63773	44875	40779	43484
O14818	4	4	148014	143935	153447	128291	151162	151877	177819	148245	163207	143317	144593	149204
P38919	3	3	49402	47689	49687	41197	51180	49937	67680	53894	60074	53643	48652	44516
Q8NC51	4	4	31925	43991	41698	29426	34305	35327	38547	24548	37167	32099	36028	39214
Q3KQZ1	1	1	26945	28750	31344	20327	33653	27782	42117	23663	40737	30072	30110	21226
Q9NX40	4	5	69011	76406	79138	57127	70477	66162	97468	76318	91077	65633	73553	70831
Q9UI30	1	1	4813	3862	4003	3678	4569	3352	4103	3527	4705	4060	3991	3893
Q5R3I4	7	7	49509	47889	57295	38823	59617	51671	70208	54012	69576	55723	48619	45765
P55058	2	2	16396	21478	23010	16733	26884	22865	33178	31295	27271	18939	24507	18345
Q16595	1	1	35721	29029	31515	29945	40377	42239	56864	27471	55043	38893	29722	25538
P00747	19	21	192335	186880	195913	163269	201358	191575	250293	181057	225253	197299	175261	178561
Q13200	7	8	39320	46504	48180	35416	56777	47401	71396	57299	59968	50432	48330	21389
P26368	4	4	48292	53421	63783	48651	52116	51041	53763	49747	47469	52045	50725	54794
P52209	8	9	333336	327529	346757	59160	327548	78985	120528	275432	330293	337593	260558	330108
P22792	1	1	17395	19191	20767	17741	19233	19885	24364	24450	27139	19341	20826	21187
Q96A19	1	1	67460	70948	74278	52138	57215	63149	63387	62869	68460	53034	63738	71793
Q6P1A2	1	1	34958	36236	40622	31873	33982	34256	37910	27391	34452	42823	31937	36301
Q99873	1	1	32748	26835	31546	25513	40924	33700	45436	37376	44138	32269	28419	22614
Q9Y2S7	4	4	52326	62630	67514	45901	63418	55599	94354	72429	84929	59502	66778	54606
Q9Y6M9	3	3	98833	86331	92472	75036	107192	93348	125473	88294	116807	87748	84449	76979
Q92947	10	12	97167	97962	99060	78876	106663	110931	145526	111561	144004	96133	106019	102155
P35221	11	11	110953	63897	102902	82988	55992	61146	70302	49235	41452	62611	58916	65261
Q9H9S4	1	1	6606	9079	9448	6132	9374	8751	18686	17282	13428	7555	11795	7975
P46781	3	3	30905	33127	35481	27583	39622	39395	47693	44366	47536	37463	40017	32880
Q8IWE2	1	1	34352	31776	32501	26332	37193	36319	50204	40163	46853	34377	34874	22162
P01625	1	1	71756	78480	90921	72967	94705	79938	96236	78551	79965	81248	108112	79332
O95810	3	3	34456	41691	39241	39494	38018	35183	27440	29085	36172	32417	40766	47238
O00468	27	28	455967	475109	510241	419282	468246	462037	471745	366696	392992	500279	360570	448281
Q99627	3	3	42119	44310	45065	35294	44307	37146	50554	41891	44171	50183	43035	43193
Q969V6	1	1	1207	974	735	564	1014	1637	2369	901	2748	1309	843	54937
P05387	6	9	380820	399567	378202	297461	355552	336347	292752	251897	293099	377268	345880	331288
Q9NQC3	1	1	26699	26481	26280	22198	33553	30935	41666	39382	37866	22701	25682	21716
P02679	20	28	1135148	1160713	1256257	1023348	1229628	1085819	1342485	1113158	1174268	1198320	1216347	998801
Q8NCN5	1	1	3249	3053	3927	3007	4362	4578	5918	3353	5292	3404	2929	2944
Q8NFW8	2	2	11308	10951	12750	8425	15105	13763	17460	13100	18225	12432	11594	9865
P46926	5	5	135878	147090	149697	114899	153146	151483	184540	150677	176790	153240	142253	129886
Q9NTX5	6	7	107354	100912	101302	93915	119521	104221	138673	114102	138599	101005	73231	115015
P83731	2	2	53500	54447	59894	56676	58352	56796	68566	59587	57052	56743	55339	66781
Q9P2E9	29	30	107941	119261	119739	102283	127289	138432	130577	111446	129028	134379	107652	107600
Q9Y3A5	1	1	28908	25099	30313	24343	27888	23897	26837	26640	25196	20046	24999	24378
Q96AE4	7	7	76672	74089	78974	62535	75400	74162	85213	62862	76753	82091	66429	61108
Q16222	1	1	11601	12290	11837	10904	12048	12365	13379	10947	13149	11931	11280	10971
Q9UFN0	4	4	90375	103656	93205	81454	100511	94752	114610	79742	98790	101924	96571	76901
Q14847	10	11	217309	208774	234551	169522	231864	213818	193707	160104	194548	218294	197658	215276
P61758	3	3	27910	25930	33356	18934	29481	27922	35509	28827	29814	26075	30168	27320
Q16798	2	2	5341	6407	8342	3918	5855	5028	11550	14685	7490	4805	9848	8150
P01861	4	6	239836	292795	322074	221938	258011	236014	271933	243438	243287	264997	278701	265266
O14933	1	1	6055	10956	12596	5519	8485	6356	12777	10901	7234	7524	13770	12448
P31948	17	17	165844	151686	148044	140957	158606	152635	131647	119814	150211	163118	144180	140717
P47914	1	1	18782	22528	24950	15145	26880	22653	20955	17326	25275	25300	20534	22075
Q08623	1	1	8960	9214	10820	7083	9070	9792	10110	6880	11048	10731	8626	8912
P61081	1	1	41298	36968	37673	30346	40688	32213	39067	23935	34697	40809	32134	38219
Q9H4A6	1	1	1217	1011	1434	160	1154	791	3440	1234	3171	2308	1441	2614
Q13501	2	2	9796	10827	10695	8550	11783	10718	11005	8493	11086	10443	9115	10399
P47756	7	7	143471	151429	168157	125098	166365	168955	214750	183435	223690	147762	160530	151880
P18669	8	11	154603	165938	224006	174534	180670	209388	248435	186017	238661	285962	146540	123683
P20962	3	4	129964	144207	139755	122477	134437	128867	97015	84046	102772	145213	140157	136464
P09496	6	6	289330	308957	344374	252011	339218	299977	265493	232520	286810	324649	282320	310645
P14927	6	7	503411	529812	544372	279478	553669	528006	284769	397603	500097	588044	478109	540059
P46779	2	2	31355	34142	38755	24079	32830	36553	42584	32440	47171	35481	32449	36486
O14880	1	1	6811	8356	10623	6489	9955	8820	12827	12898	10177	7319	12983	7765
P37840	1	1	8236	7268	7966	6609	7032	8730	7610	6660	8400	8984	6859	6994
Q06210	1	1	4850	4162	4080	3838	5810	5029	7492	5067	7683	4796	4995	3887
P63172	1	1	4801	8041	9834	4696	5952	5266	8378	11824	6091	5935	10236	9365
Q14978	1	1	1251	1977	2834	1522	1989	1836	4869	4854	2465	1472	1319	1304
Q99426	4	4	38205	44505	47910	29849	44717	53872	53415	48622	57560	51792	40096	41868
O15212	2	2	52707	50684	52276	43947	56078	48257	51460	39808	48805	57757	50481	51384
Q92530	2	2	68787	61866	68395	63307	69019	71316	78919	64066	77323	70567	63387	63239
P80297	1	1	3834	9541	5241	4295	6315	4397	6387	4278	6345	10822	5146	9566
P41240	2	2	38656	43327	50324	36781	48242	47832	68456	27481	64809	45896	41303	37632
P53999	4	4	161876	145605	159312	147584	166626	148200	195708	139526	175148	167267	142620	129768
P00915	11	17	236641	252999	265396	209044	260266	256063	302619	253257	279035	257588	248300	251940
Q14244	2	2	9107	16994	18450	15120	14445	14283	10891	13566	17120	14801	13629	17068
Q8N2F6	1	1	31139	32113	34430	28539	32870	33512	31759	28093	34456	34370	34066	30868
Q96FF7	1	1	35904	35237	35443	30861	33262	33749	34765	30018	33450	36172	30500	34362
P39687	3	3	143619	166544	174370	141448	166881	162967	133497	135576	179173	180608	152445	182152
P15880	3	3	95381	94137	101398	83206	105089	92504	128949	97841	116851	97350	92752	95144
Q562R1	3	4	3601361	964437	3749973	3284566	998555	1017582	4915680	1135549	1032486	821611	1021624	899651
Q8N8N7	5	5	132650	147985	143105	109027	165511	149261	126830	127293	142475	159246	137186	134270
P08311	3	3	70515	65993	64736	53363	66116	60051	71858	49891	53907	76644	59385	61521
O75534	2	2	23395	25459	29254	21231	25130	23311	30250	19296	29579	24843	19743	23412
Q9BUL8	2	2	40108	37629	48277	34574	54588	47328	61986	51750	61440	46486	41313	41614
Q6UB99	1	1	188056	211667	220849	140830	226261	205549	193146	178531	235614	225680	159893	226321
P05109	2	2	26412	26803	28601	23715	30611	25728	26013	19620	21662	28364	25932	25567
P82980	3	4	320457	280847	341168	267792	272757	258281	229406	169059	202368	281290	236575	290024
P33316	3	3	19239	19981	20718	16428	20059	19162	21445	14355	15219	20677	15945	11973
P49593	1	1	9654	9407	10067	8942	11590	10631	6969	7965	12463	9770	8645	9465
Q07075	7	7	343246	327996	381938	266936	396132	334720	278177	399783	283736	332835	353851	298236
Q3ZCQ8	3	3	5162	5635	6430	3318	9323	7942	15602	12741	11423	5563	10568	5335
O75191	1	1	17252	17105	18630	14919	20551	20072	26848	19283	23381	19942	17864	17351
Q9NVI7	1	1	2058	2701	3008	2288	2467	2563	4407	3604	4467	2667	2982	2491
Q01844	1	1	15075	15011	17052	14658	18153	15818	13646	10695	14509	16246	13996	13979
P05062	28	42	2797900	2723890	2889950	2425527	2984550	2794680	3463570	2726000	3153180	2929850	2768620	2522120
Q00577	5	6	111125	118296	123095	94308	120801	126743	141655	116101	151565	115136	118893	136853
Q14112	12	18	174222	156880	169435	139460	169052	148987	171092	124940	147362	163703	133256	165196
P20472	4	4	67299	64598	78196	57852	73907	64548	57057	45603	55148	72164	64426	73015
P10619	4	4	62516	73903	73236	48847	78192	69720	90582	79031	87122	69364	71727	77778
P05107	1	1	20733	20449	21490	19878	25430	21205	23773	15884	24745	23987	18729	16208
P35268	2	2	143848	130088	152928	123291	136955	147462	166084	99593	145993	145959	128510	128924
P13489	9	11	129571	128637	128527	118104	150482	143507	172894	136668	165585	132224	129060	112694
P00167	6	10	542236	393171	501337	361762	465643	497261	567969	425934	496294	421237	465250	445325
Q8N1G4	5	6	66471	71988	67345	55550	80720	73528	78769	58031	83029	70811	69153	61456
Q13867	1	1	31772	35257	39696	27714	34334	34038	53066	36311	38877	38053	33538	36471
Q14117	10	12	138138	115710	186230	176359	382220	130370	443931	260506	189886	170431	173903	183150
P30837	23	29	346727	339019	366008	301653	408585	358960	496045	398342	452962	350995	366572	321469
P02741	5	6	544495	578952	613353	489879	689119	539824	631795	552657	559840	577385	604819	589588
Q9UJZ1	12	16	89008	87542	95139	81373	107743	94546	119412	83734	107402	98836	85287	94638
P08473	17	18	73751	89040	98274	61112	100273	96716	151561	121999	147950	89829	101628	90059
P14618	34	47	458740	544617	535256	419014	531975	485123	601829	512219	563434	489134	527688	500320
Q8WX93	5	5	80467	84120	78108	68324	86200	82268	84471	70653	96422	85402	75216	78707
Q05519	1	1	8337	10105	9719	6413	7924	7966	10133	9300	8064	9658	9402	9413
Q9NUP9	2	2	71508	71528	70747	65550	79243	67413	69731	56998	70800	78911	63162	67535
Q9UNZ2	7	8	44477	43841	49017	35421	49119	44456	53817	42587	50014	45083	45500	43098
P08572	7	7	181256	172459	206369	155946	209537	198107	173070	142950	150930	179633	202745	173814
P22830	4	4	46198	40972	47874	39409	42195	48584	56183	50695	61010	46929	47726	43272
O43760	1	1	32864	30474	32881	27434	38611	35555	46903	33749	45137	33153	30796	30144
Q9NY15	1	1	17614	18150	18005	17109	19681	17454	23902	19016	24360	20128	17831	15001
P61513	1	1	3052	1533	2418	2628	3348	3746	3058	1691	2900	3231	2279	2066
P22352	8	10	1146045	1462759	1565231	1123887	1437305	1252545	1491110	1251449	1217028	1382126	1379027	1346118
Q9HD42	1	1	27704	30864	34162	23221	36855	32186	30443	31284	38172	31150	33204	28982
P26639	2	2	8245	11394	12359	7278	13270	12148	13931	13535	16623	11960	10679	11864
O60568	1	1	19876	32791	37461	17487	25987	18862	22966	25421	16237	26744	37859	43866
P22105	4	4	44890	55939	54578	35219	56313	54893	62554	56337	57580	57477	43192	29411
P80748	1	1	48969	42807	44385	39260	48755	42460	48830	32000	42832	51916	38591	42210
P61970	2	2	108749	111930	124562	94227	116773	108742	140338	110392	123813	112609	111377	112038
P40939	40	51	869645	1098653	1193500	861670	1021641	849180	1077880	1197316	1114826	1148762	1126476	1086893
P12236	1	1	38780	43273	53175	38333	60362	53640	74616	80117	60660	42183	62534	47705
Q07021	7	8	141201	180462	205552	130264	158532	141659	175825	147822	150478	175484	177591	169036
Q9H8L6	1	1	4945	7140	10667	4031	5132	5189	8299	8127	5702	5395	9978	8541
Q9H0E2	5	6	98048	116176	118375	90356	104418	97737	119642	94729	112757	112237	113039	147718
P06681	2	2	39697	43291	42804	34985	48293	44305	61875	53868	52619	46679	43429	38807
Q86SX6	1	1	31137	30168	33171	29117	34165	30620	32864	24509	30685	34943	30557	30335
Q6I9Y2	1	1	56139	69454	67392	46430	67633	64099	52469	48842	58931	77374	52886	71848
P04424	12	13	104221	101212	109525	83870	131400	121110	158030	125513	161767	110793	106972	101871
P59998	5	5	175793	149831	176905	150952	209499	195267	313688	236264	285092	160456	183913	144344
P07451	1	1	177094	235425	238857	202859	220086	200101	151209	142242	180133	225056	179640	124124
Q9Y265	10	11	88401	83115	82674	83446	96983	85203	115427	83772	104286	88496	78771	73063
P07902	1	1	15988	22462	18671	11931	20410	19901	21983	19513	25917	19407	16377	19795
Q92502	1	1	46635	47026	50075	40826	52150	47795	73557	56600	66276	51673	48022	45034
P23368	1	1	13196	12833	13406	10770	14130	14791	19026	11424	18122	12888	11017	9432
Q9BXN1	9	10	110336	101318	126630	94829	109865	106563	124128	96399	116854	111148	106106	101500
P26885	3	3	218131	209947	236349	185508	211556	186913	196264	166140	197490	240963	202928	191785
Q15056	2	2	37882	39779	38050	33700	42633	34119	33428	27950	32139	45404	36709	37582
Q9P015	2	2	101070	103176	96387	90355	105649	94960	115836	114117	127451	96955	90924	98084
P39656	4	4	61466	58637	62353	46212	84545	81270	114868	98920	91588	63419	77606	99947
Q6NY19	2	2	23197	20289	23812	18791	30201	26627	39461	27340	37669	23032	23489	22053
Q9UIJ7	13	15	327544	318438	317460	272296	311373	291404	346376	259959	316717	324043	280542	329680
Q9BXS5	2	2	22299	22452	24023	18947	27848	24222	43275	31715	37251	23943	25147	19022
P61163	4	6	29274	35467	39809	25548	39638	36943	61620	53757	51622	31911	45875	35869
Q93100	1	1	248008	239774	289363	221767	256234	251587	300886	226678	309569	274088	249419	223728
P19367	3	4	36767	45712	57417	46018	46391	49998	63945	41804	54892	45062	45441	42997
P07942	13	13	73821	73238	71442	50720	95098	77679	106866	100603	99079	68928	83246	67730
Q9UHX1	2	2	23132	26297	27274	20229	26227	26418	34001	29228	28026	25924	26710	26897
Q9NVJ2	1	1	39543	35219	39135	32799	42126	40528	72855	48614	59765	36738	35183	32776
P04179	15	25	507850	577620	565104	459118	612558	558167	668653	536858	631392	616859	581714	523330
Q9BZZ5	1	1	1512	2836	3916	1622	3128	2232	6409	6419	2946	1732	5043	3587
O75251	2	2	39132	36495	42762	34033	48643	48092	68819	57072	70576	41689	43153	37764
Q9NVZ3	2	2	47809	46573	51525	37143	55993	45619	61882	42657	50183	54092	45283	41208
Q9UDY2	1	1	3363	3257	3776	2752	2910	3352	3473	2950	3913	3982	3077	3263
P07357	2	2	62100	51662	57439	40916	66398	61042	80288	62029	77238	51936	52293	50707
P53618	1	1	4206	9336	9939	5140	9562	7596	16360	15710	10516	5962	13916	10235
P27348	3	4	135191	88097	92905	85704	100890	97448	110074	96652	85680	62025	145962	157192
O75380	4	4	176253	191468	175291	144997	196109	172623	144754	125230	158893	215004	159147	196651
P21291	8	9	215489	206369	190510	182099	192497	194548	151517	120394	150620	224966	167600	203491
Q9UBT2	1	1	11578	7646	12244	9020	10881	10842	10276	6492	11580	10488	9127	6750
Q93091	2	2	128237	143027	160769	113309	145009	117863	127707	102297	107016	160697	137556	136038
Q9BUH6	1	1	13998	10536	14346	12869	16658	14729	17528	14585	14705	15905	12753	12415
Q16270	3	3	25026	25885	31064	23011	26708	24641	28720	22664	22120	27403	27444	24717
O95861	3	3	53405	54427	59159	44180	56632	54430	83751	65369	78349	57037	61730	52609
Q08AH3	7	9	192093	192568	214401	167753	241184	224215	338572	247266	317081	208016	216181	183186
P12955	16	17	298504	288506	295015	253683	304582	313206	377238	291439	372751	282041	274032	275236
Q96C12	1	1	147011	188877	257061	197874	250035	236388	178776	214891	144305	230387	231820	101724
Q96FQ6	1	1	2982	3138	3802	2900	3276	3260	4643	3453	4468	3518	3728	3261
Q8TAL5	1	1	20093	21385	24939	17456	24319	22838	20123	19241	23415	27325	19689	19809
Q96KN1	1	1	25679	20939	22686	18783	24353	22708	29462	25189	28887	20579	21502	18720
Q10713	3	3	40257	37810	47530	31875	49109	50474	73259	54467	71831	42304	44565	38505
Q9NRG7	1	1	1150	2203	2325	791	1983	1584	4290	4986	2188	1223	3190	1754
Q9UBC2	3	3	19184	23169	26662	16136	24536	25337	25797	21467	30320	24060	23277	22111
Q9NR64	1	1	4602	5236	5825	3455	5127	5640	8550	5736	7900	4291	4882	4822
P62750	3	3	120411	109364	114419	94869	115622	106165	125948	94740	115946	118845	107187	119488
Q14980	3	3	6307	7631	8240	4929	7658	7030	9543	7191	10965	6709	7494	7544
P51570	7	7	121022	134284	96216	96807	132896	112356	168701	121753	149221	127820	103924	113787
Q12905	7	7	77443	83521	94383	59073	91594	92218	139306	116020	142861	81151	101484	68747
A3KMH1	3	3	30025	30742	33442	25448	39252	38244	62416	49056	55917	25792	37347	32600
P06331	1	1	42790	39467	41009	34596	39079	48582	38802	40541	52901	36322	38298	35361
P56182	1	1	592653	717793	744447	457807	531100	652305	651610	562557	691516	641727	593988	616352
P31150	4	4	44142	37757	46553	39833	46149	45200	60594	44341	59012	37098	42738	37496
P15144	39	46	307948	294516	303514	260381	391077	357750	593467	482481	563207	306555	363903	276837
P99999	7	8	390758	425189	420936	331998	421783	391286	330739	266816	308206	437493	401797	422913
P00751	26	30	274783	318175	314205	280265	327306	300522	381618	288099	315986	311577	267374	278693
P04083	14	17	139238	132199	125702	108321	126340	117039	157860	147826	165213	124758	123833	141589
P13761	1	1	25464	20626	22931	21542	25781	22845	28467	22483	22888	19258	22525	22407
Q9Y3B4	1	1	9348	12183	13943	4718	14684	12381	17006	6350	13810	13623	11799	10280
P62158	8	11	1219230	1237189	1224646	1051709	1216853	1120750	1269006	992295	1177406	1317229	1141279	1234986
P02511	21	35	843271	855069	875185	555685	806625	780818	923343	686761	807916	926084	751959	850887
P36955	14	14	119669	107195	119498	98769	114876	109602	127044	100706	116934	110954	106955	102873
Q15119	1	1	19625	18977	22984	13871	22138	22955	28310	24346	30905	22212	21298	17056
Q6XQN6	9	9	65755	69384	72922	56656	68181	78513	89883	83839	104118	67095	76764	71531
P61960	2	3	84033	117336	108273	74522	93997	83151	95341	93669	76746	100141	96636	112794
P49458	2	2	145711	142198	154963	124698	148846	139873	153889	119272	151706	148731	142025	139444
P48723	1	1	5041	6352	7121	5433	6509	6546	9285	8282	7839	6743	8035	6143
O75396	2	2	33277	33948	38263	25909	49024	40532	55664	46089	53419	37575	41105	32811
Q9BSE5	11	13	433047	495504	504196	410788	495363	473468	565415	454050	573768	491495	429632	461156
P51649	9	9	75745	74575	85403	70111	92934	84078	124968	102660	114299	80912	83878	71842
Q99471	1	1	5367	11159	13783	5033	6358	6409	10473	11709	6223	6013	15125	13308
P10768	9	12	299295	304720	310515	270963	341041	307557	408318	299889	373316	314331	296720	294859
Q9H9P8	2	2	39332	41341	44590	33312	47467	43353	73402	58826	59800	41565	47268	38140
Q9NXA8	2	2	14215	12508	13437	11365	13221	11744	17082	9615	13431	12444	10992	11615
Q8N5G0	1	1	17015	15180	15661	12468	19186	16323	23137	16453	19450	16454	15058	13424
P09467	17	28	483764	533770	612963	438075	559985	516989	691771	641633	684159	541281	613178	614416
P01877	2	2	143002	123333	136156	123285	138749	115166	144359	93176	127367	130473	110009	113273
Q16822	32	40	364382	390504	408091	335459	480179	451591	635931	577430	680900	417834	433836	389048
Q9H0R4	2	2	27665	31910	34886	24374	28970	26120	35113	31370	30602	32439	34259	31156
P37108	4	5	43388	67187	70514	44652	70873	62309	59346	59048	66287	70673	61788	66152
O43488	6	7	135671	127757	131482	118766	143610	133684	169945	134251	162828	131679	128054	122007
O43598	5	6	210918	194453	218705	175705	205794	208697	220922	172361	214291	222944	191358	190013
O15382	4	4	40848	39873	42935	34445	47675	40387	64255	46189	58699	40654	38201	41004
Q08AM6	1	1	8984	9349	7588	5785	10990	9231	11438	13099	14005	8329	10887	9141
Q01105	4	5	182216	197009	208369	159891	205621	179037	181073	144989	187950	212103	170880	185473
P01024	98	130	709369	654615	755340	622952	807097	826573	1255931	979320	1140660	701720	811762	642668
P12268	1	1	9012	13093	14761	8917	9118	9122	12645	13213	10448	10831	13329	13805
P27824	9	10	85114	89506	120660	48026	113265	99853	167795	102590	122034	100563	112214	78503
Q15262	2	2	23228	24415	24259	19778	27238	25670	35841	28175	31588	25559	25756	24590
P49821	16	19	172817	169287	173552	174591	194744	187552	237606	202686	221126	187613	190499	154591
P40925	19	23	803303	926506	930771	708574	1017595	950578	1152844	1014266	1076284	943891	900432	876097
O95777	2	2	83673	101620	112987	68806	115355	97147	94924	84040	109460	108204	97428	101266
P04843	6	6	47522	48950	51486	34276	54505	52230	84977	72827	77510	44474	56474	45239
Q9BS40	1	1	12385	13664	11611	10131	15125	12974	15844	10839	14920	12352	11463	10496
P22695	17	27	320082	238859	282555	168811	335041	266989	390378	261416	410537	335341	197893	134746
Q9UJU6	8	8	65601	78527	80686	63169	81451	73603	92293	76293	59592	82279	71196	86331
P62263	4	4	61883	65790	65457	53633	74128	60505	81048	71877	60047	58264	63441	67980
Q9Y6M1	1	1	5753	6295	6907	4487	7132	7440	7570	6343	7865	8083	7032	6405
Q9H0A0	1	1	592	2087	4231	3046	855	2759	1908	1723	1597	3932	3723	4448
Q9BQ48	1	1	4561	5369	7148	3675	5901	4908	5144	5112	6326	6911	5127	6000
Q14192	2	2	113953	102573	105290	83279	102522	98939	103795	74308	105196	118411	87900	108737
Q99567	1	1	16541	13246	15180	14698	14440	15089	17452	13686	18013	15011	13157	13222
P31946	7	9	241628	272740	211149	197098	296915	274767	352635	271056	363633	300817	262267	275034
P50416	2	2	2861	2705	3748	2982	4718	3771	5251	4134	5660	3121	3772	3065
Q5T3F8	1	1	450444	374148	427640	388646	462139	470066	525446	522670	593104	430088	493431	373646
P05141	2	2	164948	139103	182998	143150	289910	269525	347905	288083	352797	171241	233458	135295
P30566	1	1	10750	10880	10400	8745	15068	11926	17744	12902	15869	10261	11037	9682
P61769	3	3	44835	56599	64549	38635	44099	43408	44465	37436	40286	55485	53604	59804
Q14344	1	1	8112	10207	11832	7580	10937	10358	16864	15396	14347	9299	12674	10235
P60842	2	2	101435	101728	119695	89190	127986	122431	185956	147932	175421	106953	120704	100750
Q9NTG7	1	1	21524	20017	22087	17148	23574	22244	26878	22363	30623	22817	20504	19382
P00492	5	5	85020	88535	99270	77324	95642	85301	100664	82744	95381	93415	84695	82581
Q9C0C2	1	1	12965	13229	15062	14486	17127	12985	13699	7197	12337	16354	11248	11961
Q96L92	2	2	21510	24149	27043	18537	29731	26091	35645	39653	44458	21462	28938	27141
O00203	7	7	54654	53504	54393	44432	63130	64184	97903	79001	100211	52222	59938	53896
Q969G5	1	1	240452	334412	325831	263909	282146	288679	234009	212266	306432	323525	304803	255277
Q16795	2	2	12722	19722	21124	11169	18613	18731	34045	35029	25351	15804	29776	18994
P35232	17	20	341797	346045	397626	291969	399741	355539	499658	438796	467922	346676	385232	368945
Q9P2T1	1	1	26313	26183	34814	25924	24870	23398	27735	16407	20960	27037	21462	26939
P61981	10	13	215243	203231	209386	224482	247380	219813	245868	205004	286288	231713	187884	207394
B1AJZ9	2	2	22236	31907	20693	18305	29502	26942	36823	35453	37684	24059	28749	30069
P17252	1	1	12777	14424	18377	11354	14538	18400	22843	17684	23271	15551	15057	16493
O14979	3	3	99208	102358	101698	89488	101461	95392	101443	76958	101130	109321	87575	94087
Q13162	2	2	65422	67925	63898	51112	73038	63099	77642	60289	73193	68439	66605	64641
Q92804	1	1	12044	13416	15393	10854	13282	13871	13181	10077	12587	15317	12272	14246
P10644	5	5	52268	48989	54146	47792	51579	54837	70912	51372	68167	53894	50346	49206
P62877	1	1	20401	17679	24504	15994	19832	18925	17274	13857	18151	20728	18693	20452
P56537	5	5	79412	77910	83214	69207	87867	75141	87829	65285	78010	82564	75672	82584
P49411	24	32	407551	520980	574957	397725	527794	464291	605637	570699	582649	496545	536803	516601
P09669	2	2	61767	61968	59809	51243	77189	78312	91281	69838	68878	65611	63338	51607
P06132	1	1	1793	4843	5163	2131	3298	3649	6251	7672	3605	2579	7371	5071
P02747	4	4	48222	46784	50646	41723	58341	55863	89890	70619	86788	46717	57238	41310
P17844	3	3	21496	23959	26431	18724	24104	24711	33848	30391	31103	23485	24450	21844
Q9Y230	7	7	71584	94832	93229	73634	106183	90432	136253	92856	116167	75135	97073	77045
P55884	4	4	48922	58882	52768	40910	61611	56805	83527	65306	73130	56400	58295	51738
P26583	1	1	11223	15023	16042	12446	15250	15386	12993	11756	12203	16300	10648	19205
O95822	2	2	18603	24742	30920	21206	29621	25357	43997	41200	34446	22597	32204	22177
P05023	6	6	57542	63186	57217	52520	105015	99688	122980	86724	120896	50240	103269	57935
P67809	2	2	10886	10187	11578	9934	12024	10401	11443	5819	9185	11475	8722	9293
P06737	2	2	243560	284968	273065	228888	291469	268141	227729	219672	299554	305621	239082	314462
O15143	5	6	72011	68616	81516	67341	78222	74833	91296	68993	74608	78164	56150	50263
Q96DG6	9	11	267696	274317	288064	236781	298136	283001	415435	341583	364796	277121	282755	273147
P62820	4	4	60259	55119	57981	37179	64191	48942	52143	55733	68291	50168	53224	49616
Q99807	1	1	8517	9193	9334	6582	11295	8751	9852	11002	12419	10131	7530	7381
Q8N3K9	1	1	94832	105013	110268	73798	95858	95637	104636	79140	117681	99780	95859	100620
P23528	7	8	386455	388555	418466	376134	421964	365535	369371	291729	348458	395332	366952	360887
Q8WUH6	1	1	18983	16376	16619	15698	18264	16878	16288	13678	15838	20119	14952	15326
P00367	18	25	862664	867398	870707	719913	852928	877063	1200986	1035734	1134228	887517	847349	817307
P04207	1	1	7191	6002	6840	6061	6496	6487	8128	6177	7677	5571	6305	4716
Q9Y6R1	2	2	24771	32079	46405	18746	28870	25469	37592	39659	28919	28805	41744	35318
P02654	2	2	53153	54220	55115	53016	64545	54488	64945	61220	60672	52274	49367	56802
P35606	10	10	40799	43795	43514	35746	52134	44043	77996	53601	69225	37510	48346	42884
Q6GMV3	2	2	79548	73470	90094	64288	75079	74585	79279	64289	69353	79268	74638	72304
Q96C23	7	8	168505	173693	162668	160260	194802	191656	228673	179375	224213	176217	175028	163246
P84085	1	1	5557	5320	6246	4611	6407	4870	5139	4239	4420	5645	4692	4861
Q93050	2	2	67232	78109	71128	66658	77771	71527	93277	85992	91824	78336	74813	74217
O75525	1	1	364939	378083	422762	285106	352828	382788	400667	293672	506843	433193	381897	420767
Q16851	16	19	190938	199455	199197	158715	201500	178561	177102	150574	179270	203482	170598	197517
O95202	1	1	3483	3989	4363	2238	4633	4384	7071	4922	6694	4134	3978	3780
Q96KP1	2	2	58447	66482	80459	49145	81408	72442	131576	102445	96733	66059	87586	67738
P56385	4	4	545875	566298	575464	488578	580962	546307	645733	516593	615535	593881	526234	536340
P02655	1	1	19855	23336	26549	15383	20646	22067	23159	18105	23090	23512	20752	22867
P25311	9	12	153174	220821	237196	139140	166568	160152	178658	164969	137352	187411	217947	233167
P50995	13	15	151903	149892	142166	109435	170662	151327	184387	148952	194197	149228	139938	145036
P36542	13	17	431498	401258	424545	340835	474544	426292	554116	452373	537104	420098	407547	380058
P05362	7	7	46654	45295	50639	41897	53691	50568	61874	50082	52059	44263	50307	43136
Q5T7N2	1	1	115284	150302	150656	115970	129368	121506	143151	140059	126714	141025	157642	168671
Q9C0J9	1	1	35194	41763	44931	38549	44113	38125	44242	32946	39813	38826	35747	39624
O43776	6	6	136256	134385	153002	118248	150054	138521	178952	139711	162598	127075	129418	123850
P52907	6	6	160641	190446	201868	140368	182270	170400	220242	178588	192370	185820	178677	168483
O75489	14	16	166577	197016	212785	144444	206685	178585	333989	268390	264689	182800	211038	170786
Q9UKK9	4	4	83418	82214	84592	66276	83855	83509	76619	61477	68775	86002	74688	67380
Q9BRF8	2	2	39314	42594	45414	34343	43340	41415	46878	36643	54793	51397	38368	42644
Q9UL46	10	14	146656	127419	142831	112241	138310	138253	206468	165068	193272	143052	121216	206258
Q92597	11	16	113771	143977	122143	103599	132449	117823	131050	115915	146619	123880	110855	112302
Q9UBX3	3	3	24931	27237	29715	18685	33879	31933	54064	46516	41644	23983	34643	23427
P34932	11	12	80742	71500	82535	69357	89697	88638	109127	97268	108921	83603	90561	68041
Q13113	3	4	81119	83874	105239	86650	121664	115816	128254	111152	145949	97935	102372	87587
Q8IVH4	1	1	12786	20800	16445	13613	15629	16578	15781	16128	18917	19623	13892	20894
P04233	2	2	22990	21261	25578	18677	30406	25610	40215	28772	35115	25471	25137	19625
P08727	20	27	331588	305072	285286	287067	331912	296803	335021	254940	290320	322919	268005	296970
P0CG05	1	2	33927	60590	25268	28793	42167	40676	47427	45133	59526	67873	38101	58866
P02768	80	142	13322630	11758990	12346990	11242840	6609330	11723570	11099540	9585920	10651910	12669240	11068790	7461670
P12270	3	3	12449	15613	18393	10104	15825	13258	20956	17722	17289	13866	15922	14468
P19440	1	1	7089	4819	10049	4688	7859	5082	16029	3044	15194	8167	7644	4668
Q13510	8	9	87448	80823	82590	75125	83086	79811	79374	59710	81449	82951	79566	69774
Q9H0N5	2	2	51389	53667	57671	43411	56499	52589	64375	50422	53625	52684	53885	56395
Q15257	3	3	53920	61716	68648	47775	74089	65249	81769	77201	74156	60142	76378	60015
Q9UHD9	1	1	3009	3459	3207	1952	2745	3156	3051	2425	3453	3755	2490	3214
P26447	2	2	66647	64300	67488	52360	62288	58335	66098	49590	57733	66562	59062	61838
Q96NB2	3	3	21986	24319	30618	20379	27127	30498	36668	28781	43309	22004	30123	24848
P16662	3	3	23376	27973	31565	23837	47523	38322	49436	45333	35612	23807	38421	35500
P48556	2	2	272093	304206	281918	224651	305459	234861	281520	234072	276688	295941	265029	257662
P55209	3	4	37236	44865	43782	31385	40285	35329	45734	42359	41318	40690	44252	43638
P04216	1	1	9775	9334	13542	9675	12679	9489	11159	10001	10043	8119	8634	7575
Q07955	6	6	119306	113909	131498	105779	127589	113291	118525	92936	107680	103488	106009	115500
O15305	1	1	23708	22587	21904	21647	21469	20244	23656	18965	24298	20069	22254	21801
Q9UNF0	4	4	70639	70789	60228	59132	79888	61524	91404	68778	79420	69907	63079	60610
O95817	2	2	41892	46833	48128	42082	45904	43713	46354	38230	60889	47447	41695	48755
O75356	6	6	56431	64685	64937	41213	79232	63084	98088	73066	104171	60558	57857	54151
Q9H910	2	2	22771	24495	22307	21844	26289	19745	22420	17982	23043	28567	21290	23535
Q13630	3	3	54473	51534	49702	37533	56405	48736	65485	51030	67010	49725	49488	40453
Q02818	10	10	49685	66885	73853	58319	69696	60338	69397	60371	73566	51517	74273	64223
P54920	8	8	68257	69940	87177	63648	85853	80075	115883	89875	91750	81245	82346	75558
P51688	1	1	742	750	1211	140	932	500	2504	1264	1772	80	581	1075
O75643	1	1	26422	26234	21040	19691	26807	29285	35064	36290	29205	31875	25002	30312
Q9UKS6	1	1	18394	13865	21808	16518	13458	14048	8019	7770	11423	17061	13766	14854
Q14151	1	1	5574	7730	6675	5956	7958	7641	10712	6620	8197	8243	7011	6396
Q9Y2R9	1	1	11176	11229	13435	13324	13947	13112	21080	13919	14126	17055	12044	9974
Q9P0L0	1	1	49797	30004	61262	40418	63986	59163	79079	52982	66890	58633	71354	63006
Q16718	5	7	162668	214933	240781	166216	197249	163069	207837	183537	170843	213129	216452	208354
Q15691	3	4	54447	59618	54174	44972	69066	56713	63568	52608	54975	61818	49190	52765
O14579	3	3	40764	47350	47369	37570	55663	50599	65195	56616	57619	51602	51784	43267
Q9UJC5	1	1	21134	29333	33373	20028	23948	22929	30285	31072	25148	26550	33209	29529
P28676	2	2	37282	40558	42783	34085	44246	41285	56821	45147	53046	40929	42659	37022
[truncated: 328 more rows]

## Sheet: ktc12_annotation 
n	digestion replicate	injection replicate	SWATH_file_name
1	1	1	GUOT_L131109_SW_001	Digest_rep_1_inject_1
5	1	2	GUOT_L131109_SW_005	Digest_rep_1_inject_2
9	1	3	GUOT_L131109_SW_009	Digest_rep_1_inject_3
2	2	1	GUOT_L131109_SW_002	Digest_rep_2_inject_1
6	2	2	GUOT_L131109_SW_006	Digest_rep_1_inject_2
10	2	3	GUOT_L131109_SW_010	Digest_rep_2_inject_3
3	3	1	GUOT_L131109_SW_003	Digest_rep_2_inject_1
7	3	2	GUOT_L131109_SW_007	Digest_rep_3_inject_2
11	3	3	GUOT_L131109_SW_011	Digest_rep_3_inject_3
4	4	1	GUOT_L131109_SW_004	Digest_rep_4_inject_1
8	4	2	GUOT_L131109_SW_008	Digest_rep_4_inject_2
12	4	3	GUOT_L131109_SW_012	Digest_rep_4_inject_3

## Sheet: ktb36
prot	pepSeqNum	tgNum	guot_L130410_035_SW	guot_L130410_025c_SW	guot_L130410_012_SW	guot_L130410_034_SW	guot_L130410_021_SW	guot_L130410_004_SW	guot_L130410_002_SW	guot_L130410_001c_SW	guot_L130410_030_SW	guot_L130410_032_SW	guot_L130410_005_SW	guot_L130410_023_SW	guot_L130410_028_SW	guot_L130410_029_SW	guot_L130410_009_SW	guot_L130410_019_SW	guot_L130410_020_SW	guot_L130410_024b_SW	guot_L130410_033_SW	guot_L130410_022_SW	guot_L130410_011_SW	guot_L130410_036_SW	guot_L130410_013_SW	guot_L130410_016_SW	guot_L130410_014_SW	guot_L130410_007_SW	guot_L130410_008_SW	guot_L130410_006_SW	guot_L130410_017_SW	guot_L130410_003_SW	guot_L130410_026_SW	guot_L130410_018_SW	guot_L130410_015_SW	guot_L130410_031_SW	guot_L130410_027_SW	guot_L130410_010_SW
Q9UBE0	2	2	41740	16042	35712	29078	31811	44113	40914	24671	30517	26654	27149	28459	36183	18261	24739	27205	45120	26005	21038	48685	24325	32680	27651	48576	38094	11197	27257	26957	58727	33659	16748	47624	28037	19498	15548	42033
Q9BSJ8	11	12	49679	69309	52750	80761	70071	111734	42086	50100	36461	47665	49636	57453	45229	37228	56003	60310	42150	30909	38577	139305	51237	60744	58126	111334	62466	124165	110795	35891	72691	68765	78377	82102	48103	43370	38068	54245
P02656	3	4	61353	193169	194500	86180	130393	141656	274731	231306	166061	133566	276229	281124	121868	133036	80308	246950	284693	124223	145489	155864	187400	67302	153722	121262	177344	321953	113374	161075	104800	117811	72131	100501	191212	110053	58591	71029
O95741	1	1	4166	3346	4094	5558	6994	7872	5392	18527	3830	4066	14445	16152	6766	5350	5628	20128	5472	3722	5087	7957	7824	4319	13301	5700	5878	6118	7686	6111	5215	6239	6018	6253	6608	9097	3696	9504
P09651	4	7	108752	35568	118675	118167	108445	162475	103836	116804	83659	71776	104072	110674	113875	68386	95676	118739	118185	82866	58367	162282	99804	115311	110596	175963	95034	40917	115662	101960	148336	113987	75249	175387	82070	62897	59565	129385
P55809	13	17	155383	83778	117222	84064	146314	137794	101089	124316	82484	54583	127128	131857	220034	114049	130446	130156	97593	68415	193519	99304	159276	180149	126153	118736	96055	154045	544253	88960	199639	144444	388121	208244	248441	89809	103760	289083
Q15631	3	3	94063	32000	142954	78399	106587	112840	102971	91593	92312	58171	98140	109197	79336	63663	84816	113144	110008	75856	54443	129621	95440	76752	92551	114483	97456	46598	108732	92826	137106	100269	61819	135802	86715	64331	53943	97748
Q96EY1	5	6	113301	41170	62290	91185	101829	79844	92750	89540	51818	45658	94452	95789	113800	68180	69865	94479	93422	45622	67848	81800	97324	129505	93435	127651	52474	72907	177866	55847	131860	95158	132127	167597	84499	58510	50193	139178
Q16706	6	6	23083	25279	101223	49525	32349	99927	66723	46112	61013	66908	25677	31524	66556	13736	23359	51348	74885	73982	26140	105634	23813	52739	24067	129296	103429	61688	97743	125118	41848	28220	34181	141025	33725	16609	15054	96943
Q9UID3	1	1	3620	350	2288	4957	2871	3380	1011	1314	2296	2729	1783	1794	6475	1665	2400	1794	1241	1773	1643	4129	2022	4680	3131	2918	2254	720	3733	1474	4567	2785	4542	3167	2296	2226	1350	8387
O14548	3	4	91263	24638	50926	47229	120840	53411	40989	100985	41974	36694	130983	141827	127460	88964	112317	109935	40276	33353	108468	56385	129415	115168	127249	62976	47506	40852	259833	47584	132428	122690	183767	168087	142112	87963	82309	151554
O95164	1	1	15510	6429	10249	11418	15683	20074	11461	13412	9473	9323	13247	12734	23390	9165	12266	12804	12847	8311	8842	21002	12157	12134	12732	15369	14042	8377	13221	9517	23216	13273	10135	17451	11352	9218	7368	32603
P54710	2	2	21035	9209	24487	19644	34415	33199	22061	27884	18521	16498	25108	27726	77404	18075	26801	27605	21857	15000	43866	33388	28422	18591	24541	26472	25295	13451	24806	21100	26037	28816	19324	26304	59911	16225	20282	104677
P22570	15	20	525775	76727	257352	232661	246197	276200	206002	220319	211235	233296	227294	254415	322056	168464	202158	248230	182858	174673	199171	314393	207931	538456	243809	300324	301620	153968	721859	198427	691558	225548	552935	737705	269495	177993	146656	388518
P80723	6	6	9669	38000	9108	31307	23566	67686	17845	31861	7393	9410	25536	27723	3237	19122	28683	33964	20413	10301	22715	73403	28950	11908	31481	50004	14387	10012	21474	14658	13577	21175	14079	21610	32773	21414	20071	5580
P41252	12	12	141595	25581	85741	76231	103172	145151	68706	87319	53641	54559	93230	94587	75525	44979	67687	80175	73633	55017	62417	131341	90263	80673	97333	95520	81851	42356	147052	74029	196166	91048	91950	123274	84892	66542	56669	94660
O60443	1	1	26339	7971	12334	19668	18069	24709	14056	13145	9598	9835	15207	15458	9679	8852	15201	12567	14745	12880	9995	26729	14379	19480	15202	25653	14896	14787	24006	17576	36924	16018	15828	28533	13094	10695	10483	10894
P01019	6	9	78503	102963	145205	67588	179599	96884	155766	109589	89677	125056	133244	158078	65597	79251	76090	129924	173706	92907	86160	118454	112129	67913	135756	114543	219929	200462	89192	167542	130361	159325	47421	127827	119281	95484	43736	87646
Q86VP6	20	20	189568	110438	301764	254756	317239	398101	371269	232552	266096	217462	214046	269321	219560	136084	254971	267119	354174	214314	172568	434530	205220	164577	273928	327947	302623	206015	270978	308259	344639	314573	165410	279291	226267	197690	172388	281546
O43865	1	1	113386	30162	82479	123699	85649	192207	91069	73838	67026	83471	73236	80147	131417	64591	76498	82573	96929	78002	59489	190719	87657	94600	88517	184910	106629	8305	75738	99103	136791	85299	58574	123685	74034	63553	55341	150786
P05388	5	7	149264	52216	171178	212943	187478	368985	160121	167367	148516	112299	143559	155275	172738	125827	173443	172154	179677	128953	114219	423398	166890	166330	172036	285716	145534	92974	180222	151143	204131	160080	152820	240160	157180	129664	109665	192595
P21980	14	18	151578	63079	294049	637838	297261	1445503	813968	171468	231071	198236	84644	90874	66255	59435	220495	154170	842203	690887	93093	1514343	98098	109280	200982	882492	277017	133070	119013	967142	235567	284176	71304	156338	142502	123312	151775	75628
Q8N5J2	2	2	75264	40925	80843	65288	92396	99468	73857	96020	58698	58558	97828	97956	179580	65446	86505	88674	70327	61718	67149	92853	94239	76301	92180	101506	85917	57456	94002	72542	104165	95787	62793	112868	87231	62132	61845	230620
P17948	3	3	47264	110952	87589	38627	92065	122920	100846	84866	63429	70327	86529	75500	68380	34020	64728	88487	101141	79598	60739	134505	77035	53614	61302	54618	107493	144490	96339	120137	73425	75751	66776	71168	96556	35073	44466	91471
P07741	6	7	457100	113853	443220	467576	363176	444730	387878	380000	327400	377976	378194	420515	458006	309024	328842	400637	395047	315334	269876	474885	427405	438789	397194	686890	493066	172587	478889	442583	591411	396883	348156	632678	367657	271942	216134	554498
Q96EK6	2	3	30180	26794	37767	32949	38037	47502	44530	29410	27011	40450	36795	40260	163930	22823	29425	34949	50119	34566	23089	49773	32279	30611	33259	51813	48985	52408	48041	49444	44365	32673	33024	45885	29887	23798	16365	209306
Q9H3S7	1	1	8554	3818	11171	6019	10268	8588	8343	11376	10101	8452	9195	8999	14865	4915	10886	11680	8147	6365	5962	9412	8099	6915	12253	8213	10590	7479	12429	8295	14621	8991	5154	9816	11431	5782	4740	20061
P50990	22	23	165200	64469	306855	212604	250154	294768	237887	179130	204670	164096	189140	208338	207931	124869	239071	182369	240474	183381	133341	300838	202407	138974	243779	311124	231393	131091	312270	251959	228347	244047	205039	190740	181125	158112	127744	264909
Q14315	1	1	96839	89296	228377	351972	145105	297500	240837	172648	173503	193887	108030	112068	33057	72788	141702	164703	260477	142719	118126	315791	99470	55760	225663	473109	276157	128467	80589	176630	126932	130266	59597	76730	166767	154409	99914	41052
P14868	18	19	296116	404081	265847	234882	196511	251935	408036	203808	223635	235738	169697	194040	171534	134171	165866	367089	465982	338064	139486	262733	195982	250396	202534	344961	318612	134645	254726	559149	397768	201336	174992	343654	183301	147356	112732	220721
P29992	4	4	64640	40588	70168	55581	92510	81020	74654	91976	44718	53302	97531	98523	256760	60721	84248	86994	78796	46135	64459	77216	100251	56316	98421	86820	79878	79759	98893	62368	99246	93691	66197	84073	98417	58471	50736	332040
Q9NYF8	2	2	36606	13882	70406	49118	94349	49775	45064	81428	47732	30324	86140	95329	35311	61256	71113	106604	45176	33761	39244	50780	87408	39138	76302	58475	49324	29720	49857	45425	48857	74077	31809	51468	64591	51875	48620	47711
Q9UBN7	3	3	60699	24462	69510	52371	73386	76410	65646	108620	50479	44890	86898	100624	46725	66762	74681	111132	71349	45966	50400	80745	91679	63596	87984	75213	59694	34676	72833	57627	87399	73030	55076	79204	66828	55030	48198	61509
P00325	6	10	105742	3515070	59030	88822	162477	59846	95957	286766	52645	81756	220039	275583	85455	122025	285302	319125	86011	97721	359546	65114	169036	76073	289122	116466	85811	5102880	78837	139447	76975	178201	56790	76185	482704	194156	185033	59105
O75264	1	2	42682	23062	64042	45962	167445	69800	67714	92771	44912	46757	74336	69336	39920	50852	66513	88058	65809	46276	76361	76175	85139	40915	99594	64140	108261	14638	62295	48154	68596	101511	38851	61502	116625	53275	43765	55964
O76041	1	1	17285	3328	14860	6880	21885	11479	8811	19667	11268	9530	22848	25207	6813	14793	18345	18516	8993	7543	14674	11327	20332	8754	18842	8830	13983	6485	9800	10131	21230	23054	5198	12511	18578	12565	11173	8210
P03952	1	1	15480	26014	20613	13397	26038	24766	33573	18124	18749	16887	23413	22023	8460	16298	17417	22053	36530	15748	17539	32332	25408	11513	20536	18682	28710	44375	20291	20833	22051	21375	12988	19161	18794	21323	12792	13129
P16870	1	1	27733	8884	22642	22673	23589	56268	24584	20191	14980	17228	18762	21108	25474	13508	20951	21995	27800	15882	13572	60242	18863	21538	22197	34885	23654	17822	29410	23235	40399	22178	19600	31640	17674	14624	13007	23072
P49327	64	70	229003	2243363	168538	138995	194604	307165	136215	206284	145363	273288	278477	162175	313000	142174	176783	115980	49009	147538	247299	247333	170486	114868	263548	179957	291583	3026867	327939	138926	347105	359270	185750	169730	329604	207091	98283	388000
P17096	1	1	24001	6443	23807	23907	21915	38739	22018	18745	15728	16148	20405	23033	17615	14884	18659	19277	23989	16572	14598	41639	19257	19780	21451	44116	23369	8402	24571	16041	32739	20638	16791	28804	18625	14318	11797	23834
Q15029	7	7	104582	38190	90261	83440	91465	107949	93311	67063	79924	74565	72032	68302	109479	52671	71568	103386	111203	72979	75826	120299	75490	90631	82738	115080	98250	43665	153283	76291	145960	81761	102703	143830	92556	60111	42546	127046
O43570	7	9	63667	29517	62200	59602	114610	126426	71438	64850	61066	75012	79398	61836	235275	56584	74014	75077	78909	41069	56618	126023	81924	61414	81421	89871	88520	42266	64684	47900	82271	105795	50313	85443	70099	49140	45335	298654
P50453	5	5	84843	47026	112109	101551	105292	151002	123462	108195	92569	96956	84125	95419	79573	75996	107254	101717	134396	119572	95180	157429	103474	74942	91130	144503	138388	70604	146684	161949	102283	102446	99866	62079	114526	66107	82725	122824
P08123	8	9	140672	809842	123151	147749	111557	246503	177700	138416	98141	107330	144687	160426	91020	83030	119584	148431	196547	101569	102386	252826	122630	136467	149378	206616	162904	1382676	118086	128025	194675	100829	78065	200591	135061	65883	80565	105557
Q9Y6I9	1	1	6670	2414	5300	4548	6031	8424	4876	4984	3675	2645	5169	6103	10975	3070	5762	5215	4467	3943	3385	10656	5110	6490	5499	5587	4176	6089	6785	4992	9726	6069	4309	9971	4873	3474	3481	14703
Q9BQ69	2	2	73727	21359	39179	57206	132996	50499	34813	176104	39182	34538	188381	218042	44813	123139	106177	175304	36880	29057	82266	58819	191189	56442	165130	78211	45435	23040	333686	28201	97771	125297	254495	76780	109957	117597	75480	69352
O15460	5	5	44491	50055	45010	62111	53914	137032	47094	43939	35169	29879	51082	55928	20163	27432	39704	44313	60771	31984	27327	148011	45361	40668	50682	79583	38024	58050	42949	46128	59101	48081	27756	53427	37008	30008	27128	31321
Q9UK45	1	1	33100	10707	34876	32302	20159	66846	35076	26360	31409	28113	23978	27011	33780	18158	24207	27325	34669	27463	22160	52977	28139	32316	27049	45249	30377	21396	29811	38785	45018	24817	23264	42587	26517	20211	20514	40120
Q07812	2	2	60948	32791	100475	79605	101084	142067	104482	88155	69824	57884	76830	98611	74037	49329	62164	91909	106621	67251	48810	157515	69757	78984	92221	129103	105241	46156	132193	102862	113823	105285	76789	118851	71701	58243	33117	114889
P07093	7	7	185799	10992	46944	37645	40514	84145	40432	38177	38937	28906	37183	41496	27765	17906	43228	41569	42201	25233	20912	90653	43141	39260	36554	57065	50769	16431	117474	23033	255856	39879	54186	73102	40811	19259	17085	38229
Q49A88	1	1	4983	150	13613	831	31212	4665	18526	10556	9955	751	11663	13516	1513	6065	6546	11085	20743	9266	5261	3903	8751	1391	9667	520	18310	140	2078	5059	952	29447	720	2272	7469	1578	4382	2427
Q8IZQ5	1	1	49217	9178	50237	27346	38108	44661	34354	32049	37729	39500	36716	37797	48876	25502	30199	38793	29027	38480	23738	47119	33144	32629	34378	41668	48970	16600	31603	46358	60511	38428	22492	46616	30152	24799	21384	56841
Q16181	12	14	131189	35233	147811	120328	123475	152874	126423	112855	104005	111008	92123	105118	114795	69002	109059	132144	132723	121655	81021	175057	109457	102283	118074	200956	151312	42695	136766	147824	181722	120002	84842	141113	109921	73670	64712	135742
O43583	1	1	17352	5552	18057	15110	17412	36954	24238	17208	16087	8429	13329	15081	22129	9691	15354	17608	24040	19192	11111	38049	16940	14095	18233	22348	15759	5353	17494	20949	25738	16559	8945	21286	16745	9923	9782	27212
Q96BI1	1	1	15451	3728	19464	10670	24158	25246	13644	12430	13650	8923	15294	16964	6260	11458	19787	15881	14340	10573	9879	27013	18041	14374	21660	14825	12528	6105	26137	17821	26378	20187	15960	23605	14883	13160	11877	9755
Q8IV36	1	1	30261	12301	20405	30295	26719	45249	20209	31902	16521	15867	30508	31930	170878	19741	29541	35020	23380	22977	24030	47738	30119	37708	27251	44066	19371	25242	50033	30218	44950	24913	35985	55240	35507	20251	13904	212384
P01876	3	4	138275	792277	637021	340512	1088619	778913	1252239	595541	473661	641767	315464	330108	634379	196114	980543	624315	1292424	336389	602096	814705	283394	175544	632573	494080	903867	1350289	405489	458228	198531	1028101	257970	262499	804498	423085	649324	810226
Q6IPR1	1	1	17234	10446	23143	17839	31639	25399	28823	24777	16717	21527	28181	31230	32518	19448	19654	26806	31274	18055	18175	26917	28899	24030	27482	23907	26486	22379	41722	24300	25354	31339	40007	32904	21751	18241	13661	44245
P00451	1	1	3380	2141	5203	1791	6583	5390	3687	4907	2760	1305	4208	5946	1942	510	3026	5837	3486	3574	723	6673	4353	1450	6362	3428	5791	4045	4637	6174	6960	5956	1683	5261	3579	510	2787	2982
O00764	6	8	65077	55216	126299	97566	119744	128547	197723	118319	81420	89795	133008	146672	71508	97061	101204	134608	207891	79200	109074	145608	153711	71552	119431	164179	131846	118855	137705	119453	84314	107540	96240	110327	185805	75418	57317	97457
Q6L8Q7	2	2	36397	40551	39521	46298	44522	33066	44877	43563	31636	29087	40055	51981	67998	22498	36753	54699	44515	30933	30069	35475	38088	36835	46147	67779	33463	41754	63717	40503	54131	39929	34456	48137	34174	28176	19903	89284
P49257	6	7	120875	62396	168510	153632	103367	319281	162772	97388	128064	165481	96864	115582	112413	75707	95263	113717	224999	157268	66579	415232	94221	122231	103988	190573	178021	128999	133943	158707	145546	93827	103022	173642	89371	75263	61516	126166
Q9Y3E1	1	1	14752	6207	10585	11237	16000	17150	11601	16345	9104	12881	16302	18553	22359	11369	14881	19333	14204	14009	11922	14014	19238	12218	16829	16722	21047	10901	16780	20995	22966	15752	11042	16798	16678	10841	8082	27478
Q9H3Y0	1	1	11108	910	3644	4032	13254	3574	1671	13206	2810	1816	27532	28563	1921	19046	12609	13723	1686	3537	13184	4433	32386	13172	24840	6445	3026	822	20128	4560	17273	11930	12388	23894	20276	15210	8651	2770
P35241	7	8	136140	500693	252468	102019	451229	382501	240768	339381	312304	169884	379059	363784	152219	216593	292522	360995	230626	266433	189624	170329	285464	163820	340000	143779	226099	1004626	162279	296233	360498	494323	108663	255798	308034	203469	182167	198123
P00403	7	7	345286	168157	215642	128109	630469	212970	103552	430471	157961	116588	700442	749520	828898	533137	738255	450363	104729	103940	526237	237078	717737	498040	481937	188828	172632	255554	1811452	136214	451284	638568	1306932	727870	712461	341481	508635	988015
O75533	7	7	170359	28609	255624	174910	207803	413749	231866	129380	199853	156187	114038	120261	205573	91155	147490	137897	252470	175308	100122	445832	127701	142191	147750	248142	101756	54608	150428	235522	243626	195133	101444	201433	136350	99594	99690	266057
O75947	10	13	486522	119280	295432	226716	584619	260506	178619	488009	259032	203529	566347	566896	535393	445748	537747	487460	162428	180005	537699	277334	579250	499908	505450	302676	257794	209796	976294	244357	577635	589968	720709	650498	661690	365122	369038	637662
Q9C002	1	1	11248	5427	13590	11191	11814	18557	13697	13143	10237	7926	14278	17163	11019	10919	13608	16952	14918	9502	9036	30936	10774	12725	14621	17433	12171	10269	19235	13810	18770	10877	12441	16994	12249	8827	7767	11577
P84157	3	3	14359	8014	10084	18311	15265	54021	73756	12430	8610	9929	10949	11489	9177	5551	11505	13167	79162	13810	7000	55399	11834	11797	13427	29019	15695	10669	14606	18180	21521	13153	7858	19783	10863	6775	5184	12981
Q63HN8	16	16	103649	57689	105575	128628	119296	194131	84903	94731	81170	70937	94867	108968	73525	74574	104169	101685	99042	78669	52673	222984	94148	97417	99934	181896	95088	101348	111861	120967	132659	105466	81746	139745	61032	73380	77958	92185
Q08426	32	36	147530	24136	130974	162780	379961	73819	155842	504161	118946	67317	484858	524390	70239	389005	442433	545471	164696	248423	239028	76579	546539	200178	487039	226086	104226	55188	226904	276900	197270	381269	173276	266399	322665	314696	285504	91111
Q9NRK6	1	1	15967	28918	37415	16319	20151	29819	43557	37984	19163	17983	18822	18437	40221	13543	20738	29523	36046	21443	13071	27915	19718	15847	20221	22114	27116	67669	31278	48207	24414	27907	13233	25494	21275	12639	11279	31802
P00441	4	5	118495	27608	140041	184370	200283	125878	122527	153660	106625	125777	103562	116368	72117	103783	98417	158978	126455	102054	151307	133568	117837	86013	182963	260183	168291	56108	137215	157009	160445	191788	90100	114702	196361	130728	84909	92871
P16144	1	1	19476	5509	14694	13194	13337	25724	13726	11981	11091	10443	13408	13195	14797	9732	13218	12653	13651	10452	9093	26999	14932	14521	15513	16466	14425	9016	21189	15340	28488	14016	13788	19487	14600	9428	7955	17953
P51148	6	6	54917	23154	71171	56740	101120	73004	51019	70521	49952	47929	76817	80945	92350	59258	81859	78679	53433	36071	56230	76577	81408	61487	87672	89732	69073	36681	86542	50407	77066	97026	56726	88051	69332	57080	56895	120053
O60925	1	1	35013	13883	57141	56922	55665	59373	56427	37814	37098	38274	38045	45852	34894	23434	31185	48622	64927	32959	32726	63026	37402	37768	47422	88419	58619	30091	35615	55941	54889	47846	23935	52854	49538	25867	21625	46500
P01714	1	1	7123	13732	16785	9855	23280	17712	29834	12723	12031	12072	17445	19924	11324	4991	19068	13542	32005	15029	8509	19382	9278	7313	12347	15215	19420	29760	12255	24823	11249	22464	7248	12690	12092	7155	6583	16514
Q9UII2	2	2	7923	2490	7512	4500	15727	12338	5384	19592	7321	3378	19133	20213	13844	9672	13080	22312	6374	7439	12327	11964	17138	6688	18705	6386	9712	791	15696	8229	9177	13813	10699	10098	21453	11479	7445	20674
O75306	5	7	60048	51846	81231	69656	169598	85102	71666	141307	56681	55326	170795	179323	147105	100316	130453	145310	72874	56470	132020	65723	142312	67592	157220	127927	78562	130278	163940	88700	97477	171649	108111	99622	193084	97015	77414	187913
P51687	12	15	160643	66852	215343	142478	307730	203092	206005	315250	165212	143075	320848	359098	125517	233247	238841	365998	203849	129420	159926	203399	327508	160180	311842	206908	242669	81424	217715	152050	240402	297915	190024	233160	214978	211987	122457	153858
P51571	3	3	34615	19540	66264	90449	70424	151192	76770	56288	46953	51666	51573	68358	59735	35230	54528	59800	78207	40116	42110	179146	45740	45476	63946	124242	64898	36288	80349	55974	49538	65657	52115	76192	54601	50760	31410	68187
P31040	15	19	540247	47026	224431	211032	432898	168992	573890	284801	283535	119463	407890	441715	351920	284977	320964	263602	574775	103305	387574	189871	381506	617656	405000	269140	138858	56588	877503	107509	777213	413625	625536	853866	502643	300987	223598	398974
P17174	20	27	461369	108899	385800	347283	545399	281691	290578	448966	313423	297168	429399	457919	816727	313113	437239	491998	348069	322956	329089	394470	456865	323222	374080	359789	324614	184918	528049	380848	595786	435898	357964	468406	417229	315405	301719	1064662
P56470	13	19	88003	53454	536083	82187	153452	150866	621990	107384	437950	128561	94196	100599	92553	78331	105898	124101	692753	83939	76724	180272	117843	71093	100077	121509	205203	81801	156580	95990	123058	145862	95140	114023	118822	66895	73639	121701
Q9Y2H6	1	1	168438	66161	385900	188615	398639	183128	461291	304822	273999	383177	374405	391607	40965	137663	123793	321608	474514	183811	116604	189426	229978	190469	291824	276599	569925	126233	141903	264930	234730	371782	88066	304882	188963	188679	65128	56089
Q8NI08	1	1	3067	913	2472	1583	2801	4071	2562	3000	1753	1839	2953	4517	9046	2968	2769	3823	2301	1411	1661	4698	2642	3589	2887	1956	2005	1232	2608	1953	2710	2998	1755	3726	2222	2145	1645	12344
Q9UNM6	5	5	91985	73167	104797	116178	108447	151384	74710	78253	89513	79124	92547	94196	114833	69716	90261	70500	69808	76449	66913	161970	100482	94862	93446	163374	109736	81071	113008	71938	123818	111442	86084	108213	76104	70172	70005	143291
P09874	9	9	141010	35353	104139	94756	116903	165416	82661	101916	72953	71241	98548	97968	72485	69019	93603	111530	84686	68667	67635	180213	105742	90363	112259	126848	89373	64779	87469	93494	178872	108216	80784	124375	93316	76166	68398	83801
Q9NVH1	4	4	38328	27630	44102	49449	76715	53261	39561	56092	33452	31411	71729	71841	58704	51906	54704	54874	42926	32517	56226	52131	71612	44383	78562	59518	40163	32126	57095	39860	56833	68191	54324	64675	81219	45638	32759	72396
Q99832	11	11	120907	35077	167706	151973	281148	199059	149050	207619	125151	122411	274917	285101	108819	213008	162275	240727	158866	95015	158920	206747	297801	140724	255911	211685	144827	68723	289864	124962	165707	251455	207859	206005	188406	175718	131484	484086
P02452	8	8	82849	1103314	85831	62402	201033	75396	141581	237305	72595	62905	226348	247300	104949	166427	175833	249642	149617	80856	156974	77863	230949	81951	190415	94081	73750	1862632	163418	116612	89765	184632	124457	109816	195725	151632	143554	126373
Q5JTV8	4	4	121483	12277	54020	36716	123376	74646	39109	139877	66882	41647	172689	183890	35001	94901	91582	152220	46243	45482	80818	93204	137945	114059	122698	45713	45199	27740	139397	54742	133480	112534	97298	161166	112360	83833	66615	47008
O15127	2	3	67897	54928	98429	69054	82336	90955	94035	84255	71769	68753	89926	92092	162236	56939	79094	87105	91676	66003	56951	87514	81597	92321	92045	102823	96538	97392	98499	109977	93510	77035	72559	118554	82527	57855	47948	195733
Q8TBP6	1	1	4039	5577	13968	10864	5705	18347	10870	7163	7423	10751	6773	7411	12421	4599	5342	6832	10934	10229	5537	14458	6891	10914	5822	19555	14938	17449	24841	14534	8053	5804	15545	22909	7703	3505	2456	16036
Q99460	7	7	74540	28985	94078	83408	95012	127838	85939	92195	70198	60451	93998	96766	112682	67079	84133	82848	64764	60669	68049	121091	103482	92751	93244	106889	84185	41481	118878	81058	108594	88416	75498	114024	89291	64186	66130	126324
O75390	16	18	588806	622901	259875	315892	544803	631046	259692	401092	193083	160664	512144	555445	803327	330282	413059	451237	268735	173589	417737	662688	481580	604588	486621	473330	211473	834203	1393352	232252	800681	524244	982109	835853	567108	334952	278035	1013509
P48507	1	1	26188	17096	54028	30582	41055	34390	47147	40653	38484	23844	32033	36005	27329	18567	27144	42480	46871	30098	20118	38056	28138	24427	31950	46273	42068	21760	38189	47092	37324	33490	26036	41210	31398	22240	20614	31753
Q9BRP8	2	2	14182	3542	10089	11300	11902	22362	10111	10299	7854	6622	9997	11998	10534	5557	10798	11347	10417	8230	6886	26511	11733	12744	12008	18286	10426	8486	12406	9348	19822	11915	9299	16641	9489	7276	4932	13766
Q9Y291	1	1	31593	14142	28985	38185	43227	35851	28272	41530	29317	35501	43354	42339	32847	33684	37821	42921	30191	26927	33960	35222	43138	30278	41216	43690	26402	22522	43700	30429	44200	43835	41815	40512	36236	34165	26215	42240
P61247	7	8	197557	59176	170082	262716	189039	369991	153433	128966	120455	121644	137550	146933	149023	102232	184652	140925	155050	118426	86256	393822	144314	175396	160520	393407	162737	112531	164652	162838	260844	190124	108487	256154	112185	114957	125065	182157
Q08174	1	1	14305	7913	22465	15195	37338	27756	27010	19713	16175	18184	22277	21459	19135	11242	14764	21883	27486	14486	11317	27085	16050	13428	21766	20893	28954	12328	13782	16758	19719	36503	9684	19103	16766	15372	9725	24521
Q8N392	5	5	53174	30642	59967	54202	65789	69064	57379	66184	45641	49070	64022	62337	114020	49072	60285	59866	44355	45905	48529	75076	65120	48618	65556	68331	60072	37930	70779	56614	64035	66629	50370	61422	58236	50551	41774	135481
P22033	10	10	118487	47947	113024	94436	183304	111082	104143	193131	90347	86570	177106	211013	162246	152193	157365	214810	113129	78817	143094	122990	197954	89006	179210	128413	132968	90569	229482	101597	164061	167887	155693	137715	171477	127746	119063	204009
Q9HD67	1	1	8296	2118	8535	6029	6383	11144	6015	5660	6133	3563	5847	6163	8863	3300	5041	6733	7128	5581	3294	12661	5897	6173	6276	10239	6219	1936	6921	6747	14408	5275	5403	11242	4976	2644	2509	11903
A6ND91	2	2	121162	18536	201789	161119	170414	218029	182835	189657	150935	164271	146325	162824	75870	110727	131877	193960	189450	98194	90854	236658	156603	103507	185528	203279	224563	31130	106981	134586	168136	223104	72764	143894	124702	133682	93539	92431
P49591	5	5	121676	25998	153869	92997	117465	189978	106172	120337	87634	102538	115676	131342	101041	60151	116407	100653	100606	72903	78773	175529	122440	100642	136026	177584	142315	50189	195334	118884	180947	122308	122519	183744	141705	77410	48017	133549
P49585	1	1	38581	10953	34831	43970	28449	54431	28696	24377	27768	22476	23899	28497	29545	16248	27024	26675	44135	26318	18828	53207	22966	36264	28693	53699	30917	17762	43938	37895	50308	29797	31496	52876	24998	20976	17003	39724
Q12931	19	22	297606	17798	208456	196763	201767	354175	150501	185774	163987	150683	204831	219698	137783	147858	145092	193541	184661	71494	115623	310609	207793	299312	200578	297919	204179	33873	391928	116574	378996	185339	267807	424223	174494	150657	102442	175223
Q53GI3	1	1	60575	13650	57582	47928	61171	52453	41907	29265	43717	62941	57165	50046	26306	46903	37037	46940	53642	28158	76756	43278	91751	63652	51212	33394	57710	20049	184191	63341	46573	39641	203551	73747	62328	71966	54212	34945
Q8TBC4	1	1	31485	20909	28219	27038	26312	40034	25074	25584	24065	27235	26318	24269	24910	12744	19643	27324	28131	25364	17734	37835	22166	29216	24982	26586	33281	45869	33429	31229	38260	24860	20039	37692	24531	16125	13908	44029
Q9H3K2	1	1	44055	12962	56038	44677	53991	127486	63698	52198	38709	42705	42217	48691	49287	28293	37961	55520	57911	27502	24979	133831	36898	34162	42462	66880	60794	24469	59214	43714	65502	46474	36186	61814	34204	29751	23514	61684
Q15427	1	1	7279	3054	17945	14378	14630	22568	14505	13884	11399	9993	15178	16096	15191	9517	11643	15053	15799	12541	9791	23117	13766	12964	14078	19120	15210	3890	16197	17426	12196	14875	11077	19625	14804	8447	7023	17736
P42765	19	26	410894	360266	1508981	379012	1128292	365629	665586	1629545	1239791	698231	1621201	1728755	508112	1116437	930799	1727701	547897	594923	1060397	360020	1516882	646318	1477662	501721	865829	617162	1472380	851396	465440	1058489	1141344	857941	1301165	1089096	693198	644245
Q9UJ83	1	1	421870	124704	195516	230648	329243	180421	222166	356200	148859	193218	280207	304267	109544	217671	207982	391107	247924	124096	209890	203061	280465	268681	308545	312128	245643	36865	188116	187973	505324	320205	121246	366944	242599	220205	155360	134675
Q8NBX0	6	6	120153	79089	129338	63185	87020	83869	139845	192471	111295	49453	86214	66229	159232	54984	85202	258950	151410	182594	66256	87155	79372	131519	93996	92559	59199	61580	240661	192566	189783	95562	169815	220895	99963	59264	56248	218947
Q96LJ7	1	1	6344	4467	13836	5144	8216	8086	10396	8247	9645	4924	8110	9186	4686	6582	7270	10489	11879	5075	6210	8912	9327	6719	8346	8922	9448	10263	10929	9806	10576	7839	7334	10332	7290	5123	4237	10281
Q12929	4	4	56684	18270	55832	61682	66760	74912	46037	69670	43855	41396	69852	72922	83616	50063	66663	62855	45830	43665	41089	80704	70045	51700	72032	76009	56474	25822	54289	43382	66526	66282	42075	73608	56530	53191	42823	102255
P02748	13	14	123493	124729	189840	127215	429324	236423	194749	366858	159653	250936	200665	207425	104632	134073	172391	409117	187294	131256	182544	247397	213318	104987	285501	192014	332575	187252	133122	141500	169723	414994	98665	146685	237502	199125	114480	107236
P10253	15	16	179627	63276	138287	163843	158724	211794	117782	130724	100501	89802	135445	127643	281712	123058	97962	104199	111422	75226	108358	207816	172308	197657	188995	213394	178642	185104	318134	142869	246241	161954	216130	281658	167705	95856	90881	316912
P51149	10	12	195062	123175	270173	215401	266828	376078	179594	241378	215181	206267	247606	268240	561231	193117	256824	255386	179772	174855	196743	389254	250173	206606	263294	300240	278233	185274	344324	237363	364136	258050	233776	303810	247250	177411	179832	708633
Q8IVF2	12	12	517056	158418	586846	576245	624400	836570	670059	573603	440035	557853	522447	544942	459791	371369	632239	649491	671216	469990	418778	846707	520560	433888	607128	787688	718063	152913	642204	669953	622986	583512	445481	612778	587291	458793	436547	586581
Q01995	18	19	53989	53479	116203	1084029	262003	66963	672035	267376	88399	172159	237428	250167	36010	159605	257309	275384	691704	127580	311797	72921	220651	49912	398693	1346294	229543	94545	92234	162282	72748	248252	65740	76331	417654	277348	175477	58303
O00338	1	1	11455	6632	16069	22180	51791	86582	13387	46800	13485	6569	51192	61683	32643	40723	43277	50756	11447	9707	24232	24697	53185	11240	47440	16561	18823	11400	34897	8845	14984	53169	25671	17238	32151	38632	29579	41947
Q4KMP7	1	1	60995	32201	64486	41994	160703	36225	54835	215290	51188	61884	174285	189881	64208	139058	123221	225307	16228	45537	80315	43531	184917	51511	157630	51070	87004	7649	92685	57010	68089	136399	64927	65154	101160	117025	92610	69895
Q9BUQ8	1	1	8470	3310	13447	11590	10517	23600	13438	10689	9889	8150	10688	10834	19486	8740	10217	11014	12140	11058	10738	25725	13226	12952	13350	17111	9893	4826	18099	13605	11140	10339	13334	17590	13281	9086	5921	26995
Q96HN2	2	2	93579	114171	102662	109459	136956	104826	140360	105209	88057	89463	115920	119300	121168	89996	105597	111105	117145	80494	86452	118058	121791	90605	108302	128755	110755	147128	130880	102548	118393	138664	94093	121145	127840	52199	78726	143894
P11413	12	13	87472	64571	117856	157396	107260	150588	120227	124974	88540	91126	95578	98684	86675	77232	104155	118327	122842	93416	70162	158589	109745	93017	106315	244347	128926	95405	158183	119017	134478	98198	107044	141953	91993	70900	69041	110110
Q8IYB8	1	1	13459	10256	16761	17063	16910	20957	17828	17614	12422	14088	16721	19634	22107	12934	15839	18479	17504	11569	10304	22360	20326	16875	16418	26334	15005	16264	27674	13185	19332	18306	21791	22398	16715	11705	10897	28038
Q969H8	4	4	95857	66232	177915	160233	153030	393470	162442	130646	134941	140658	117721	137405	134843	95542	125561	133599	167759	181719	92914	419413	129340	129864	131999	215948	171376	111445	152125	243733	125977	143860	107653	168288	127517	97736	92460	163982
Q9BV20	4	4	55883	12245	53495	47367	64357	50507	38143	89176	42872	34082	95902	92647	43075	69240	79892	93578	34647	47563	49937	56115	99018	54418	92710	64564	52692	34927	59353	58602	87909	76485	37125	76138	73733	62701	52536	50197
Q07020	4	4	124983	45132	136646	150121	292112	144697	111120	473959	117217	83911	501805	537368	89316	293849	354765	506807	118871	87331	224033	164240	403535	133141	397756	187953	102421	93880	452738	123505	173340	292886	336527	173896	295049	303271	247823	100415
P04181	9	10	130409	329020	135604	92710	137060	123433	216917	224153	91705	93774	206777	176974	166418	127346	146147	249052	230976	195166	121071	133092	168653	126380	140582	121345	139438	324292	180412	261548	179643	104979	130042	164150	163508	102498	107676	123712
Q5SSJ5	7	8	75528	46856	100405	79554	94317	79912	74685	106757	83979	73343	97848	107049	77354	60188	65551	114320	80749	76878	76152	88899	87012	72977	86492	116890	105671	68191	88827	93383	111006	90460	64595	108615	98914	61532	45743	96627
Q15437	4	4	52799	33374	49953	64390	50792	79291	46347	44305	36365	30973	47312	50899	101659	31392	42568	51720	52327	35259	32783	93697	40141	48102	50508	93191	45745	47352	53223	45014	71647	46932	35619	73535	44390	33035	25949	124209
Q8TEK3	1	1	59183	17324	34195	48669	35617	29260	30536	45416	32504	35943	35898	36430	18846	27973	27514	43003	27542	25115	28983	26407	34258	24572	38335	60345	50066	25536	26400	32506	68094	34907	17765	33873	36393	31236	18769	21602
P55036	2	2	43788	28089	89625	64220	82346	88740	80927	82187	70588	62852	74558	77285	99908	58003	56429	89313	82606	61619	53422	97690	80137	43235	98432	82114	87788	47574	77817	83240	69260	76916	52274	52814	77701	62701	36377	114844
Q53FZ2	9	9	93867	35201	100127	97903	137812	129539	81022	210038	84000	71805	245118	295209	139956	156835	107301	193350	80638	60961	141628	123987	223318	83777	140768	117234	82347	55152	121696	83946	123424	128609	87339	116123	187909	99083	80256	169749
P84243	1	1	800	260	1393	1090	7567	2021	1932	4401	640	961	4296	3974	2622	1642	1945	3593	1953	1200	1373	1812	2422	890	3028	2052	1141	660	3923	1993	1726	3127	2052	1831	2074	4378	771	3915
O43813	5	5	102996	33351	128175	74858	138142	105678	122131	107744	95650	94537	94465	107206	87199	67755	82371	112360	141369	98991	71273	126617	94442	65890	103415	129627	131409	56109	67234	123876	130068	122923	51538	114575	111114	78884	62735	113247
P35558	20	23	205651	52528	297793	233734	228862	247351	215077	212759	239714	230003	212616	228471	362109	155116	252064	221350	202591	214908	167094	247519	221415	185163	173623	301038	262770	114549	184650	288200	257696	235950	125819	240263	202564	129241	177377	397803
Q9UBF2	1	1	1994	380	2419	2616	4271	8764	2832	2561	1130	1796	3653	3764	2786	1130	3419	2135	4449	1460	1972	10208	3861	3055	4728	5983	3771	770	13673	1705	5592	3755	6938	9136	4189	1523	760	8387
P42704	52	63	186358	74965	180410	196493	417988	135146	115763	506615	132118	86131	583993	652899	286310	378109	437751	533382	122913	106637	354583	151344	503096	278356	531458	269146	130625	86288	624758	125799	267598	358326	457368	353149	430178	389451	305489	377178
O95292	2	2	88647	56666	88391	79361	112912	152948	70477	109506	74076	55467	109940	119628	103817	77850	102862	120419	75925	60036	88188	166600	111528	125553	128816	95506	70634	85791	116565	77316	123400	105933	87770	177212	110197	84698	69393	127459
O94905	6	7	73686	39576	106471	65975	100969	79328	83290	88555	78882	74693	105294	114794	80666	76441	87462	70673	81332	97475	105342	92305	122437	87873	121841	87772	82671	57488	142603	122053	87704	93570	112672	105806	124207	91888	61891	89089
O43895	6	6	118527	48050	92823	105543	155332	182781	124620	129685	65536	80693	199728	239914	304095	155342	181621	144129	144141	78875	122434	187301	232925	88729	167493	183770	105503	67313	153136	106140	169947	135325	109333	145716	160088	97256	118079	353760
P62312	2	2	46449	14783	81411	60524	56550	91670	68718	58601	62626	52312	49726	53523	60102	36145	48977	61090	70837	53913	38904	98452	53628	51623	57279	82309	74353	31223	63273	68732	60080	54928	41189	72349	57133	39971	32035	74241
P02765	3	3	84885	287965	182873	117310	188976	113955	228375	226921	176447	210591	198024	190306	76787	156373	122391	227051	230790	210127	154218	131459	190370	118870	168309	144660	284107	524361	199914	280107	82150	188386	138707	146190	161246	138195	98329	102775
Q9H2W6	4	4	58818	16527	52655	50449	65302	54890	57584	69096	42981	38320	74131	79090	75415	61949	69090	75506	53301	31990	49169	66116	88599	76214	66399	76328	50681	34219	114112	39693	78355	65793	79893	107103	68979	48440	42890	95591
Q9Y5P6	1	1	70521	14390	57084	57005	44109	80826	39320	40945	42779	43177	51339	52933	57461	40649	40639	51843	41558	40493	49696	79978	55576	47544	66666	76928	57062	17370	54988	58721	77268	43100	44108	62600	55481	45689	37168	66178
P06756	8	8	63415	54875	70255	76035	112999	96031	86685	83872	51595	51248	81577	84427	95011	58296	80286	91572	90636	54480	60464	117242	84572	65480	112041	108620	73469	113692	99785	75697	86938	101792	66728	96231	76375	73917	56233	139120
P55735	2	2	91417	28336	79136	81486	99987	145241	85611	70303	65669	63668	68423	86345	134354	54337	86074	83701	99844	62262	52838	166396	83551	82829	92334	114612	81195	44709	118975	87721	112850	87678	81479	108272	72859	59212	54163	157015
Q8NBQ5	7	7	45301	131208	157358	60770	91336	94344	144117	82751	94814	72233	88505	94003	53114	44809	68338	94564	160329	138170	57893	107443	64976	63026	63539	87782	85288	147471	102320	182139	74063	84490	63126	100307	72788	64451	40312	79920
P13674	8	8	92628	86433	171254	131126	126564	262357	182307	136223	117152	101918	114887	126627	85709	73532	90278	167473	227917	165858	71045	289724	99137	87495	107584	172626	130200	153566	107754	235309	137431	107315	80874	129512	97697	81605	66673	113671
O14966	1	1	69883	139385	117634	46001	92379	74464	112656	104502	84378	56062	63327	84906	57674	53134	74719	118613	124052	118184	60244	87544	77482	60762	66579	72851	78419	261471	113002	169477	98756	77272	73040	93121	83052	46934	56998	88965
P55285	6	6	178060	21012	93236	92279	180097	122529	81254	141689	73580	90203	198228	225243	64418	83238	120556	140297	70698	57794	134504	135705	165343	192900	131850	134960	123468	47052	257504	69040	248506	176903	142834	288160	164092	115284	57437	130077
Q9BPX6	1	1	710	400	1660	890	2151	3599	2502	2051	520	870	2724	2471	1621	740	2272	1630	2693	1140	1051	3207	3014	1730	2392	2952	2633	730	12882	2723	1740	2331	3993	5524	2605	750	601	7886
O43852	12	14	254628	55885	173826	310122	234196	1100302	217879	169244	149543	218517	199266	203352	245935	172924	227031	166510	226033	198772	147283	1189555	234294	246230	228072	385504	264240	78308	316197	255047	338758	243893	240283	299722	186437	154553	150890	275263
P53041	1	1	20624	7104	26590	23470	24749	39000	28530	17309	17686	17305	18431	19263	29473	10817	19419	19016	33853	16216	13886	35779	18202	20287	20440	35974	20290	15580	78241	24919	27506	17959	53784	31591	21287	14984	11699	34688
Q14254	8	8	99703	35755	60304	72321	94321	81245	78133	64856	44371	63894	60446	65390	69635	42446	70544	73049	69902	40738	48254	91488	64490	72936	76295	106580	95409	68356	126108	61731	125955	83406	77843	107232	70154	49426	42989	94031
Q08431	1	1	32896	15147	25663	34382	70552	43064	33709	43918	17907	46296	42392	43956	42354	28047	24139	44967	29778	18300	21147	39185	43303	18856	55773	48531	76404	26705	30282	21701	43898	92024	18410	23576	33910	33357	20215	38387
O00483	4	5	167837	88366	106585	92444	356295	151486	97358	252470	75266	77000	320117	359711	281762	221356	257041	256235	95645	68126	258624	160409	323247	222294	272520	142034	102610	128679	608229	105702	223293	333685	425706	347388	346468	187800	166151	341770
Q92522	4	4	63606	35689	63185	34736	39396	65234	45626	38227	41104	36965	36927	35660	34035	18949	34631	40617	47073	45838	21607	73013	27881	39844	34743	55730	52358	44216	44900	71865	81634	40303	22712	69558	32274	18551	15942	44178
Q96B36	1	1	28792	18953	24923	34692	32826	52165	37229	36456	37076	24027	28671	34799	36881	21626	29427	37158	44295	37820	24173	59263	32011	29221	31252	51433	30353	33963	44509	45881	44084	32080	30318	40074	32066	23869	15182	46059
P51606	4	4	64555	30113	81801	68953	145946	98865	59478	144744	73361	66169	180770	184845	45782	97290	125014	143862	61939	61826	97445	100039	135047	77633	144144	87605	74587	45754	113085	56545	75237	136295	85276	106114	120024	116797	88675	51626
P00505	31	37	780364	923250	179786	152046	345091	154373	509341	494724	153369	111959	502559	557553	470228	360916	362454	493589	559494	375479	440997	166281	500043	1029883	445972	232047	148513	1195473	1583834	109183	1071617	330331	1119003	1464168	593816	315068	263156	573489
Q9ULC4	1	1	4136	3102	7274	4553	6396	5695	8288	7278	4425	4625	5019	6104	25853	3784	7780	7258	8746	7366	5780	6810	9042	3854	6158	7840	7324	5732	14033	13137	7751	5729	9475	6348	10290	3273	2925	36282
P27694	4	4	63032	14164	115536	56159	56996	99689	78032	60756	85001	68660	59794	63180	58875	33201	47351	61899	79738	56729	36701	101044	57938	56869	59022	81681	95053	31646	93239	82126	75078	53675	59412	78355	54749	42102	31849	71773
P05198	6	6	136966	44416	126573	135491	106941	167264	130746	95015	100756	84721	92945	111416	123663	78964	106893	87700	112714	87205	75648	189720	104970	110353	110014	167507	107571	63935	122997	123775	183464	100753	84923	157134	103228	88430	83618	147330
Q92499	12	12	239136	54603	191824	167999	306399	212060	123206	196350	155681	203973	143999	215407	156751	136385	157839	207504	173370	116730	135583	211752	187583	174174	227264	241451	265126	66731	228507	110843	312870	314921	142496	248683	169292	151718	104398	176950
P98160	68	93	606072	209954	413347	430429	473286	448556	435726	471587	316749	354906	399626	472764	293810	309407	538238	515142	453748	366707	296772	532995	417762	228986	587643	620407	472803	352374	439712	519714	801112	453717	306966	355747	371483	402051	372383	354346
P55268	30	34	204538	892121	247224	118024	130126	155201	332528	210461	193535	114525	116001	117569	467383	66165	105380	194277	364733	227068	78964	167903	105183	96154	98594	184307	172855	743507	447425	359512	305040	129179	269352	158275	91324	70136	66453	585395
Q9HAT2	7	8	182367	32763	90634	111585	125625	118043	78320	149256	81448	71798	139058	148261	178580	143548	115979	157398	79933	66521	134119	119960	207146	145063	164236	144191	94581	49847	184857	76487	243498	118109	122305	198504	167812	114988	87285	201477
P08185	3	3	76868	78715	78548	72682	107238	91640	74681	72908	63227	62262	70073	70316	63404	47937	66107	71394	74044	81070	41282	102062	67191	64355	61046	96373	91071	128068	85890	97509	92265	103176	59497	76489	61524	48461	42482	81092
O60763	18	19	178675	87245	111590	100887	102393	120581	133141	129336	105690	96688	110380	114015	211817	96537	131941	112702	141606	133825	94869	150928	124386	109644	131774	139127	113812	105741	165172	141442	202416	116348	128592	139412	116784	96294	95232	245042
Q13564	2	2	38660	4891	28470	16568	27825	22395	22823	22897	19945	21137	25577	34507	33706	12271	18356	26039	30427	16506	14161	21365	21311	29632	23696	24298	31186	19451	41107	19111	54913	21133	30701	54733	23329	12794	11237	43399
P05026	7	10	125783	31102	64081	87682	324154	130303	125568	168015	58879	83452	320385	352063	605348	231964	256891	200177	142676	80267	421303	156318	346621	126255	210698	118347	103607	51992	125457	92073	178075	307574	64822	180862	566567	140002	169279	743805
Q13586	4	4	33722	12725	32433	27806	47733	48430	31716	34276	27482	25945	32845	51321	49016	26352	31801	39176	41849	21157	19844	60636	36536	33303	34411	42620	34306	18793	34451	26646	55040	42550	24926	47466	26365	25213	21405	53664
P05455	10	10	158739	40617	154450	172547	131137	186642	120446	142760	105456	102282	142151	170643	161542	115287	121527	146436	133196	127122	107996	208490	150711	165706	140706	215802	130916	57094	115564	148215	132794	123509	149412	238726	122089	100319	89237	192624
P17516	1	1	33955	10910	66187	42356	21551	23379	40094	46037	31667	27519	29577	30780	4487	30045	24930	51591	41828	22336	20366	23025	51069	37439	40115	70523	43422	23911	129286	50557	49217	22116	84409	61855	30117	23584	16812	10559
O94906	4	4	70874	19840	57032	70844	58802	90519	54392	42380	51244	34856	44853	52453	60401	39010	50215	45430	60203	43036	39502	100132	49674	84096	56703	93807	62637	31080	67676	42795	103684	51410	48340	111914	50624	39437	40499	70752
P04271	1	1	13767	95099	86113	51983	72723	49372	104732	74896	55532	117137	88219	121444	11872	43951	28863	75438	103484	30814	40290	46507	53989	31919	72422	71854	127383	160163	37930	69424	28700	70207	26257	61234	49845	51877	15536	15288
Q96FN4	1	1	10921	8663	8946	8552	11785	16767	10303	12032	8421	9800	9790	10325	19274	6281	10036	14001	11245	12736	6935	18334	10278	8965	10827	13479	9279	5703	10127	12072	16699	10308	10698	14545	8457	7939	6308	23821
O95379	1	1	3263	1510	12086	7369	11817	18532	20793	9138	3852	4959	8840	10796	4938	3811	11709	8388	20632	5307	4086	19769	10699	4776	9521	26162	13611	3104	25521	15035	10281	11225	9261	20790	11029	3232	2641	12655
O96019	2	2	35822	16857	49914	39774	39429	52589	31674	36127	30909	29931	33219	32411	34073	20500	30922	38725	40266	26311	25933	63236	33486	34340	39018	65054	46700	21800	43611	29900	50528	34583	29041	53151	34006	24166	21003	38952
Q2M389	1	1	1182	120	1522	1093	1777	1782	700	1192	852	480	1281	1061	1282	480	1140	961	490	820	773	2058	1291	760	1291	510	1023	210	1572	350	800	1504	940	1061	770	380	180	1979
Q99715	44	46	210277	47351	164335	189461	181394	172782	150659	204414	114196	117494	186023	213228	176973	154357	145297	230493	158494	98549	112914	180720	224509	130521	188548	268661	192526	84581	200981	141105	356994	173460	125207	236115	159038	125945	100017	216803
P51991	10	13	86553	33553	204098	211399	121628	223746	180780	147945	160616	157741	142335	143372	188212	95623	114077	139778	163863	107795	130458	239850	134813	129480	150574	293698	208444	52496	176757	142534	116018	126151	112131	181143	168717	104465	70438	225374
Q9H1K1	1	1	268601	44447	162766	277001	155307	283848	205298	76314	123527	140846	118022	131529	169891	91353	129841	132472	212366	130973	93627	284304	122001	165456	135460	392424	177068	64049	319688	160691	353820	158916	237315	230853	129714	96748	90999	195928
P08195	9	10	157525	310871	220038	185383	173356	184607	244669	195358	156544	131234	173626	192667	170425	129625	178403	215777	222753	240606	149354	206927	184880	135011	183547	252592	172835	392564	220566	325929	211820	170936	151330	198278	204392	128372	111269	234840
Q9H008	4	4	64091	31695	53245	44154	109144	78056	51371	109810	40481	28340	93552	111870	36020	87082	81466	138422	58367	42961	66281	97078	123964	57756	91401	88958	49547	47581	81185	54629	104284	109807	55734	91791	86787	57451	59876	36101
P32929	3	3	63087	33755	64716	65730	95534	75771	60851	99870	50440	53498	75804	74131	82113	73707	84982	107897	71547	56845	69976	74757	115960	73281	107494	83470	84829	86130	105795	75324	98588	107618	81518	107342	120626	59849	57525	96505
P04217	10	14	216632	210533	354111	221216	537351	304054	328292	278990	254267	319684	267235	297855	195245	180180	227152	297205	360597	199942	191796	320495	260229	172394	261784	289973	450249	406075	226253	281692	279671	511546	160749	251566	272024	175123	146840	238754
P43686	6	6	23269	16483	46375	37611	39443	47273	41079	43287	37438	29455	39317	41813	37485	27130	34108	46514	48389	33771	27911	44550	43545	29518	41236	61337	49982	26020	53703	41762	34638	39816	40952	46835	36145	28101	22440	50493
Q9BQI9	1	1	5114	2071	10603	5643	7356	7832	8826	7539	7358	10469	6989	8443	4604	6325	8532	8130	10757	9751	4456	9116	8805	2828	9087	9724	16163	3593	5966	13126	5955	8458	3764	5378	7134	6131	4946	7022
Q96G23	1	1	26026	14208	28097	21846	35842	59093	29863	32638	24308	21787	30006	34096	23623	21114	25141	30434	34778	27462	25547	66118	26303	29989	28083	30722	29588	18487	37840	31435	32272	32539	30839	35731	31556	19900	18909	34432
Q5SYB0	1	1	188367	30189	143616	277998	212758	267254	161464	168927	127456	177241	117074	146287	177451	120337	170729	208469	198115	104218	164540	339003	151070	146303	210014	349349	226693	41093	193055	111298	216628	169404	164885	185906	190611	171126	141987	183275
P48637	20	23	752876	138083	179033	230201	265209	250881	234520	285445	177343	214974	248072	261035	214358	276415	220559	295482	179745	199743	231723	249003	375261	695409	275885	300557	284616	192409	425482	166612	1001665	260466	318175	950098	297335	180031	176419	263661
Q9UGV2	1	1	35043	4966	21524	22553	18519	33313	15310	14147	15805	15371	16223	18521	15602	9196	19237	16159	16596	12639	14884	34628	15945	28169	16403	34440	21711	8013	24777	15560	52858	18987	16415	46461	17544	12366	12134	30644
P00533	2	2	45756	23056	62948	31400	37895	58438	82301	31747	46440	31785	29549	31302	47334	20538	27095	36944	96383	53060	21491	80350	28896	42705	31830	45603	46748	49426	44732	63751	53495	35825	26811	57622	28472	20335	18359	57740
P63208	4	5	170389	51004	225773	150216	166462	146936	198141	222747	185706	151907	143761	146965	183454	103518	128336	224895	171914	148527	131143	136630	144770	167816	144877	246682	170679	84760	151152	178483	300061	154600	124308	190543	73545	99027	86497	213887
P63010	9	9	228976	347044	255270	159607	265258	145377	238769	218680	242728	251062	184390	207865	80152	189644	135087	298764	327086	317615	251098	186911	178295	225692	150730	174185	141722	473118	231518	347696	218732	209101	298969	257582	151629	174373	215080	162062
Q9UMS0	1	1	31462	29130	34670	24625	57755	37218	32473	56867	24931	22848	66271	79606	74959	53744	52819	60777	34960	25040	56404	41717	76730	51808	63222	31579	25917	43419	110662	37692	45339	58364	77163	76691	68684	41747	34282	100795
P02549	25	26	110382	110531	143096	106296	117217	153894	202915	142525	109667	96997	138856	117487	113231	91122	122429	131772	193247	107603	110504	149601	123711	105663	135958	145734	133264	195657	185246	153013	133421	127275	127806	137077	148345	105389	78041	168820
Q9H3Z4	1	1	19712	9492	22138	20630	24922	31853	21009	24044	18714	16819	25495	25553	42689	18148	20423	20273	21872	14086	18400	32896	24561	20624	23911	28715	21235	21691	28277	18743	25566	28290	20931	27436	21948	18295	14658	52621
P21589	3	4	88112	55851	115082	68600	104232	236309	115664	127112	103944	82686	105993	121140	86202	74722	90535	125492	123907	118790	71637	257624	102443	70988	103527	104245	111935	114725	116985	148347	122437	98987	93259	103938	105854	68474	63370	110033
A6NL28	3	4	113485	30661	174804	96479	190824	289043	104401	140554	138598	124109	120002	152016	85153	106672	143952	159609	117688	142105	98175	297230	155486	96538	147302	134512	170059	46894	164652	176038	143279	182977	114047	142281	129854	102868	111497	110193
P04004	7	10	353992	217480	365060	212919	896562	346889	440827	829172	275501	392418	557978	604726	217591	345898	346916	858618	441553	268466	437663	343545	469727	167570	547550	269287	571707	408840	285221	340490	457926	872166	213117	251623	583125	394822	242584	306772
P31323	4	4	31107	57597	82879	34359	67580	50172	86786	62294	49619	56482	68097	69831	42755	26278	47982	71671	91020	67112	46009	58861	63350	34609	50925	60058	83843	120885	82590	106152	57538	69140	49465	56386	70959	36226	24940	86443
Q9UJW0	1	1	22164	10768	23617	14517	20066	30477	17635	16683	16105	14928	17627	18518	18561	12472	15884	18393	15078	15447	11648	34949	17499	15675	20312	19589	21371	17201	20903	19572	29522	18520	14436	25862	16067	12034	10970	22236
Q9NR31	3	4	102230	34314	82487	88144	113204	165633	63501	99509	59708	53502	111008	115691	141124	57454	118838	104770	66342	83228	77616	178637	115120	87423	108363	122935	75183	56225	113078	101311	147836	112967	81167	132254	97776	66881	63412	163477
P28074	2	3	75658	39351	52711	43429	88540	43797	54802	81304	38317	29337	78738	93525	42564	69852	76801	113295	60128	32698	69006	50983	103304	66589	88991	62093	41875	121036	56297	47774	101400	62135	48403	99515	85506	64936	53392	55264
O95479	2	2	52783	19391	50170	46432	87952	72745	42628	72013	38652	29722	88946	88510	22018	61136	70674	72774	47835	40135	68890	65239	90377	65230	67963	65934	41597	33145	132752	57716	76412	85750	85978	90540	91226	45904	48863	80992
O94979	11	11	121484	34779	129615	109029	141037	195661	155221	122721	104324	84398	131236	144445	186016	89682	116828	160813	175409	84631	97242	195177	136642	117169	147528	159250	115441	67618	209476	120938	165242	136727	139863	154243	145304	95416	79503	240936
Q00610	50	62	285730	252968	503238	262614	543633	392679	271846	285885	467022	291885	302086	307315	1069736	316135	361148	431533	432078	685023	353045	466923	443571	237709	423171	341336	326166	515204	1557918	1123123	409637	520405	1192022	347836	529067	255253	278661	1399816
Q9UN86	2	2	105707	32472	108436	91985	106031	158815	87982	105516	84076	77432	88822	102689	154393	79228	92208	112053	90163	79611	69953	171301	113199	99871	104235	127048	98676	55212	113935	103444	141404	101287	75218	139284	94845	69816	64202	199678
Q6AWC2	1	1	121434	1309654	609583	49061	385783	89565	834187	466067	442995	241575	153113	202832	56026	71622	151697	584657	932124	1181592	259627	112602	88691	158988	57926	70600	269968	2227708	428617	1305891	158255	196823	327107	248688	308901	39568	127974	355026
Q9BZQ8	1	1	14970	6442	17020	15695	15546	20881	20052	13953	12976	16884	11951	14497	7575	8384	11641	15881	19010	10231	8941	19761	12245	12659	12031	25394	18696	13001	15412	13893	22709	14626	10675	18644	11747	9798	7401	11149
Q9NRL2	1	1	36656	6801	538415	219640	311275	22184	493160	149096	439582	91234	166293	180324	157629	185257	194892	166450	524317	176962	293911	23747	237840	145332	284291	282642	116642	9815	264811	214836	43321	292047	207331	206274	377099	207190	142535	217206
Q6P1X6	2	2	73623	22786	43002	65952	60454	90237	35942	74432	33423	38235	85722	103643	84699	63729	65457	78939	40130	32161	66619	102237	84379	85919	79112	91206	51692	27029	105760	51235	99374	60805	71326	103001	90024	60895	46291	104108
P12956	24	29	296448	150279	274424	226669	190686	411254	275308	199218	233845	208544	165273	189756	229481	109194	171195	221059	320511	259966	137272	485116	152532	304097	171145	314037	253740	240638	284773	331766	423346	178408	202958	441197	187468	125812	114361	283962
P29144	3	3	38394	22642	65795	45750	61412	57664	49812	39258	49502	39681	36273	38447	46587	25849	34411	39829	51166	28880	27490	49642	38399	36244	43605	60740	60071	56703	51311	49565	61615	58174	38331	45766	37605	29076	24708	57759
P11217	1	1	18379	15588	23205	22903	18047	26020	23431	21487	19123	17519	16466	16554	75614	13255	18898	19736	25237	29484	15522	32911	17425	12171	18731	30411	23913	18029	46838	37912	25902	16524	30287	18298	20405	15125	10721	105509
Q14157	1	1	5927	3787	8563	10873	7980	41698	8396	8961	6533	6678	8551	9809	13400	6604	6677	9916	9219	6014	5791	45466	11271	7288	8009	16733	7833	4789	14717	8101	8144	7951	8517	11731	8821	6203	4315	15667
P49441	1	1	9651	4473	9525	11884	10615	16753	20496	8143	8860	12105	8610	9224	14324	5831	9089	8856	23674	10878	6621	11751	9383	14195	9954	14571	14071	8446	14396	12915	14646	9229	11063	13407	8043	6062	6070	19368
O96009	3	3	100492	45503	101514	78368	234494	175951	101793	194444	95504	106466	219655	226459	76268	150909	157510	215438	110055	85529	191427	168215	203958	90687	204296	92276	104633	111059	98241	101772	108322	237770	85198	104405	227189	139809	107984	73996
Q06124	1	1	17666	7881	19734	18661	21015	11323	19829	28612	14375	13277	22848	28600	20977	16291	17743	30684	21372	16030	17453	29470	19618	19069	23628	34188	22522	10085	26559	22400	30123	21147	20901	31968	20427	19355	9038	27084
Q8WXD9	1	1	13397	22169	27508	11233	28790	20026	41736	33371	17652	16036	17874	18508	25622	9935	18701	32134	43699	34273	13226	30115	15987	15977	11220	15239	17555	50952	20517	51238	20727	27223	15805	26416	19032	8148	9145	35990
Q14449	7	7	128858	73048	100682	83322	154614	117702	101946	116183	78564	72843	126976	137341	214797	99612	140668	121254	99282	86904	107825	118132	135464	136204	136502	117883	113177	58623	209108	102002	182063	145206	172656	177395	133764	92994	98389	272785
Q4V328	2	2	38488	12618	39671	32138	40548	52916	40187	36482	31531	26803	32169	34092	42422	19323	28655	37084	39230	26626	20830	62865	30845	30236	39905	46600	36316	29947	37122	35053	63666	36260	23079	48831	34033	25610	19642	56520
Q92626	10	10	71461	37575	77791	55659	103883	69584	76223	188917	58880	50348	102701	208213	37626	169035	78040	230675	83809	42728	182341	66849	126383	43344	115745	75862	68431	69986	64896	46501	99695	111136	65437	61944	113362	123483	54221	42303
Q10570	2	2	176806	245462	421626	155825	377765	487087	538291	410302	339843	200860	250285	280526	82482	106897	204588	438731	548378	316442	175224	520784	148118	241504	135831	210134	280259	414802	168857	427970	223227	366995	116415	330058	207941	98484	143802	96791
O43670	1	1	31459	6003	27196	19693	25891	32997	18728	21266	18136	16036	18242	20877	27726	11262	17898	22890	23111	12578	13446	35205	18075	26404	23718	29671	25419	9763	31488	17302	41519	25271	18535	42451	19473	13429	9506	34863
O43175	8	8	145491	103119	333795	62127	167985	50419	125547	354302	288478	66847	202599	222718	43704	174031	196740	387569	117599	161395	161601	62663	233943	226548	199654	81448	63617	158062	97551	181714	189225	152239	75487	290511	211070	137173	138964	51052
O75874	20	23	190957	452205	334711	162657	522373	327154	332332	561303	234869	222360	479730	533748	165063	395037	420622	606722	301761	281134	285238	344780	567274	180553	467815	238019	303692	671677	350844	356377	249265	470603	255068	264979	411733	317442	273329	233402
Q9HCH0	1	1	6484	43657	5607	4959	5210	16869	8907	6775	3804	3710	6624	5988	3486	1991	5523	7912	9731	5325	4471	19107	5589	5569	4278	7631	6018	34332	6121	9341	12263	5596	3207	9944	9186	2404	2494	6544
P36871	25	28	334209	107816	313425	195971	320469	213925	205198	360783	250616	226950	380012	392791	274558	237979	287711	344525	126983	189670	240070	230253	332426	287747	341199	263836	303017	163766	559702	167700	428902	304218	406123	396379	308576	232034	200098	458619
O75569	2	2	34169	13187	33287	37439	32657	51571	34498	30803	21667	21536	32318	35992	45391	18810	27652	33629	36906	23867	24501	53829	30035	35773	35954	54198	28844	23305	51215	36129	48344	32366	32068	49070	34406	23257	17498	59057
P69891	1	1	43994	92911	54915	50375	63564	65086	37614	60376	37461	30048	62577	66107	64168	38119	71679	48807	31890	44556	42793	59561	75545	45752	69283	62005	34911	170844	74715	56696	64785	65889	54484	53938	59583	35832	46830	77194
Q8NE71	2	2	15892	10207	19128	20448	21316	39348	20117	18079	14130	14480	18113	19575	26786	14233	19982	19528	21837	19082	12350	44532	22944	14590	22982	32782	18913	18351	26154	25319	23969	20835	17696	22944	17240	15254	11642	35776
P60174	19	29	1974511	262863	3238890	1781066	1219569	2244581	2497850	1389215	2557060	2869230	1200474	1343514	1250012	1014351	1058578	1496086	2736800	2059027	1017574	2514570	1425448	1074112	1285711	2466880	3887590	449667	1331349	2695580	2670350	1130644	951047	1582161	1384673	899384	737400	1568453
Q16531	14	14	87120	219275	334301	231319	208341	184441	340957	290072	253324	319414	321056	354491	161416	180678	125649	308066	337505	259030	176195	177790	261307	114096	280726	322327	402575	107804	265698	350293	127512	207675	179663	137919	234990	188930	86804	214494
Q08209	1	1	247584	99416	135743	206342	302560	821502	295677	326452	123951	320395	308512	315571	140387	216388	320140	348752	312619	303486	389652	843632	295002	222139	353095	254704	374779	11488	548813	223277	299982	267478	479677	273181	458171	272955	248390	219182
P11172	1	1	18695	7759	24451	24535	37536	23058	24082	51346	16897	17752	49431	58417	23914	38035	56530	56635	24837	16543	29106	24852	47727	22894	53981	33020	22567	11694	44158	24872	26119	40534	25324	28443	33320	40092	36591	32083
Q53RD9	1	1	84776	20204	34264	57082	110405	75748	36194	107784	37524	34822	92619	97754	45228	72976	90773	103604	43577	35798	48874	86551	97821	46856	102337	72869	34394	86627	59276	48025	96845	116013	45612	68251	60285	63406	49973	53550
Q14376	2	2	215559	44257	255864	303089	146101	287941	163692	135366	231394	352837	137825	149999	132301	55932	109513	149228	175812	250350	120342	301541	96295	112462	134512	257370	479207	60510	128266	304383	265867	117500	77443	159287	153984	100855	69372	163336
P38159	3	3	173349	63763	159064	127485	218446	197720	137795	216547	125487	94357	201741	232614	203801	156481	180475	225644	143567	121272	160997	205990	205821	245971	172504	172108	126768	83311	334408	129334	242246	217677	250929	334943	216639	122004	127599	237329
P08559	9	9	365866	148887	307230	211995	475287	340220	342246	280916	224455	260072	328394	354129	351189	253256	282642	285609	346743	221202	334983	383251	329819	386101	335151	267479	288218	128173	734781	261067	468886	460216	526445	557379	425168	246081	190008	405234
Q5JRX3	10	10	59626	38592	90466	77730	127952	106633	117807	105932	67731	63821	96889	108104	79968	48396	72017	110047	131212	45601	56021	141984	71705	83121	84486	111701	78608	52665	119696	61913	88390	118474	92031	113220	72175	56378	48170	116109
Q9Y2S2	12	14	196377	1241832	952682	92396	852653	72996	568626	1040169	789799	274529	811171	549019	1195221	779243	487704	982520	507478	1258765	449027	78107	443589	201113	414252	133786	910283	1353737	709636	632873	290917	843292	432309	447978	868265	660682	488755	799198
O75367	7	9	277183	82020	272262	246525	231994	274271	176185	165500	221766	166408	173120	198758	243495	146057	220661	167663	198092	172086	164387	282941	185690	255837	203629	343001	205342	187905	267321	200465	355155	224879	208977	337180	189694	150391	164073	270665
P37802	13	16	204330	972600	507937	301866	298223	608584	549872	367107	372954	358981	293244	313427	296493	183555	320231	425988	584921	700767	307948	671571	275568	313581	295194	447577	493108	1284512	657625	857303	313147	300764	483494	440186	358018	201034	207708	380755
O00303	7	8	354732	71748	168865	227566	247139	207727	202929	283133	140755	177889	246184	230904	120125	184751	194428	242538	130225	130813	172653	211451	243555	243172	265890	291455	186541	62712	169238	173034	326783	282039	144598	287849	222253	185026	146440	188601
P51610	1	1	16280	5840	17533	17688	20629	29260	17343	18857	16622	15913	17824	19126	17125	11941	14661	17997	15017	10549	13609	30249	15896	17901	18891	20481	25258	7050	22809	11408	22118	19432	17987	29231	17040	12810	10101	18300
O75369	75	90	267253	166597	300536	174762	256030	270645	312838	261492	231114	250259	207218	248587	435244	162479	193340	300153	316752	232302	205089	331087	226677	175690	243618	234451	389474	247685	244447	299891	364546	226326	181151	263333	259529	164918	129849	524071
O75608	5	6	207822	33760	117107	109107	200036	227030	115240	194085	87846	103142	173625	185343	220110	123759	149425	194184	124107	101899	140174	245287	183270	182168	187864	150817	140893	153442	300104	145930	261226	187142	205661	256332	165071	104481	80482	249371
Q8TCD5	4	4	60060	48649	93509	61130	168283	89962	92599	110512	76640	122164	119442	128946	127811	96262	90615	117256	70994	83173	90637	101892	126552	73166	115432	79488	154303	70468	160967	113058	72373	185667	108449	85670	124235	78247	54494	146009
Q9HAU5	1	1	115631	21956	88038	115111	119936	117556	171163	123704	61315	61102	140915	157623	232460	96818	106235	133114	189874	51627	97607	138321	136964	127517	138551	167242	84722	46953	234247	74335	160619	120068	164219	190337	125885	92750	66184	288870
P98095	4	4	34414	27969	55958	87097	61224	61161	54769	46455	40490	47685	47596	58987	36398	37876	41334	52206	60622	45832	39459	54297	47585	39516	46935	122346	66957	64337	47183	53520	44742	47982	44258	46204	48601	34901	30990	37236
P10643	6	7	68303	90082	104343	83130	175363	74393	91346	153735	84386	95522	108442	131285	93094	77641	118843	179785	87153	64541	84781	101930	120188	73087	173689	107640	134817	131154	106625	72834	90720	169338	84273	96189	122059	120582	83113	118259
O94855	2	2	40034	27377	52451	55070	50017	116428	60091	43058	40545	43944	45073	48105	47574	29323	46947	49476	63116	44739	30859	126163	41741	39386	48405	78962	59441	47576	58898	60400	55357	47397	41399	59875	41277	32456	30723	59637
P11021	35	54	477351	284423	824186	323966	702591	2134923	709079	726740	736327	571368	597974	509889	354369	348426	553452	628877	576035	785853	547931	2255028	510745	545078	380927	916528	672390	269650	743930	743060	551327	564539	574316	603926	759205	321228	400850	518388
Q96CP2	1	1	17317	1981	11925	7106	7537	7154	6896	7415	8968	6067	6204	7385	6663	3971	6667	8452	5323	6005	4066	7800	6197	12213	7733	9493	8771	2494	9558	7881	25179	7101	5746	19098	5483	3805	3651	8645
P01833	10	10	182037	201303	226442	120283	296661	203857	226856	262401	219304	182702	248951	271030	187216	174494	262254	287139	261023	258964	303774	204763	253281	296301	210414	191971	213668	263144	442352	242180	225078	276382	369005	439010	359160	153696	200421	292577
Q96AC1	7	8	75660	62606	107871	81314	114462	92943	108547	100965	83111	84005	94351	108550	61553	47037	85506	100541	108176	84528	63839	104388	86150	60640	105961	121597	109934	94461	81784	109904	98057	106201	54730	90179	91074	68336	56402	82653
P16219	15	17	162633	169701	232389	124528	223516	164658	225484	234362	187785	158161	248720	267425	641827	178405	204438	249706	180306	203583	147879	208697	278857	160060	226653	156948	205995	290348	299670	216985	185109	225223	214101	221655	214867	174262	159813	815983
Q9HB40	5	6	95781	34237	107712	78986	120426	138746	108655	144245	86623	67250	149950	169791	147066	149633	142203	170496	125338	70855	117720	156189	205857	91674	132926	110890	95907	61807	186957	80966	119952	103851	136591	129437	158006	97271	93540	184469
O60240	25	28	115423	387295	152945	126335	209461	177184	184241	327975	116202	98968	350483	365041	123926	197231	218031	401273	189685	140485	148436	192550	281863	133779	264340	181610	144341	609985	224847	175907	156952	196997	160354	187706	208373	171141	153188	172851
Q92598	9	9	66665	27758	73735	111014	88239	159067	94663	81787	56647	70148	79713	81665	97969	67531	69185	87344	101119	63705	62361	176541	86961	78814	104212	147944	86621	51653	126996	83459	84309	81332	93259	103138	78854	84767	50337	120346
P55157	4	4	28465	87051	93843	24844	67177	129519	74889	117213	79510	41498	70452	79933	67870	58715	88509	127337	85799	150518	102187	156727	89287	27372	65169	33180	41740	116744	76961	121729	41110	74642	87015	35386	68298	42305	55939	78611
Q9BUP3	6	6	92584	48650	99281	94022	104923	163857	95830	80166	63096	64687	80388	92612	126343	64023	87010	90244	114463	75083	57714	174746	78676	115593	85646	125231	86849	96803	243242	102297	125453	98752	177743	176332	70432	61918	55420	158674
P60981	3	4	44294	27944	175833	182601	121504	127913	132784	108482	105180	117731	125243	138725	142843	57647	87204	103148	138302	105964	95349	150290	93164	63178	142029	267851	188456	63354	75536	160553	76546	117707	45865	108137	142928	83907	45503	189402
Q6UB98	1	1	18748	1699	42861	18419	7387	37144	22860	5895	36535	37976	5357	5081	14335	4415	5770	6435	24726	30735	5518	33222	6347	6557	7463	27848	42588	4560	9187	34591	24087	9424	7131	13399	6384	4964	4255	16783
P16401	4	4	210055	517956	1028900	380826	683088	484373	204531	577025	868830	902324	493856	546800	251423	457201	289428	602462	212138	204627	460679	517174	651675	256835	590532	533592	1183514	839090	157281	265686	287914	662592	460066	360403	596437	410176	210388	315814
Q86X76	2	2	116833	45520	137329	95618	140538	157522	109222	151988	103408	116830	161246	174835	92745	112548	123243	167863	110086	85979	102928	160281	158388	103174	164215	134681	141904	79253	137196	120415	158559	145808	101886	131299	135581	112059	81296	90201
Q16775	7	7	123757	73400	131242	59352	201429	81614	120759	319932	97918	100543	307544	304865	122370	215544	212411	337886	122985	102816	154143	81982	322167	124333	226758	93506	140758	106136	171667	152185	172402	195370	122770	175881	187128	150924	146958	164617
P29536	1	1	9208	6683	18646	24853	18508	15736	23103	19595	9244	10489	16618	16819	8782	8518	14223	19765	24596	10571	10621	19213	14255	10252	18856	32057	14611	10224	14247	14794	12031	18983	8229	14917	16529	11490	8866	12223
P24310	2	2	38662	53819	56301	72915	84140	65967	50333	85987	45621	49928	90771	102373	60531	73258	74018	76953	47060	52809	125084	69521	105426	40073	95048	76555	60327	95247	78859	61678	49058	87550	73271	50305	158488	68399	263504	73694
Q86WU2	9	11	171157	73596	138374	85520	165791	152984	81131	236887	110021	99731	191400	232483	127702	163338	184042	259219	78478	76688	134138	160329	218416	214447	231175	124577	142124	103882	258630	109859	243052	171922	176416	309718	181116	155106	134895	149185
Q9NZJ7	3	3	41397	9618	62805	32709	50410	55161	47871	37067	28360	17232	59290	63024	69886	29795	46877	42054	55019	20449	31197	62815	52754	33081	63489	112952	37873	17042	50168	76883	95741	54631	29886	63216	50193	31595	22607	76867
Q04446	9	9	63980	83658	123328	85316	122654	105622	132231	160587	87532	89858	133315	141607	73643	72864	110240	184628	139961	98198	74237	123168	112266	51688	114713	119074	122057	133508	111447	151492	78143	108711	68638	78096	111220	75156	69048	98024
Q68CK6	8	11	66280	30535	199429	165659	573715	82295	137055	1111957	148273	76483	1151464	1239788	41113	684367	740341	1186722	142471	85364	487713	91971	942846	132165	844720	225865	101050	56531	557609	115749	88593	546634	417836	177998	645217	607485	522046	45610
Q9BXF6	2	2	19229	3517	37038	18366	30151	35326	19250	27206	25702	16717	22877	22097	23876	18978	25453	26800	20978	15564	16177	40570	31728	17319	31835	27606	30828	10703	29000	14436	28140	27023	21644	25170	21772	11549	13796	32136
P48728	1	1	11683	6904	12727	11192	15359	14426	11974	15928	11486	11131	15853	17180	26127	9981	12981	15730	12840	9637	14959	18838	15042	12700	16167	18084	18838	47711	23634	10044	16164	14319	13053	20714	21123	9357	8869	39753
Q99611	1	1	29267	10490	34209	17032	28874	21458	17972	29227	26287	16306	29947	36305	31435	26970	28772	33079	18456	12907	18718	22562	37528	28190	35466	24769	27104	22825	35118	22714	42233	26377	27005	32824	26765	26599	20306	38899
O43504	1	1	106926	27333	253777	140182	117536	120984	114505	106533	207601	194405	113842	117822	114270	86998	104871	128982	112143	159081	86571	128171	126900	89676	121777	183834	216857	45279	156017	184762	149513	105527	123568	124096	114713	84103	76973	147512
Q96AB3	7	10	113907	71659	146737	86324	145913	157702	119360	212032	111974	93190	228644	254645	121185	161166	143834	209282	119092	106796	128996	174456	241446	120228	210119	127804	128818	128124	255577	130688	154125	148514	173729	175788	174218	145763	97024	165873
P10809	48	66	1031906	181717	388386	647089	1110968	871961	843585	1247612	312737	252485	1513708	1636683	1207014	1148807	1016858	1310830	892346	272144	881351	948839	1609049	1421008	1254470	914148	344764	306364	2029630	347719	1410266	1075485	1463872	1973081	1206361	890014	659740	1446508
Q04837	6	8	143481	51540	178054	123974	161882	314665	139994	157163	146192	100193	150601	171120	219007	128400	131583	184765	165797	111458	150719	387721	175856	185529	171410	165019	162610	51084	379206	133253	186425	144718	263508	317546	190192	118799	89693	262165
Q15363	2	2	25491	9069	30076	19996	29746	40329	30687	21395	20909	14316	24359	27524	46796	14651	24306	23087	31856	22539	14388	47182	23283	23308	25505	33974	24855	24425	42207	37820	38587	27342	22068	33087	26246	12861	14208	74914
O43493	2	2	6007	3931	9697	8578	10258	20789	7578	6511	7287	5142	7761	7973	9987	4398	7796	8368	8382	5153	3896	22947	7639	5019	9165	13469	8630	3316	9650	7725	7799	8549	6209	7626	6248	5534	4690	12046
Q8NE62	12	13	141593	28756	144164	153673	253008	110337	131224	314011	106593	100483	363495	387668	92982	238171	247287	367676	103381	98758	198043	108444	331483	284507	314385	229130	144295	63247	428193	123847	190680	231972	299465	400130	275250	223377	157109	112488
Q9BY66	1	1	37583	15794	42700	29911	43531	58284	37159	33809	32350	28537	33648	37605	42708	27899	40211	35682	40951	36724	22446	62816	37065	38128	39017	43740	43342	26687	49675	43587	48837	41507	34110	56676	29446	27354	24978	50164
Q9HAC7	2	2	50627	27786	48470	46416	89828	44335	41508	123947	39331	35871	132711	141187	40840	53104	70834	136032	45107	46518	75749	44779	78125	57391	118729	63721	50111	36957	111597	52681	73654	86038	87409	84198	99209	87914	49967	48225
P18206	54	60	262479	180720	237489	291598	328929	242587	303817	360452	188418	246690	258891	294071	195910	174272	281545	378291	318579	227728	216517	236345	263888	136983	358526	410612	355843	364661	194917	290890	383132	298415	128875	243493	308406	230283	177312	264340
Q8NEY4	10	10	113094	32110	113664	99411	119411	190015	125213	104049	79770	94435	101273	108531	172626	73665	90539	99258	129432	72548	65026	202470	103895	92171	107958	135983	124213	75270	126923	112019	156958	108144	73625	147063	92955	65129	65534	200297
Q96BS2	1	1	16326	1010	3088	3571	5230	5216	2929	3158	2692	3947	4961	4709	3162	2719	3811	3374	3408	1880	3190	5808	4568	11220	4926	4811	6514	2003	6513	2402	26116	4819	4475	12670	4405	3251	3029	5203
P38117	14	17	378101	242682	284104	167289	517290	231610	266151	632758	215684	175642	675311	743654	560765	531857	493827	680770	287068	152184	457348	244076	765362	428553	645427	230326	224465	414349	931513	210680	519631	508201	649568	599849	623648	435732	341866	718614
O15260	2	2	45376	79013	44860	46754	74079	56026	43535	74561	36304	38505	64875	64427	46338	50895	68114	74162	44496	44109	55278	58469	68155	38323	72733	73302	45432	92454	45452	55160	57816	76264	42253	47907	80578	53950	43745	97600
Q8WXX7	1	1	20283	41760	94643	41367	91162	38721	66034	134361	85529	66307	105708	109254	23313	81076	82366	80866	72918	90921	38451	57278	107121	20782	88905	37986	59303	70468	41879	100036	28349	78612	27903	34701	60861	78947	49848	49499
O94808	1	1	12225	7253	16814	15851	23395	53485	15379	22161	13982	17026	21481	23136	26410	16435	14132	21438	15601	13250	16633	59198	20952	17317	27213	20851	19403	11047	30096	16770	14411	22729	22300	21819	20671	16547	11813	36301
Q96FZ7	1	1	13738	18743	13031	14613	18286	14382	20678	16778	9609	10235	14932	17627	11076	10499	18790	17795	19826	9849	9642	14747	17124	10720	18479	22882	16340	30455	13200	13349	18594	16228	10428	17788	13861	12359	10469	16351
P22732	1	1	68331	69535	88786	68601	86260	79577	112897	90390	85032	94589	102487	101475	39556	66964	62560	79688	109212	73254	72027	90861	93300	76849	92220	88015	116751	72794	72662	73474	93497	89604	57226	93605	89584	66626	39801	51194
Q9UF12	7	10	89528	44470	119199	68006	201189	110219	105511	168440	80057	69867	247630	279954	95664	134553	120160	201347	117963	88452	97202	121565	195077	80526	212573	99276	108947	33755	120079	93369	130245	187767	60231	120308	130645	122642	80591	109680
P05783	37	51	1857108	41806	2137910	883644	1144636	491084	758492	739311	1821736	440193	633412	574737	815622	576751	716045	689135	592825	822016	788540	513201	820408	2247778	990102	1182531	451116	93428	1122596	1063283	2256427	1049680	828511	2883220	1036268	696239	531331	1028155
P08133	27	34	456188	440786	676912	588473	782853	501231	597959	789741	507542	314489	753246	832918	344763	508718	807598	843220	614071	486076	461163	556755	714752	466370	780707	820182	426085	613554	751326	647874	622070	755301	487861	672597	598967	521475	542331	446352
O00232	3	3	23579	59888	28557	207943	42952	183855	44127	37832	111608	139752	32851	34026	45506	17935	30691	42204	45363	114622	24159	58081	30799	156133	34617	176947	32407	162126	24354	67250	38118	37272	98238	149074	33267	23871	17015	50839
P84090	1	1	16920	6279	37057	35820	29617	52592	32772	27726	26914	23134	25090	26549	33846	17342	26693	30657	35677	30270	22467	58378	26509	30996	30342	55036	35280	13233	35363	38314	23514	29197	24156	45031	32955	20194	17256	43667
Q8IUR0	1	1	79423	50149	120976	63086	161540	111126	54913	348906	108329	83002	322540	338468	47617	178028	213553	367448	55518	81553	187114	115567	241671	88310	261791	77115	98950	230831	79854	76730	103372	166425	58134	119713	248972	195984	148295	75590
P15374	4	4	46104	27038	63853	56046	55831	78946	39398	46671	51449	50557	49205	56037	93160	43359	48306	55749	43044	33573	40573	53850	48798	30508	71198	85182	70218	40296	74067	50510	57902	50221	38029	55489	54382	41293	33885	112002
P47985	2	4	100002	39054	113327	68265	156257	90412	112689	154891	90891	84293	182199	178227	149263	119100	136464	171169	118174	99563	132561	106539	171663	100048	133581	110438	80774	94084	165680	98452	132157	151816	116837	143702	177032	86633	83935	192541
Q9Y6U3	17	19	148396	24413	209870	161870	200542	432527	176679	162321	128955	158077	187403	181983	301446	113026	182052	145669	141070	97743	141348	412398	182389	133235	220855	284683	243782	44751	277279	122994	216684	214127	157337	181066	192013	128376	102768	375807
P13796	17	19	76557	57458	194607	358336	158541	482137	166945	138518	153840	168121	69622	75714	68034	48213	311433	143250	172252	194103	57565	525462	71588	115272	101253	492396	229371	67159	279618	277016	127992	174825	197241	157528	87453	69475	211837	77314
P51812	1	1	12517	18849	25954	11085	25419	20427	28107	24430	19069	20566	23829	25533	6929	17285	20580	26505	26161	20408	23705	20531	25133	14787	23614	13684	18009	24553	21958	22959	17552	24961	14591	16772	24031	16646	17419	16736
P41732	1	1	1280	1032	960	851	1340	1620	940	900	680	910	840	1282	11978	680	950	1102	1352	670	470	1622	900	890	820	1240	1100	1660	1070	1040	1580	960	570	1501	721	650	500	17348
P40306	3	4	43023	24790	167877	87269	107357	190512	163443	155183	122973	122956	99672	121356	50329	83098	100153	130999	159727	128055	76519	210234	109297	64711	113466	140609	183643	36744	89659	183975	65908	98637	70910	69557	97116	48489	59580	51538
P55072	29	34	290226	129459	297656	241465	315010	436937	267656	248260	217707	216753	249348	268179	305144	190095	273047	274567	301164	224488	167928	482745	269766	283452	310520	317948	289130	226450	383964	309617	409734	309651	279814	408334	224051	189135	160260	378700
P20339	1	1	20845	12001	36695	24295	31756	25218	30986	33119	26832	27802	26075	33035	42897	16108	25252	39939	33889	19444	19313	35809	28847	22956	27419	35571	33484	34270	35547	26957	26415	29330	18459	35598	27679	19316	14909	55681
Q99829	7	7	165843	42608	293381	133484	202657	128979	433744	212923	223865	174931	157717	168423	141816	236849	234941	214077	430361	120862	250124	129557	318333	124034	272729	200168	226743	95771	339123	143048	201525	196204	225224	194751	318101	203613	175226	158704
Q9NYU2	13	13	124833	50670	113823	97978	172577	202015	134057	130900	89086	79066	124071	132808	122244	93707	111904	136002	135590	88366	86642	220792	126914	122253	139287	130955	120631	75350	193152	110412	177012	155069	143514	177075	118885	95937	81284	159645
P31949	4	5	365513	113656	451526	500211	304094	1235731	397924	216431	326619	275617	164343	181457	115406	121148	284148	244480	443512	388272	177784	1345084	170289	385906	282755	719767	411297	189381	661860	493558	499046	279568	440702	573780	227917	189598	188679	145091
P02753	3	3	57476	167940	127824	100273	220114	60239	134606	611126	103311	104369	565930	810924	51421	385856	435381	685514	157919	115653	204790	61077	535615	81451	259509	157574	120535	250035	106968	148750	101465	268980	58362	112839	259780	152221	235420	66453
Q9Y285	2	2	28019	17599	37919	22488	42966	36450	40411	34300	23451	24631	39511	41103	62621	26368	35353	39093	46413	26069	23413	44783	43996	30823	38559	33645	38175	33898	47957	52580	46824	39883	32311	43765	36764	22059	16807	89909
Q12907	4	4	67137	43503	105235	92607	115186	155301	97181	66530	77004	69596	78851	92864	148977	51474	96847	82679	113609	72904	56619	170077	78814	86134	72188	135142	85492	58509	131401	68677	88085	111961	93094	121363	77440	58256	50345	181200
Q5VWZ2	6	6	115734	75934	128162	110786	148277	141537	112018	212630	111815	107674	190701	202586	129228	150177	146759	224711	113373	113947	134297	143963	207957	134705	184671	145109	128597	136592	313130	152268	163456	162904	224011	206760	173839	120672	97785	170402
Q04941	1	1	39865	7658	17510	12450	12828	71989	13253	7545	14672	11269	7320	9532	22848	6066	9397	9379	11419	7274	5863	77493	9827	30926	11105	23234	14594	9074	17689	8323	54193	8594	12486	46744	7692	7938	6795	26901
Q96I59	3	3	62705	15818	57249	43990	60203	61177	48218	66361	101994	43104	63120	68467	57980	47392	58727	68853	52519	59823	40922	67832	66546	71329	58841	62759	56730	34704	104501	45121	95178	60476	77304	105622	55588	34263	33435	78573
P08648	1	1	13254	5953	16645	15502	21123	47507	23144	14945	10199	14812	14989	16281	8438	8523	11656	16431	23501	11936	8386	49563	13057	8888	17984	25285	22148	7865	15139	17332	18043	20329	9692	14992	12696	10188	8856	12273
Q7L5N7	1	1	130832	14006	80718	113758	68489	158088	64559	52985	57450	49641	48717	52564	62131	36061	60217	60674	53751	54585	38650	169157	50470	105188	77900	155142	73148	39464	94073	68817	190371	64197	64699	147943	52239	47358	44718	81577
P62136	3	3	110345	30302	136549	129515	126461	242462	101066	104276	98990	86121	109332	112338	89923	72834	110364	112451	110470	86718	79898	248689	100350	102735	123277	184813	116582	50147	137348	123101	160803	114582	91151	140967	107660	91011	70340	124132
Q14766	1	1	59684	44210	75965	38105	95907	74953	84107	81403	60919	66560	79094	81186	39378	34567	45352	78089	80156	48092	58855	80036	50797	56399	62262	88481	88333	14633	68604	57233	74882	96945	47340	76062	61207	46493	28732	50553
Q7L014	2	2	39593	17189	46409	48554	46268	48561	30590	45280	39917	41674	48659	49369	33286	136954	51940	49827	32180	30698	44216	48791	69698	47466	62417	66819	47184	35462	55975	38343	60293	46056	76566	60977	46446	51062	65096	207086
Q9UQ80	11	12	132765	47749	156495	257370	122987	280982	137532	133304	129162	116877	131194	146707	196546	103149	122168	142864	159185	121543	101672	301061	130552	144662	138217	362629	156301	102640	192209	144671	185057	119353	136434	217666	132005	105484	75620	228752
Q9UNL2	1	1	12540	11594	23485	13795	21142	68406	25105	16631	14611	15443	18638	18917	16735	10660	18393	17223	28768	14975	12064	60715	20323	14023	20866	27356	21518	20574	22612	22944	22046	21601	13689	24546	17708	12118	10345	25304
Q8WUM4	17	20	163267	47632	139938	125170	180559	168418	223493	152464	105594	111861	197584	226932	211430	120951	159245	206121	153918	119505	124110	179586	173917	141075	193927	178279	145082	64072	216807	136145	208567	180037	124328	214723	183198	107164	101826	266537
O60313	13	13	91999	103153	103105	72874	89887	100463	90520	90620	87333	71494	100422	102458	143330	85071	89753	88708	92199	97534	79429	107652	109547	89810	89071	97141	86983	189777	159894	106689	122080	90313	102577	123977	88103	71386	63986	174186
P49908	1	1	640	350	5831	1821	3217	4456	9981	6619	782	2145	9865	11197	1940	1562	5212	6001	9093	1862	3450	4528	8441	1342	8338	5473	7518	560	11916	6098	2321	5615	2383	3953	11852	1693	1211	6921
O95428	2	2	33241	2757	38371	4608	9623	57132	119356	8199	4195	4884	11346	15739	3801	6919	10327	43885	94569	5618	6830	40020	45156	6843	9510	71979	6970	62483	17407	170398	92949	27262	10916	26746	6427	11381	41385	4585
Q14914	12	15	159253	78332	239479	184959	237591	152478	383865	526615	174945	172937	283292	305928	279165	310975	303025	589337	429844	155611	361564	170404	444054	198834	336770	262043	247748	89671	344123	214896	223609	235229	234353	279505	469344	235931	200782	311374
O00499	4	4	76711	31759	60909	51231	73935	54170	53367	80334	41293	38471	68754	69089	45191	51103	62654	87510	60111	41280	55834	52717	83624	74433	63160	73045	55958	48639	113442	60335	115380	71885	82297	95264	83359	41657	37892	59778
Q8TB37	1	1	3026	690	2365	1140	4444	1422	2551	4720	840	1060	7690	8764	9185	1923	5649	4380	3384	1572	4228	1663	7470	5382	5290	2418	2574	4001	12600	2373	8805	4498	7124	12408	8124	2429	2234	15450
Q03154	26	34	194454	63183	246280	213014	1290346	85790	173205	2158051	185481	103161	2080022	2179529	83262	1984376	1490374	2286721	190315	166848	2302807	97591	2607294	201927	1625008	317514	139130	105681	478636	211686	262926	1280092	370935	298387	2845450	1141495	1093141	112621
Q5TC12	1	1	34124	29865	111723	196035	51739	60275	75251	73886	81974	129007	44856	45610	168120	40283	62812	77742	72937	141424	67847	63131	60229	38278	62750	253122	161614	45636	135270	198225	51843	54281	92234	56005	94008	43691	36942	217144
Q9Y287	1	1	2883	1622	3175	2674	5033	3950	4398	3914	1512	2311	5180	5879	3413	1701	5163	3175	5991	2071	2111	4704	4823	3950	3675	5961	4630	8222	8631	5040	11856	4771	3964	8512	5061	1491	1481	5647
Q9BX66	12	12	80318	138702	118941	97826	125994	97157	141631	112762	101604	91853	127600	115548	90405	72689	84575	113574	149460	84972	55839	123706	129858	84605	122275	156030	119470	235229	170350	113573	118021	118408	94246	119933	87940	79895	62536	119184
Q14974	10	13	115614	38935	107920	125166	111596	199873	94923	80862	84677	79149	84352	90291	83524	58165	90993	97420	96199	77938	63081	214685	83636	90220	83607	207530	118598	73770	127218	97180	162326	94527	91033	131377	90551	71025	70727	130515
O43399	10	12	240372	231940	313146	214524	403865	417719	273940	365473	243685	235293	385795	335089	360617	232035	318323	387367	306602	315549	256567	417910	340807	272891	324209	311092	342844	274154	338075	385488	348598	371912	223365	346495	356886	231930	179632	431654
Q7LBR1	1	1	42243	16629	55501	47394	27014	56732	54236	43428	61316	59868	45277	51174	65093	38057	48584	51157	47758	49939	57408	59897	55850	50704	52448	59277	72314	30687	61432	62699	58500	59064	44052	80488	67699	40157	29136	72703
P04792	21	32	1262872	262707	1450698	1955908	1088840	5227870	2037341	1067407	1168604	2676523	996510	1083881	1926953	1062303	985666	1138602	2186806	1545825	874781	5187100	1422122	1298443	1499789	2525446	3378110	442737	2092130	2112323	1687316	1058870	1529405	1782198	1140221	1148159	693443	2311160
Q9NPA8	1	1	22098	32223	26854	38914	22632	36494	30840	26210	23480	21363	22672	24575	32336	18897	25248	26724	33892	28902	21003	40768	25839	20767	23423	68435	31347	44585	31912	54210	32523	23050	20298	35825	30030	17379	13217	44388
Q9Y2D5	2	2	45109	16442	84293	46207	68268	65606	51844	87904	59191	54176	86110	98414	71828	62838	64925	93930	61692	37433	62521	71957	89065	42038	88506	69275	69612	30671	56174	51079	67895	69599	42543	61022	77073	62525	41653	87499
O14732	4	4	203093	26034	290990	90916	137666	90149	95773	215387	223040	164661	186354	192810	235089	187180	175917	222906	90696	206948	106444	99502	263148	155223	167252	126629	219543	60772	315479	267146	263766	163242	255729	192511	161650	149626	91405	283860
P55795	2	3	275742	26714	78506	62619	85024	102213	77393	81342	63410	52402	76266	89078	122874	52522	77916	88890	82409	62484	58556	110708	86005	61938	76682	89240	79765	42067	96738	82191	350889	81277	63909	91446	80027	53520	45998	159276
Q14894	8	8	84691	26272	97711	60879	123965	79599	80215	186951	58705	104220	216055	224797	47289	185548	143522	208462	73377	74995	134959	83979	234107	85354	133655	87342	147131	39506	113129	75721	134250	112344	79376	113527	171722	97376	109096	57897
Q96FW1	6	7	122964	29049	183621	168121	105556	134305	117297	113016	153464	117964	116628	125175	136954	87616	103789	121072	115776	120396	94471	162499	124987	116298	130880	228097	164305	57539	139313	130114	175781	103549	105772	159247	118564	91839	66692	170843
Q6WKZ4	1	1	8841	3917	9337	5151	8528	10737	8925	7643	6883	4560	6722	8171	12222	5046	7284	8553	9234	7761	3993	12902	7922	7815	8321	10180	9247	15659	8587	10270	16714	6960	4773	13563	7050	4258	5011	15828
Q969Z3	3	4	82004	51624	145772	41351	108682	60868	98113	147794	99996	46153	155571	168576	115714	115429	127014	145822	105167	84801	99255	60075	155383	77736	110446	73605	56248	70311	145602	125606	121046	114487	90749	115681	148384	91171	79390	149845
P01824	1	1	37880	39243	30220	27439	53980	43989	39833	36374	28155	31998	35751	31958	52304	24157	42207	32982	42651	27959	35106	45547	31165	37451	38471	36077	45791	67700	11333	29782	48740	60138	37449	44176	40389	27914	36397	72381
P02760	3	3	104241	142690	151178	134498	207011	139325	189834	326211	119925	133956	357199	398078	99438	230198	302446	341907	188490	97364	179975	128847	308214	83486	200763	196367	191431	225265	141639	129955	125957	189151	104358	107962	243075	148371	214815	125352
P18077	3	4	134928	64756	154862	113901	153091	169368	163783	142103	126861	92918	99404	140557	95765	81292	118985	147460	187341	162427	70930	182544	111543	125807	119993	152336	131561	84216	124558	160574	205403	137875	87395	188146	101296	82888	83513	107272
Q96DC8	9	10	63396	131646	123453	82686	200157	127928	74841	167298	97558	96489	332023	365410	148543	207387	213358	166831	74695	94257	180373	133602	296944	55673	279004	118316	124556	232316	227797	125107	88565	203748	163352	79028	238755	190088	139303	185204
P41218	1	1	17840	12004	37818	49065	30995	39216	49531	31593	31926	27717	23874	27041	30672	16254	27606	26547	39302	23053	20474	44182	27082	19539	26879	71909	40821	21090	47098	16308	25957	31730	28473	35039	28240	17972	17339	38153
P36578	10	10	226062	56388	153775	284685	175878	293973	114863	87968	120970	108756	96813	101441	138561	73100	174253	103468	121847	102277	64258	309323	107989	211552	119966	377446	140033	86240	219620	135431	297195	161286	151844	296734	87241	88876	127765	176981
P00746	1	1	21271	65185	23418	23396	27136	22811	22250	38017	18286	17147	44868	52492	13591	41016	49090	39495	24292	15001	22731	25113	63601	18609	36753	32513	23011	210922	26789	21862	29106	28719	16685	24261	27782	27819	40163	16757
Q15046	7	7	59109	78113	128075	113846	112285	179344	140071	94455	94705	87611	91745	91372	117625	62015	68230	126755	138226	98670	67648	194911	99499	79876	101595	167376	118791	120691	175265	149053	92200	101158	120093	118514	102271	73619	49810	156719
Q9BRX8	4	4	93225	166636	108466	68223	125900	122852	97426	108477	88146	73918	119071	142078	60664	90859	102484	117004	107338	110006	103263	134627	134936	97048	115412	89977	103639	224000	116730	136784	128318	111899	86152	134931	140305	41362	69675	89179
P25787	8	10	86220	46363	249627	144806	192411	189699	232566	164591	173995	170428	154770	182484	165701	119751	151518	167160	218396	149331	108735	213705	177463	116964	173420	177725	258786	107247	130986	247100	115128	166269	86468	143031	162894	110470	86686	209631
P34059	2	2	24178	7943	50464	23603	26291	50999	45191	32124	23802	20382	30393	33549	39073	23254	25136	45214	46540	17576	17122	69826	36782	28091	28849	42911	21806	14014	46055	43585	37841	25535	33506	56601	28905	18000	13142	53552
O95302	2	2	80065	50800	118947	111231	136103	311411	113055	120241	72398	67552	116236	130752	68043	51702	87840	137639	126090	80219	57362	319228	95812	77785	136819	176896	115402	58036	128087	107991	121463	118787	74401	122876	82584	88573	50131	103834
O43837	6	7	62498	27404	61357	54614	101277	68962	64901	74619	44907	44460	88162	94029	121183	53251	62040	79675	72171	45730	54346	72677	71356	73418	78056	69709	61246	79227	130139	60351	92423	90750	93429	109051	77649	54258	41845	147580
P00734	3	4	70624	134392	129166	84397	197164	123754	226606	167079	111068	147153	145205	157097	95208	68043	100958	174729	222405	139204	81909	134119	113148	71610	154874	111326	200070	412284	109173	209661	106107	204381	78416	111647	136023	91660	50692	90977
P63241	3	4	46156	17675	51732	49854	125865	154556	88982	74412	23336	38530	66605	81033	68542	28980	67884	66138	85026	37176	36067	165279	61339	59058	71927	71406	83710	47328	109395	67107	98247	121060	70107	100803	65318	36315	21257	99369
P50851	12	12	520385	106705	617826	501833	466609	719107	497322	396020	534297	578342	377023	387160	143962	299317	485141	398294	553234	527246	317623	752310	446580	542684	406990	659806	753115	104318	375375	460206	589268	433339	283553	617817	418248	305952	378170	191971
O15320	1	1	6098	4463	12961	9250	8887	16950	6806	10757	9944	8696	9122	8520	6487	18049	14810	9222	7663	13053	6981	17981	22031	7458	11573	13803	11440	7099	14627	19705	8841	12179	10447	11725	8341	7018	9819	7977
P25940	1	1	45119	53710	49287	30724	35290	44026	35632	29592	40005	27565	27335	32072	26463	19817	25054	29930	39028	31155	16278	49566	29308	33899	29945	45934	38413	104202	38324	36027	61166	31496	25945	51681	23765	20636	19678	37354
Q86YH6	5	5	44468	29046	49210	149220	62208	55051	55856	66258	37100	36929	62085	53212	60018	39231	56963	66613	56581	34169	39461	52065	58318	50942	60228	185467	55290	40960	66416	50246	58270	60214	52678	54808	56212	39433	35111	80909
Q8HWS3	1	1	21669	17729	68891	12469	84983	28873	114210	81358	49470	36932	55577	62959	14374	12448	34299	96843	104734	38454	31827	40507	22283	37264	15996	18407	64987	17469	27841	54487	30999	81880	19691	56717	41454	15236	18362	23503
P22392	1	2	66461	29897	126197	108911	120700	220588	145813	111515	54176	67883	103953	122540	228606	68993	102220	107095	157554	68162	72849	241100	119120	116602	112988	230553	120869	107257	309484	141553	116297	124117	158563	229243	129910	59275	38171	288941
Q96ER9	1	1	8152	2132	3589	3229	7415	5762	3813	6187	2243	1912	3775	6854	7058	2561	5568	5837	4552	1942	2781	5572	5033	13880	4869	6442	2775	3841	25064	3607	11153	5611	15381	19337	5473	3370	3786	10653
P63096	1	2	53583	66246	42949	38942	50371	68331	43747	41554	29815	35368	56515	65965	29635	27852	44319	48319	50901	30926	43025	76650	44649	43788	58641	62215	55340	121743	66584	38499	72276	54088	41680	74509	59036	35149	29583	54765
Q9NUQ6	2	2	27871	8076	23350	12631	45020	29875	24999	17827	18019	15107	19147	19547	8413	10470	13691	20195	25724	14362	10578	32576	15729	15540	22715	19719	23757	27269	20547	19411	37211	40788	11467	24864	17656	12540	8315	12642
O95816	2	2	71190	17488	90233	66982	75271	98139	88122	65329	70979	52532	63493	78837	86735	37120	51713	73879	82925	58479	40722	108546	65828	76498	68421	105685	67907	31378	77278	70436	98541	62836	57505	115549	56028	42878	40920	100385
Q12959	6	6	133414	60884	64104	67847	89787	68643	85260	81972	49967	69855	99510	107600	89205	75152	72879	75949	95379	46859	60186	71945	97825	136264	98854	91792	87246	100935	102215	138557	198734	87406	78604	191143	75105	60226	57969	119501
O43182	2	2	24184	13922	39170	29537	41059	43507	41123	39890	26570	26683	36814	39070	60206	26332	34616	36766	40264	22426	22400	54652	34751	23180	37053	48196	44953	28323	52996	39107	38113	38133	31427	40472	34748	23085	21541	79582
P07360	3	3	85741	132016	112504	116265	161276	157710	133348	166699	94569	100539	124448	129359	46028	79548	103399	164911	135232	80517	78908	157618	61381	77803	134470	160709	132692	207705	86143	96992	119528	135595	60573	102194	107545	100294	76522	71099
P00918	13	18	382047	535064	418491	271753	1171347	242409	462290	1283827	340762	458737	1325844	1412378	474863	1091974	928057	1373724	477231	558638	705273	249037	1446382	535282	1121968	392667	581490	880104	592112	709910	473355	1127397	441150	735131	930541	808344	654993	572600
P02461	1	1	11837	91704	17541	13079	12268	22598	16643	14575	7548	7684	12380	12088	7800	6719	11202	13902	16094	7851	6558	22630	11499	10591	12505	27496	15024	159567	12870	18664	21366	11290	6516	16541	10364	6075	5882	13219
Q9UJY5	1	1	5880	1893	8814	5390	13560	16525	10382	12028	5160	6481	11639	14407	15652	4577	10506	11893	13227	7040	6756	17577	11562	7225	10924	11353	11270	5079	13400	10630	10685	11309	8111	13358	10313	6860	3509	20483
P36404	1	1	30739	16989	45527	27326	35028	56228	41200	44058	31445	31568	43005	42966	20851	19500	22497	41327	40370	32743	25496	50117	40849	31135	40987	43836	55228	29293	47729	57052	43354	38701	30696	44162	36027	23011	16334	35115
Q8IUZ5	3	3	65504	38783	145362	88193	97368	85163	97910	94358	109213	87462	84101	93853	72482	56811	71443	104793	104902	109528	59153	102444	84487	68142	86572	125291	123705	61788	105838	132165	88795	83781	79458	98613	89092	58047	51377	96827
Q6UX06	6	6	62448	55326	90902	90378	113882	186065	122470	91763	75415	148970	97790	104871	146978	68333	86369	104944	134044	79633	75182	193131	106302	82991	99749	120338	146559	91579	171252	87886	91089	106651	111321	118610	103442	71168	52312	184413
P13866	2	2	18712	12060	20280	13031	22588	20700	18716	18576	15884	13618	18571	18368	11491	14106	16717	18999	19989	13676	23376	24802	19932	17162	19165	20819	19668	20367	15012	20837	27270	21028	10593	28629	38236	12407	10351	15153
Q9NX14	2	2	36214	21591	34379	36849	108371	56595	31132	71518	23748	21407	97687	108565	89292	63196	88550	82451	30893	22154	66075	59819	100317	42469	80112	60481	30344	27897	101254	31692	54294	92739	66596	77896	97461	48141	55842	113999
P82663	1	1	19420	5748	14045	16538	24835	21645	15190	21741	10981	10166	25907	29112	24725	20093	28651	20181	15703	12394	18487	17952	29513	25438	24611	19573	14580	11955	48528	15683	28831	25771	34739	26590	26235	13432	14988	33025
O60869	1	1	72837	19884	99891	72106	81914	133078	78709	71915	79406	69973	60933	71670	110234	57299	73615	75754	75446	71337	46511	121512	84570	69942	88062	105820	101200	85063	82137	104612	114459	86459	57982	103598	79435	48872	42322	110307
P16949	3	3	120944	45945	96574	87469	100041	112947	78928	82257	75235	104682	72462	86119	87760	33096	83128	73601	79094	80941	67926	160941	62207	130910	64466	68087	143220	40242	121963	80518	149657	87103	62116	175453	91895	48416	96598	143222
Q9UI12	13	15	93262	16098	101036	84172	212128	115206	74350	149942	80956	69807	188744	205402	355796	121940	174285	167241	67520	64653	93307	119155	198531	86413	216235	115469	85915	28410	119655	82973	118530	197089	81096	110893	117766	129925	117433	423144
Q9BVJ7	3	3	74712	24745	73352	86296	96650	118900	52365	70671	53426	66543	58799	75802	43757	56025	78825	79945	64936	34192	44643	143718	72726	53765	88285	117632	81209	45279	127978	62980	98314	89967	105844	79089	59297	57035	51162	55796
Q92688	2	2	44430	11089	58115	56352	45802	65800	25990	43545	41576	33682	45055	43595	92914	32438	55756	46367	29890	42863	46180	70518	51214	39381	54167	82288	43684	91171	70157	57701	60076	46415	50182	55086	51725	35160	42401	106506
P49023	1	1	5347	5347	14182	10378	9270	30534	14620	11038	9412	9327	11999	13235	16658	6727	10112	13232	10408	7947	5518	26706	10800	4928	13322	19427	19220	9017	9361	11971	11513	11162	4755	10764	9398	7340	6233	22751
P28065	3	3	75877	26790	184348	96442	96634	248309	148139	61253	138583	155358	75343	77324	165682	77335	91573	76443	133570	150338	43740	273036	82812	72348	83866	146228	223230	41650	128278	141026	102904	88952	60330	97487	66613	68375	74402	233473
P23588	8	9	119288	42204	102377	100149	105194	178532	87660	98856	89612	73561	88232	99820	164377	76253	91555	107918	87866	101797	83041	193543	111941	113264	97979	158627	94541	55860	99466	106878	167449	93037	75328	161243	97482	76613	75782	206130
Q9NP92	1	1	4151	3018	6052	8239	10766	10327	7347	11947	4041	3518	12670	13858	11154	5752	10846	11619	7288	5427	6376	10007	12215	8916	12321	10825	5073	3259	27884	5503	7819	11124	19618	14415	13379	6000	3287	14572
O14773	5	9	549901	429918	470953	559941	1190580	562347	482308	424484	522785	856959	614277	923570	539111	337028	283493	731366	1446805	433005	184744	611089	331810	965296	388045	488702	765373	284424	933659	501731	576803	628423	1180233	670653	263155	219887	211984	860367
Q96DA6	1	1	27092	8821	28142	34417	26840	36549	28603	25649	25210	23406	32382	33822	38364	22846	25781	26010	28201	21661	21490	37894	27472	50535	33448	47591	29304	11894	48042	21087	62718	27725	38037	65729	29655	20981	19767	53320
P00846	1	1	54208	19759	46360	21460	93037	33162	14597	58563	33675	22593	75516	83550	133710	66950	92235	68584	16413	15697	77983	35259	92433	73988	73646	29203	33803	32083	197385	19592	77235	86370	137548	110920	104059	48642	62338	161706
P35244	1	1	38767	11030	52579	38406	30268	61270	46389	37070	35414	32742	29888	31119	32079	20214	28646	38141	41507	34681	30191	51492	29602	34488	34046	53566	39509	15413	51446	58848	56868	28754	32079	49119	41583	22431	20216	43776
P82909	5	7	91816	117715	96844	48386	160502	69416	61377	180702	71555	49631	210969	204897	159012	137936	158399	206420	58694	56731	118200	76450	214869	111236	168412	71764	77670	206336	160415	75160	117474	147550	108164	163088	164299	115750	112510	207821
Q93099	9	11	113601	88403	241348	153093	280527	238006	180618	219902	124134	131612	415372	445776	158632	248452	421864	279729	193978	105973	173702	247662	282409	161938	256230	293494	260075	113397	237955	226806	186710	323268	96032	149063	438363	275514	92355	188731
Q9H446	1	1	51638	18030	41876	38255	41097	51916	43654	40819	31688	26592	35717	40947	41956	24027	40897	43378	54034	27018	25561	59133	37653	33222	35147	57203	39703	23068	33811	54532	99061	39336	25237	50591	38830	25158	25352	41479
P35237	7	9	206468	109222	545758	196733	399303	167083	713598	422702	449384	700326	415652	468415	155303	323451	230732	456771	756244	514925	311322	182705	454759	259894	311383	268747	911458	181089	298856	613804	285690	387638	212278	353166	421627	214357	153142	191891
P26641	15	18	280313	84149	419011	304972	423932	607248	423572	365062	371304	251923	312122	362523	224299	173020	231517	392957	542664	279579	231499	781427	295340	283407	337406	468991	322903	144131	279424	350351	377463	351726	205500	386173	305421	232239	155475	279723
Q5VUM1	1	1	9137	4250	8465	10526	10613	13415	13286	10622	5665	6446	11250	10327	20160	7720	7940	10960	14409	5487	7401	13901	10590	8107	10937	14542	8141	7343	20577	8016	16308	8588	13364	12741	10542	7695	4891	25849
Q695T7	2	2	44304	24252	57179	41979	115658	61899	46850	112676	47881	46313	148047	160521	48139	107876	149053	135192	51317	40997	125320	65220	162070	48205	148455	59896	56722	49978	64880	53897	66083	108739	43953	63288	154618	103568	105428	51444
P32322	1	1	19205	6293	16585	20837	19958	40634	17485	10575	10211	8793	9789	12232	11840	6530	9142	12171	67231	9608	6762	46496	11636	14853	11808	33011	13478	17935	20117	15035	26238	11783	14376	25913	10336	7632	7494	15865
Q8NFU3	4	4	191944	37671	171835	89826	134722	129875	110463	150248	136527	138143	136215	153110	109400	116417	118773	149662	116939	98989	125676	134505	170449	174490	136455	121658	172789	73763	143633	129886	271542	131867	118670	220627	163503	81928	67583	153334
O14879	1	1	12471	8509	16870	11426	19594	30365	19431	16010	11883	11599	15139	15618	15427	8001	11471	18065	22583	17996	8330	26714	12678	10783	16437	22042	18524	14103	18717	24317	20773	17936	11369	21092	14088	9125	9936	16882
P13647	2	2	61175	28788	63236	52274	86617	71230	61529	59055	48388	37666	61888	75180	44017	31374	48160	61968	57041	39926	36321	72564	48168	73939	68665	72397	52188	33121	51902	45607	89322	84392	35258	114155	52763	42386	34163	47897
P02774	10	11	166085	259279	317962	154337	428510	269991	352818	257036	228494	322698	271704	295531	110617	152369	153116	287075	358779	222321	129885	228343	153414	103765	286260	212841	593084	295555	129828	344416	224562	410685	92484	212051	143862	197640	97986	135090
Q9ULV4	7	7	95165	27007	99146	62534	62346	193017	99468	68489	68818	49815	59477	63186	41447	41350	64200	74489	104971	90150	42529	184539	60989	56526	78362	89392	67225	50709	107821	122047	135653	66483	70072	88440	61096	49814	42694	58785
Q96DB5	4	5	77554	35284	90198	75310	112742	179437	78538	99642	76726	56420	81257	92312	101331	62813	72768	109803	82200	53867	58606	183623	89691	96852	98810	122227	99459	57011	151053	64518	93715	98795	96717	138139	77904	61656	50022	145359
Q01459	2	2	123965	49373	83629	114106	89570	149115	97671	109564	73826	77675	110541	114998	115447	112709	104041	117702	98002	84775	63502	143285	137365	105505	130219	153560	94787	78232	102948	104516	157975	94764	86410	140370	87801	105699	79843	139332
Q96RQ1	1	1	5261	5134	13189	7553	11183	15216	15948	9350	7169	7093	9280	10810	16310	5342	10419	10128	16658	7727	6702	19909	9250	6616	9513	15230	13493	8939	16843	15272	10334	10209	8911	13111	9783	6273	4115	18806
P00450	27	37	191219	229627	333763	242577	512684	656507	356844	198915	259557	336884	201524	206840	193171	127340	211500	209966	352759	231257	128260	694481	186845	187344	286242	344054	455460	330210	176500	255911	261575	506308	123235	258469	168670	196498	156786	241155
Q15800	1	1	2156	1724	2311	1926	3689	7531	2337	2509	1360	1350	2127	2568	1290	940	2433	2919	3074	1350	1181	7577	2097	2167	1954	2345	2077	2634	2201	3010	3413	3316	1230	3399	1784	1330	1151	2344
Q96NL6	1	1	14756	31370	30584	20342	34721	40437	59645	33076	27336	23714	24397	24546	27645	12225	34399	35184	57825	25449	14959	42490	16680	13137	21020	29648	29323	51454	22280	33589	21278	38928	15604	23451	18654	12875	23252	31212
O14832	3	3	36679	11879	39210	25814	64546	46148	35323	92473	31964	29071	84703	93001	44440	70241	51944	91678	36803	22280	60948	45720	88325	39630	77769	36861	43536	18145	47560	29459	49973	65747	35475	50147	71824	46260	34204	61629
P20674	8	12	395930	129849	286609	276419	611088	346526	210036	476646	198260	169540	589581	640524	518180	427263	488959	500271	208535	157815	471681	379806	618692	448683	501074	359054	220879	221716	1147111	241629	550026	599592	805587	661603	649467	339496	305974	658006
P10301	2	2	33092	17644	35104	32937	42583	39745	32696	31689	30670	36778	29573	30774	34144	21286	26033	35282	37487	24837	24819	52390	30989	31803	30361	38278	35615	38656	36309	35995	37931	33016	35077	33783	26913	19518	24121	42597
P55145	2	2	77853	38049	88920	123741	120989	244349	100226	108895	85414	88341	111395	109175	83968	83003	120491	115256	100370	88674	103211	265967	129109	72039	130960	157573	104504	54727	125057	101227	94576	122172	99822	115592	134874	95136	83945	146679
Q9Y608	1	1	7791	530	1972	1250	2265	2096	1333	1524	1524	1121	1674	1813	1899	1170	1641	2117	1654	1101	1430	2144	1811	4328	2598	2291	1956	610	3214	1191	10879	2033	1976	6953	2100	1252	930	3150
Q9UHK6	12	16	479841	18473	74793	82676	226220	83063	109041	171821	56320	47559	124076	133200	57837	154400	167793	185471	110541	55646	120326	85748	220087	797879	184777	115819	63066	34349	730895	71661	628582	218004	522859	1059497	159897	131972	121217	70291
O75150	1	1	13135	2701	12190	5145	13673	21178	10801	18532	6730	4441	16227	16163	11971	7039	13855	10342	9748	7764	6530	19254	16770	15542	15947	21541	10609	12486	15769	12034	19327	15661	7620	19421	15320	7021	5677	14754
Q9Y673	1	1	32221	34716	126304	149336	163164	187363	252575	154773	94256	71250	191576	207867	349235	133850	138747	173404	256871	81535	126706	198457	180954	111084	196167	224772	97372	57696	330741	106555	42751	161593	228080	158181	168654	135681	88818	412794
O43143	7	7	172115	62592	107246	111992	229869	168421	101128	212632	81841	71289	247442	281442	187660	185546	212213	233716	110717	85253	159752	171770	264147	206890	211357	155846	93425	116260	295171	113944	272853	216945	205271	294557	216539	152721	134681	240961
P48539	1	1	85388	23931	30921	24175	47719	36313	41720	33901	24672	21577	30359	31955	56220	21331	35720	35956	47380	19636	34528	40281	31195	62336	37902	33742	32380	43156	34213	30571	107450	42189	25334	82981	55257	23218	24899	55386
Q53H12	2	2	26370	17522	33973	21764	39330	37016	28450	38174	27817	22316	32499	41776	51572	25060	33377	37472	28028	19532	26882	35180	48685	30839	40279	31946	28446	34227	58807	24404	38712	37181	44480	45225	35453	27241	15371	64808
Q5T619	1	1	9303	190	11975	3897	41237	16825	8024	20538	8676	2397	17398	19186	12210	13839	15230	25012	9461	6746	14063	18508	18624	5222	24550	4123	22929	560	16272	5828	4760	37061	10057	8728	18709	3764	2114	15860
P06454	5	8	119212	15137	107186	131970	84408	146427	119047	86860	65150	74622	53683	64130	59368	55860	73229	97958	130675	85485	66767	137791	83978	90940	80512	173314	129609	14295	97846	118021	165550	78330	65293	137095	99665	44785	44438	77264
P49588	15	15	302475	67146	316925	389846	353232	404284	304636	258621	252141	285771	204989	278219	305913	207832	309414	276470	326111	262644	195293	510557	275941	262415	306225	484378	344488	57564	327572	302252	389077	362585	268100	351222	251430	172236	205132	343828
Q92506	5	5	151999	26453	85388	53456	149772	85074	102021	221511	63296	59738	232581	257555	215144	163044	154336	251608	105937	62252	156899	90233	221238	162804	192222	76065	84835	47848	315799	99906	211271	147529	231383	227525	200101	135130	113403	257829
Q9NRX4	3	5	120083	67977	215639	112431	193249	159959	135386	168945	171943	175594	155409	184082	82385	115920	132170	172121	186419	136874	116409	185813	163768	124573	156101	164413	224726	65263	173830	149377	165260	110307	113182	183723	170367	102310	94789	120983
Q7L523	1	1	2212	2102	10045	6028	9594	13141	9589	7872	3663	4123	9970	12506	6632	3584	9484	5796	10745	5469	4768	13830	8789	5378	10349	12395	10680	2713	22532	13545	6433	9232	10539	14090	10633	4077	2820	19343
O75506	1	1	2657	650	3699	2414	3454	3844	4030	4770	1640	1781	2542	3242	12237	2240	4590	4026	3768	3034	3662	3957	6013	2060	3637	5291	4791	1202	9476	5069	6460	3405	5770	5162	6965	1680	1290	16367
Q9NZU0	2	2	51840	20192	25971	15177	25719	18629	32441	27285	22051	18095	27549	28786	23086	19264	26380	29106	32891	19433	22600	22143	27894	39028	24511	24428	25524	30813	46780	23515	74021	23527	35808	53893	31542	15502	16319	29060
P32119	10	12	1010050	1100194	1310512	443159	887465	254950	1131596	1011170	983988	893643	745460	837699	939962	580143	685009	1043390	1163437	1146989	700072	268592	785364	690142	739012	647496	1254742	1808857	1094505	1503782	1284004	843806	743428	1008235	966971	507634	471837	1151341
P23786	15	15	88059	36064	116448	73999	150218	109929	113530	141130	86883	76508	188488	200407	107490	118079	162965	163873	107793	70328	103143	120202	163391	113464	157524	108022	99528	58792	242629	114855	124980	146869	180279	161458	139800	109997	97147	129710
P55042	1	1	39840	9013	31691	36185	34958	67245	40515	35162	29628	33586	40701	40166	31299	22510	31634	36060	41909	27877	25410	89933	35003	38410	39788	45243	42120	12565	49766	26503	52700	35422	36083	42566	31437	25547	22554	41256
O14841	4	4	66054	28582	59901	81324	96446	100606	62056	75313	49122	67575	84452	83599	78280	49522	71719	78485	68202	45602	54595	102846	80009	75760	80920	111282	90989	50376	76490	65349	90895	94624	47324	95472	80950	62402	39030	106173
Q13228	25	27	102873	407226	214264	117133	565408	197508	122579	786596	165070	200338	681138	729919	307554	575833	471387	852705	159329	161044	698789	190631	770970	101304	521026	171467	260795	669467	208070	245724	162287	544085	149006	141964	887516	391273	331495	388404
Q9C0E2	1	1	53574	177569	113395	39054	53679	40621	159587	100339	93124	67072	45878	50849	70179	30712	59116	109373	152368	158115	71211	42026	43452	51007	40946	54553	97384	301203	105775	201015	63583	50860	70421	68262	88249	27210	42219	103988
Q9H3S4	1	1	69865	17091	42515	24854	53935	32976	37206	44155	31244	27803	38140	44538	30191	25997	37370	46481	39523	28037	31275	36371	39710	45055	41374	34984	35521	24072	77285	38414	87405	54634	53173	67436	41670	29071	26586	41782
O95169	1	1	18070	14220	30693	19210	44575	33323	34117	32829	23195	22662	48297	48870	36092	27952	42234	38201	33233	18958	28521	34193	43953	19441	37881	30882	40167	26602	22364	27649	28928	43526	12106	28727	46217	24313	21836	50480
Q9Y4L1	14	17	138266	134091	126760	259845	251857	149386	121551	114492	106256	143327	142585	241254	85186	60566	115903	161707	225974	166250	105036	184701	99179	154281	148609	379935	163981	134724	85328	81833	141584	179421	105461	212525	125574	90892	75799	112162
Q7RTV0	1	1	17386	4758	22826	15180	20634	23052	43680	16902	15207	15038	23885	24284	24517	12840	22660	18152	34699	11545	14972	28106	21054	19304	24185	22665	22164	11330	28237	7005	26235	20867	15862	34400	30655	13695	12133	18786
Q99622	1	1	5551	4707	17452	10162	14112	13899	28783	12670	8953	8739	11774	12257	7490	6332	9633	14132	25192	10599	7956	22884	14303	6105	10497	9573	13366	8296	14168	22424	9803	12079	10023	9312	12738	7767	4958	13291
P78540	9	11	51690	246009	60455	48703	93359	53147	411888	72309	41755	47630	60142	64668	140197	35667	68018	77979	511113	59002	42023	55938	54398	40954	58885	74798	80849	272442	102039	153790	56841	94024	52913	65392	84316	37236	43314	162842
Q14152	10	12	45062	69236	89002	88207	69557	87962	61147	96112	90753	74661	81154	85700	89638	76464	59891	95516	90511	86517	78897	116858	84339	60734	69638	88522	65754	89082	86853	86692	78541	84928	75561	100035	76069	80487	36248	86279
O14558	5	5	49008	156721	44881	98419	87984	64727	66619	62872	40238	34853	63816	70087	33764	38095	63036	63325	77898	35925	50914	70615	53247	46138	78584	134032	45462	258089	51005	48398	71820	76016	33091	65735	63900	54990	44884	45680
P13987	1	1	51372	28591	55007	31805	51317	70341	40321	45741	41848	52126	50785	56689	65736	37239	49675	53821	32852	28257	46276	70776	55177	56370	67351	35270	77004	56050	76027	48359	87237	51285	41325	102407	66443	35556	32579	90339
Q9H1A3	1	1	19516	17881	29014	28377	32446	33698	37166	23084	19494	20256	23837	27036	17017	15254	17630	26681	41240	18640	18603	36923	22802	22234	22829	40302	23007	25816	35603	24996	27718	28039	22838	35221	26145	16328	10299	20165
Q9UL12	8	9	119158	66951	175930	109445	178691	129773	155412	290965	155009	141251	278809	289597	154124	224686	197256	295944	168010	118598	180673	137554	283706	124302	238925	137159	150371	97295	261167	147153	142231	170230	202022	151176	241587	187136	135965	165839
P50895	7	7	86822	87340	71755	166952	103159	71159	182713	143833	54876	84473	136356	155817	67737	54494	69744	146905	195034	121470	133670	79535	73412	47066	93712	241245	103486	90036	95195	145586	117181	106719	69985	64380	181310	60136	41411	76779
P15289	5	6	40614	20530	47134	44873	48358	46357	48719	49787	37523	37066	45910	44280	104269	30133	42232	47186	45876	35227	30710	50733	38985	38391	50889	54991	47858	38522	69307	46392	51679	42241	54408	53344	38696	30800	33737	131280
P63279	1	1	94979	21878	74563	79707	46581	62941	49339	50683	54237	52570	47197	47403	34915	32683	48740	57259	57792	42449	39406	85118	50352	58281	50716	126135	69130	29014	62486	70365	131747	45763	42222	103814	49284	35899	29791	46645
P98164	58	68	475245	76273	486883	223806	743961	328710	284937	475553	376707	296901	528516	563228	145043	362666	464442	520239	328314	157660	277098	337550	507576	451365	590296	307062	399279	104426	341046	217039	597593	738792	257366	640648	369661	412682	356563	184958
P62701	3	3	76098	34231	90139	109561	88029	165400	73581	74313	61464	48600	61444	78654	120590	60589	97194	84690	81708	61649	59551	177222	84462	93559	80937	155901	70615	67179	129833	77867	112000	94896	94146	140075	76815	58777	55939	144512
P00387	8	10	116196	124567	180475	140507	138191	193230	157374	106845	130453	110779	120593	120680	107627	62604	126750	89512	144432	141202	101718	201896	112988	138022	111599	186501	175606	170668	182022	191666	158085	139028	157506	172151	140283	76520	84298	149355
P50238	1	1	50129	25784	466797	62302	80930	298608	118589	76505	377736	148588	108670	114904	18430	57705	71148	94832	119035	289108	71303	323197	77429	168367	96822	79526	199130	36888	51063	354293	51972	63409	37249	222993	84337	69489	49165	28397
P16104	1	1	7703	1050	18036	4367	11567	9957	14416	6708	12992	4512	9273	8299	5269	3239	6963	13127	17929	11931	2532	12842	8402	4203	5274	10162	16780	3980	11980	16495	15300	10207	2794	13560	6681	2671	2872	5162
Q5XKE5	1	1	519448	14727	834093	356043	485455	31457	873231	318057	653416	149739	270061	282917	312405	300725	363174	347575	879189	282286	517045	34257	404153	746473	447933	508264	206317	19840	544263	393717	680102	472941	390444	996548	647160	322632	245612	392135
Q9H1E3	1	1	76306	20785	185854	85587	100752	138824	108756	69712	146516	127256	102547	112338	76095	72108	62462	75412	112347	123108	84977	154998	100925	80903	65777	119219	177201	36640	88450	164876	102215	93186	65224	116806	110682	40574	40672	92402
O15230	42	49	397067	258547	346639	153347	281763	141117	289033	299039	305728	220266	228399	212111	151025	171913	194414	253399	243634	304637	176038	91355	214188	157695	247622	211643	277080	402370	188215	400165	510852	259093	158009	173618	222282	204481	128544	171365
Q99684	1	1	62121	39842	48505	43551	155789	67479	55780	44193	42271	88134	46174	51324	39278	48906	45567	47338	52356	30136	42943	85446	54209	41704	67078	51271	109741	54265	43719	36633	73414	131928	44152	59197	44777	72198	43271	41333
Q7L3T8	1	1	14043	8005	13077	10436	15956	14549	11808	17102	7534	7202	19377	25791	12369	12140	14487	10138	13780	10414	14185	19252	16815	24289	15854	16607	14066	16803	40352	15093	20042	16540	24738	43670	17836	11092	9916	15878
Q9BSD7	2	2	14114	3263	18854	34877	22619	36641	15028	18312	9816	11312	20785	30197	23897	8423	17498	19369	16590	13284	11777	41930	12167	21982	17350	61868	14726	5579	57644	22199	29163	18978	28573	50275	20899	8543	8557	43847
P22102	6	6	167801	86419	202805	157505	125501	167134	158614	146544	156132	115541	109314	117466	162091	94802	133497	160389	177429	167731	117052	187157	132760	124265	132068	206199	169164	138619	239648	214108	218564	119266	160320	183956	162778	94972	86020	216529
O95758	1	1	37828	11751	35604	24791	30120	35886	37406	36126	25840	19786	27025	28366	37625	19572	27053	37159	42352	23911	19389	37569	25201	33550	28444	33995	31849	13634	32149	22559	53253	34648	18817	49213	25788	17296	16683	39808
O00592	3	3	51524	30632	92585	43873	190133	66785	94640	153741	67555	67161	128498	139912	87931	83270	144435	134348	98099	58134	82186	65151	117419	38257	185293	66712	105954	57573	67755	93063	75859	180657	29376	65433	106642	125397	94674	65838
Q09666	130	142	694916	210155	521222	440023	316845	543243	669897	394500	394790	457653	280392	305161	387777	226534	344699	455182	673824	430181	279209	570299	342288	471483	377266	598684	596509	358100	510426	594991	900554	311998	359724	690397	386100	230710	217840	503846
Q9HCC0	16	20	187724	41861	135713	92986	227748	107431	82926	226609	91176	64086	258159	292845	260362	196998	209536	248650	81779	65754	204812	119520	280683	199567	249095	146560	89863	84565	375054	84855	263091	212487	264056	301688	286360	167349	143224	321820
P07339	18	25	917735	190317	965766	955982	943273	928426	637674	771434	756187	398727	768814	822348	4382720	948977	1487733	834123	681016	496989	471908	976804	1243440	1005535	1103084	1294737	542731	329844	4161570	628400	1225096	885495	3337260	1431783	621217	820018	1075755	4873440
P17655	16	17	303581	83692	528650	391646	272163	424598	305360	263813	547221	524804	266575	255641	317018	209673	237062	236942	290678	313160	213414	440358	259326	217449	299866	441997	527705	595482	253020	381897	365340	253402	211452	277901	284479	213938	164263	386894
P04839	1	1	5380	2253	5132	8613	4203	13028	3310	3016	4507	3978	1903	2764	1993	1592	6419	2898	2874	4412	1893	15968	2110	4288	3328	13791	5990	790	7840	3060	5393	3050	4775	5829	2060	1380	1594	3128
Q07065	18	19	127229	86392	159253	167716	168533	335281	178241	206501	129953	137177	140736	137843	141997	102431	130679	200508	185886	102404	99306	372035	145503	140291	153115	226322	176086	137964	186570	138085	176420	147159	136448	179220	135877	104457	96754	100326
Q6PCB0	11	17	108066	72705	187240	94033	144193	135636	203493	136793	141436	133134	138967	149734	114738	94999	125125	146698	200858	212978	94052	154686	122814	96247	133072	132940	178070	121300	136638	296340	140476	138822	95016	138776	119835	86743	79693	150949
Q9P016	1	1	9945	1062	7241	4089	10604	6384	4342	10039	5026	3518	11441	12519	4733	7636	11043	9361	4521	3708	5145	6883	13969	5151	11247	8371	8238	2807	6639	5018	14448	10634	3025	9141	14505	5078	4263	5586
Q15102	4	4	163711	48852	135795	81768	108080	126337	101762	96862	76302	106894	93709	100813	74827	69786	104654	112814	102837	93114	80379	130014	119256	155761	114676	119291	137290	74737	136988	169486	223258	109982	82715	200018	108538	70772	65224	110105
Q6ZXV5	1	1	6861	4279	12010	22439	9604	17032	15526	5795	11262	9350	7362	8389	17492	6221	9154	6435	18043	14327	4857	20414	9041	17317	8098	21328	12924	8242	14402	15054	9995	8971	14010	16083	6877	6073	5516	24745
Q96AY3	6	6	47792	19895	88546	130302	62942	477223	103368	68821	55338	55991	56904	62741	38728	36812	50816	78394	111565	64305	45428	489648	62242	43680	55048	185858	74956	38344	75061	88411	76129	57905	54145	67785	60198	41855	26589	50598
Q14566	2	2	27781	16358	46709	35923	36927	54691	42328	33986	31940	24838	34428	30742	40207	19449	35510	31476	36244	21091	20757	50268	35710	25754	33234	44657	35542	28851	38592	34589	40601	31177	27952	35749	30370	21134	26183	53177
P01608	1	1	72006	43620	50028	60475	104292	68064	106031	92521	39558	73078	84453	95465	30103	33265	49062	96928	102550	46004	37369	68763	50582	48955	101887	87290	83394	63804	66139	57166	100061	103703	42624	77535	67865	50793	37245	38855
P05787	34	44	1476183	34965	2227290	910498	1202789	166255	2121008	752394	1715046	372684	653948	697305	724811	659880	841781	805318	2206540	629864	1151360	145884	937692	2146060	1060986	1358120	517362	63550	1377693	845667	2090570	1167268	960013	3070360	1581182	724229	562915	883344
Q16625	1	1	67224	69492	46697	38911	64119	48792	57321	43007	41167	35115	36456	41487	32905	24813	31105	50046	71445	33268	26681	57504	32701	54033	39263	55370	46042	61934	60868	37988	85357	55196	43742	80855	33857	28623	26760	59496
Q13085	1	1	16280	15505	13855	15810	17269	19879	13966	12390	11021	9480	16894	17173	9224	10801	13250	14557	14727	9811	8575	28561	14838	16602	14947	24321	12952	32929	20373	10677	22063	13319	14710	21231	11656	10294	9374	18828
P16278	10	10	227970	62501	460738	309388	161863	192352	218700	194089	401693	379283	176744	190203	208596	150165	178705	213114	220789	329987	188146	209979	219592	199484	207476	378996	398717	87563	357958	394780	320506	166888	257159	259922	267315	140532	92281	262418
Q13442	3	3	88843	32628	115718	76569	89212	165347	94587	81920	80119	72305	90295	97028	81953	69493	73292	91780	114869	76314	60009	190213	91356	87376	92393	121170	102836	61692	109623	102770	114990	81040	76229	108154	78979	62889	44003	111405
P35658	1	1	1691	910	2623	1641	2526	4912	2155	1662	1872	1831	1802	2074	1975	721	1793	1662	2515	1884	861	4689	2368	1321	1720	3008	2787	10960	2063	1691	3034	1822	780	2327	1742	1140	591	2829
Q9GZZ1	1	1	51097	40926	52342	50386	47218	77679	45765	40838	36712	33802	40764	42972	63662	26095	41277	49531	48391	49460	30472	76036	38663	37868	42996	75073	47920	66128	53902	60167	73169	43984	35432	54974	39604	31198	26364	86135
Q13177	2	2	47330	13144	51761	56544	42559	78036	38824	32004	36314	35371	30307	33295	32548	28448	43140	32915	40892	36603	24305	87466	30419	40061	34031	76258	47039	18352	53112	52481	61316	34746	37549	55387	29945	30544	25449	44281
Q8TAQ2	1	1	160573	233885	308765	125340	182299	192011	330493	213340	212018	170050	196795	215345	66434	71661	92819	229817	341482	237375	113787	190332	178117	145167	187685	233666	407850	4334	184166	269496	257395	199764	51031	259046	181292	86763	54259	86965
Q9HBL7	2	2	39704	21796	46368	41705	46521	53631	46143	39602	47053	36374	43276	45418	43674	31857	40361	41585	47852	37126	35313	53729	44614	39249	38558	53836	37892	48319	147293	49082	53864	45234	89707	51220	47224	28572	28602	59122
Q9ULZ2	1	1	2412	611	5160	3433	3206	5374	2534	2800	3238	1324	3279	3699	2257	1806	2444	3232	4943	3203	1061	6262	3081	1913	3189	6804	4442	881	2744	1794	3071	2500	1201	4611	2374	1010	1211	3326
P67870	1	1	25281	10716	29710	30846	26400	32315	32370	26589	22874	21524	28172	28477	18198	18324	22905	26378	32329	24532	17959	36931	26359	25877	25675	36846	27181	27241	33533	29103	34782	27872	24238	34863	26649	18560	12717	30101
Q14240	4	4	147935	45642	111337	109329	188809	150613	83668	143453	78174	100173	134246	138832	246683	121228	132871	145205	76754	79469	113234	175315	165479	120378	165848	165979	113516	65826	207850	80073	207487	172100	127319	134743	157152	115340	107292	286412
Q14444	4	4	59898	30472	55166	68923	76587	103066	52933	73148	42007	43080	68992	75673	74097	52602	62856	75043	59062	38936	44941	105342	74725	62181	81632	90622	60584	50801	75637	55588	88374	73942	52289	94872	58713	53288	38916	100094
O95793	1	1	14979	3525	10497	12479	11795	26699	15241	10007	6622	9995	8646	9477	9945	5940	8453	10995	14624	7581	5232	30929	9481	14959	10289	19224	15232	7316	12041	12455	20969	11482	7504	21701	7802	7541	5355	11950
Q8IZR5	1	1	7920	4316	7474	6972	9421	8937	6183	7111	5703	4967	9113	9317	15199	4756	8021	8168	7419	4656	5569	9057	8465	6472	9091	9622	7293	7821	8114	5440	11036	9028	5739	9472	7296	5240	4770	19566
Q08945	1	1	48964	12168	50679	44627	39025	65545	44153	35324	21212	36432	33902	36085	45985	26855	30152	37670	43269	26631	32376	53686	33283	58678	25886	43813	51804	25112	41806	40871	66672	35128	30323	79578	36914	31236	27058	43040
Q00688	4	4	114175	132719	128539	93166	151904	174113	124057	113122	92663	88309	101705	113922	160200	79890	103158	116744	122125	106377	76499	167022	126644	106811	130438	139301	127345	220830	135750	137924	172499	132944	99558	150004	110575	82546	73078	209361
P30711	5	7	188972	62197	204565	106985	245225	140978	154764	178911	147202	76143	186444	193629	85078	119450	90351	183959	171963	141275	202169	143701	203252	169930	98051	156859	94022	136445	297887	148541	281830	240201	197540	297257	266969	63089	62491	138743
Q96DN5	1	1	23722	11336	39895	23216	24395	37501	22307	28234	25115	17331	24703	21626	45038	13408	23274	29191	18904	21655	17574	39479	28519	31776	25020	38668	26999	28176	31818	26225	26893	22588	13791	52120	26135	18798	14958	60260
Q16698	13	17	360730	163648	172163	245103	679633	425767	166144	731885	142219	141218	810776	862311	909639	583167	604831	778714	179656	149846	607088	423710	802143	457496	697517	331802	169928	268690	1177699	184301	480128	658195	879039	624656	773048	508735	444516	1023902
Q99536	13	15	577890	135451	504175	194214	326695	293639	306133	279155	386911	262450	287902	313662	214958	227743	305726	303190	319489	328860	190635	311412	299839	506728	297218	255976	351381	153391	736756	426655	743366	325552	549239	698653	263689	215319	211608	256172
O00743	1	1	42208	12077	29265	22731	29020	39332	24826	29373	24674	22476	36425	36417	26464	27223	32063	32048	25648	25310	20991	41401	36595	31304	27989	26336	27878	23904	44726	32625	46166	30903	34136	36763	27204	20343	22922	36353
Q02790	5	6	140169	47376	155619	144191	183076	219842	138822	163078	116170	118651	150949	157793	125666	110833	137630	167260	149702	108499	104256	218106	153844	123037	195813	200132	161292	76719	162273	126567	188378	184305	107143	177533	138496	121127	97868	163770
Q13428	1	1	14238	4368	9930	9968	11271	19488	13853	10059	6958	4510	10172	11276	9724	3658	8524	11758	13351	6034	3817	20868	9173	7150	9996	16854	11606	3268	10484	14462	19501	10070	3437	19595	7956	3523	3698	12276
P31146	7	7	76140	39444	141083	200404	126606	227163	127663	114133	101277	132815	83663	87590	50848	58769	155619	124561	131834	160871	62952	268670	84033	82053	98706	278345	171831	52884	148916	197218	103617	122550	108499	118700	82142	73245	105666	74801
Q8WXH0	7	7	57988	22554	62143	51237	56603	60996	50284	69553	43813	43364	56461	58000	66722	36934	54507	61627	56425	53182	46056	68335	56852	49842	63165	70409	66875	22728	72582	74525	84414	55156	45260	84117	61910	36974	33371	87395
Q9BYC9	1	1	15206	11084	18128	15425	18866	21064	16638	17757	12203	11628	16176	19052	17190	11234	18385	16657	26599	20553	13089	20073	15323	17678	14966	20425	13479	26163	52319	25809	20003	19873	31788	27649	13140	10226	12317	23445
Q99797	2	2	83622	27130	47115	51439	69421	64718	43882	68650	39528	31565	67276	76310	67985	48989	60330	68656	47954	40886	50023	63669	65617	83443	71568	73497	48601	46657	120518	48188	109251	70221	90129	118380	69061	49582	35512	81078
P61026	5	6	72855	31088	126094	55810	90864	144408	105734	60252	71369	61854	73996	79781	124885	50019	84880	68583	105464	51951	58135	152964	88543	74403	87536	115342	103503	52372	143038	78292	109216	95420	86459	126770	80111	48893	42007	181387
Q16555	15	19	479290	122173	422141	184607	185824	322920	181105	201542	319681	305228	166392	165835	124313	132034	204316	206259	189012	306453	163706	335747	176099	406638	204744	249025	401532	187403	257346	386972	623828	200200	201812	557029	215702	167118	146905	157315
O00299	11	12	286977	61043	515721	553030	479850	1621929	511850	353405	402392	491388	329878	356626	244028	281460	459458	394184	545214	427445	277855	1747607	383960	257039	513003	735055	627365	136863	531143	572889	372728	465921	367453	336844	375826	371719	325475	298423
Q9Y305	5	5	95448	47857	70158	53984	81333	144298	74148	79962	50321	46039	98034	121823	75339	54268	71837	91005	81990	63325	64156	145337	84085	108832	89052	84807	65160	101210	149591	85706	125353	72216	99851	164096	81981	62659	49083	92194
Q63ZY3	3	3	32993	27529	51849	27872	44699	50205	54943	38460	37924	36088	38727	40110	40028	25133	33622	40092	62224	32027	28318	58266	38425	30174	37704	42507	61237	52483	43857	42365	46235	41255	28406	40993	41507	26655	22246	46342
Q8NFZ0	1	1	33497	7347	44302	51876	38828	29751	36978	31764	41963	39167	33751	41555	37095	38061	36298	43200	52526	29591	37367	33290	38543	24089	43062	68435	42497	11081	33334	36695	37689	35881	26109	32800	40117	38983	31596	37950
O75937	2	2	29800	10497	45651	37647	39797	48707	32734	35848	34282	38941	31273	33476	33304	24686	31675	35755	33110	34895	28101	55321	37373	33216	39113	58729	42543	20139	50920	46958	43211	37332	32379	48921	35475	23946	20061	41283
Q13823	1	1	38498	6908	28640	25267	41751	53483	25382	25621	21983	20721	32470	35787	34404	23727	27228	29479	26472	17509	20274	56167	26262	39848	28187	37961	28924	11681	48396	20093	63849	39627	59271	54921	26194	19014	17090	42527
P46777	3	4	117072	36487	89667	135760	88199	224190	70421	52057	57545	52670	56869	59729	90850	42630	83498	53801	85175	60127	41025	204914	61162	107470	69236	190729	78081	67389	106377	96654	171829	85273	59942	135140	50975	45769	63430	110363
Q8N8Y2	10	12	354633	79638	231340	507401	237316	435762	251148	197766	178968	192406	203043	235169	603804	154826	222369	214229	276840	159108	153894	442905	213081	259402	216899	614475	242148	83933	465471	152695	477843	218769	347203	367467	219146	166461	142524	658077
P68400	1	1	15825	5618	23016	20689	20588	24929	28786	18535	16970	16060	16510	19749	17914	13045	16759	18802	27450	18072	11046	27778	15224	16642	21436	33216	22499	8524	18871	22634	26466	19644	12311	25867	18601	13441	9737	22739
O00487	3	3	68347	21906	96649	97392	72475	122087	74014	70803	80247	72328	58246	66850	101679	57114	74065	69089	81033	62354	49080	131287	74731	73419	79880	126695	88272	36836	96781	82300	90792	71967	74143	103830	65603	57371	48545	124017
Q9NXG2	2	2	125992	22890	166939	92010	88762	141982	52199	100068	151932	98212	85640	86942	56857	70018	80147	104073	59242	83896	76011	146567	95874	110312	85582	114608	110678	35025	91248	110910	167203	83756	67602	140536	98796	65800	57951	69855
Q9C0E8	1	1	9362	5201	9892	8281	8990	16443	11188	5523	6608	5641	6243	7084	7920	3580	6878	6887	11942	6086	3169	19023	5905	7523	7293	11129	8537	4468	7394	8369	12556	6895	2855	12014	5343	3510	3531	9895
P08237	16	16	129920	51172	343891	422553	492644	775534	441346	590014	293630	530582	448667	503078	127170	433755	363510	639261	453046	345619	345079	999259	464244	249629	376388	483785	258909	174757	91934	438129	162721	520375	63630	324984	341463	465786	333554	175770
Q7Z3D6	9	10	164328	62913	120175	79672	126837	106122	117192	111124	88809	66750	114429	127199	190031	98418	125180	115386	123914	76991	57809	118303	146475	151025	111588	113741	89550	120516	376947	115479	223298	116058	272481	209538	77016	81030	82947	241413
Q99614	1	1	27921	10824	47172	50664	33578	42665	31775	32476	38211	31693	32250	35721	52142	18628	27456	37693	38416	29586	17650	47979	32767	25993	35038	71659	43519	18651	34615	44344	39957	34634	22916	36289	26303	22294	18226	61972
P46783	3	3	131418	39015	231232	145939	148937	465522	226152	166665	130989	71203	114744	100260	274320	92558	110546	185465	247268	95263	136665	600434	185204	217765	169190	219823	172842	75121	164592	166694	131157	115190	107762	187056	211009	83875	58632	238753
Q9UDW1	2	2	79882	31715	39483	47676	106609	48923	33758	77147	28849	26886	78267	80750	64587	43510	71010	85424	37052	28636	75513	66509	61192	107954	88317	68846	36863	60075	160378	36287	107848	107755	112557	145201	100103	62552	48733	80212
Q92945	10	11	249720	28378	199823	204081	241021	233950	145881	193137	178334	219633	227792	281066	133012	177624	192520	129862	142640	87880	190100	254226	232129	227267	247605	268132	246884	46763	240937	110055	291291	233823	203486	312777	169902	177083	139475	226377
O95562	1	1	10251	920	11150	5818	11299	15195	5497	6102	8029	4034	6310	7836	8585	5408	9701	7130	5861	4424	3946	15934	7054	14270	7436	8141	6248	1831	10708	5867	14658	10123	7769	21733	4952	4864	6587	12058
Q9Y5K6	5	5	71153	35167	68458	83874	118689	124629	87160	105300	65417	72521	101349	105134	101508	78974	95227	120211	95053	93094	71913	157388	106555	69508	123164	115340	92644	50331	114034	120602	89599	112998	84613	89199	89027	87838	67311	135301
P21964	2	2	23691	12305	50656	35429	43123	44818	28615	30638	23388	19228	29743	32124	40311	23240	39830	32874	30455	30928	42132	45092	42101	22737	30507	61585	44260	26955	53413	42448	38757	42235	29077	38332	71492	19714	15155	54497
Q9NZA1	2	2	11672	14233	18751	12618	37597	22087	26046	31787	10532	10733	33302	35697	15363	18511	26645	32059	28182	12097	14916	25372	33507	10611	43318	25166	17370	19338	21802	19923	21757	33983	11283	20267	26090	27056	13373	20741
P00540	1	1	2794590	1417490	35181	36863	2363290	76422	2887630	2318650	2867880	2662260	2105680	2141800	2895170	2016860	2705800	2415230	3025220	3453230	2166420	3358380	2388200	2795340	2052880	49529	35730	2040020	2362920	4053650	3436960	2355590	1917910	53142	2634640	19128	2254890	57874
P07910	7	9	270549	94502	508852	439037	454529	753757	420166	404238	405602	337915	399216	417458	635184	313677	364725	427962	434986	399089	362257	798195	433262	431059	481738	640076	468325	150488	498979	528461	399032	425309	362139	637916	478815	341592	256807	733807
Q13363	5	5	103973	118892	250996	92179	164523	142477	385298	245492	196331	150818	156797	172854	132540	86914	121143	269011	412481	260430	143273	153499	117947	134259	99324	123600	194481	192136	176392	301426	136568	157559	132935	189278	186438	83160	87196	147864
O75131	5	5	116920	102470	133463	119568	114510	139186	132304	118921	111076	93233	91749	117885	142384	76427	102975	130490	128769	122661	68393	153481	100010	79771	110536	177391	123065	157573	133796	159546	126870	101714	91608	124272	116508	69735	73806	161632
O43426	1	1	280963	21638	358806	358496	227359	458750	337038	203993	267963	328864	179854	196170	58935	133001	153913	247194	379824	137977	108211	505088	166193	189219	177636	450429	432264	33919	145440	181095	298783	238267	98802	221975	130420	127855	111330	75857
O43301	10	10	294689	166718	436590	331937	367960	554711	486918	356011	342814	354398	270733	300063	213201	216588	337851	402014	529528	347321	207576	577759	298068	241582	369760	453002	505578	213824	355243	422454	376244	359669	255392	339189	272277	279030	221371	269075
P45381	4	4	48388	40663	147293	35215	77933	50852	55236	93157	113158	79204	92153	97149	87201	80825	75361	111448	59544	59481	68610	49897	105570	49180	85591	52637	105156	45119	69679	73218	61560	67087	54258	66237	94281	58951	52748	91273
O94919	1	1	18372	6625	16705	10467	20741	17199	16062	14645	11752	12478	13987	15161	18055	10184	16505	15135	17945	11715	10837	20392	14440	19746	14707	15910	16437	12969	19135	15073	31483	16487	15580	28689	15402	10714	10576	21459
P40763	2	2	10409	5292	14024	16667	9555	52399	13732	23398	12253	12476	15270	12510	58105	11374	45941	11378	13022	10374	8826	28710	26893	8607	57280	23055	15936	7796	20686	14089	15754	22267	13900	11181	18217	13110	15429	21996
P11233	1	1	36187	28987	27492	36757	40782	43093	28929	31224	23063	24728	32280	35359	47874	28714	37481	29097	30675	17878	21283	46755	46120	28355	47551	49567	29117	29109	36747	21374	42068	35821	31796	36249	26850	30180	27840	57487
Q99490	1	1	169163	46817	128403	123019	129819	162040	115751	122605	91716	114295	98905	114105	112543	78262	103669	127484	106397	90032	80367	170074	112822	162969	131533	162432	141186	102252	176046	125424	219618	134941	117962	227194	101395	94325	74822	138598
P09327	19	20	126493	207236	213375	115941	264680	142194	230689	249734	149711	102380	226952	228924	118975	164006	254584	245828	271386	166177	241615	143762	268830	119429	251114	167075	183359	253712	207665	271558	162768	249497	124844	184257	299342	167144	183730	135892
Q8N335	4	4	124161	104490	102357	95144	162438	148086	99932	166481	84460	87898	133381	143520	220930	100260	130747	177349	99136	79284	105539	142871	158762	107850	126565	132231	126242	212232	226837	114002	193837	129562	197091	152080	144645	94569	79969	279568
Q13310	3	3	90185	25132	73936	81673	81984	133236	69419	69467	55587	54200	71492	77912	58710	48413	66083	75909	78382	52808	54600	148951	72415	86999	85678	98662	68282	137019	90718	92617	115924	76977	61433	118107	64956	57876	48556	75491
P62847	2	2	38211	17827	44021	25548	45870	123916	49962	36491	26571	25832	44905	47076	53775	25010	45219	37742	51112	32254	28837	136604	45732	37182	37677	38963	43538	32692	59312	60639	66717	39595	35287	75134	38776	25537	21473	84488
O15394	1	1	33579	40836	62388	39551	57453	68841	75863	56479	49464	54053	46545	45620	54398	29943	49620	60893	73413	53724	36360	72228	49915	26773	52630	56461	72299	70596	55395	66249	46719	54442	35302	136531	49294	34422	31734	66102
P05164	1	1	9753	4720	14561	18166	11442	13409	15572	13223	10430	8266	9636	11828	5948	6642	8871	16015	16026	9942	7665	14561	10071	11916	10389	26010	8885	7469	12897	14253	12071	11429	7970	16486	8883	7159	7121	8656
P08637	1	1	15794	9834	21641	24609	23840	59035	20833	16087	13565	15146	18604	20690	17065	12054	18211	15044	21512	18752	12359	60071	15951	15660	17651	37969	22319	26582	24723	29320	18579	20978	15787	23474	15506	12666	14040	20229
P04066	6	6	59901	26568	59519	71066	79961	70616	64489	110742	50051	42033	108749	108282	185216	98550	108083	111065	73962	49575	72591	84056	132940	73572	110739	100614	60234	36623	284893	58688	74772	75883	202733	97271	84207	80567	72689	218504
Q92896	1	1	17333	277445	106178	22725	31776	24138	98601	78459	85825	43639	23742	23542	158065	27019	63706	84540	106694	211933	84279	28134	39243	21878	26751	34810	62993	259474	153381	247449	31527	33010	120187	31967	106415	16455	37741	188676
O14786	2	2	26141	11127	20614	22610	25153	24301	20742	18018	14240	14753	15802	16906	12111	11675	22234	22247	22641	12329	8642	26650	17801	17847	22774	34830	25749	20792	20124	16302	40805	22754	11295	30469	14846	15605	13297	14715
P0CW27	1	1	53731	22033	64667	49845	60557	99410	66531	47100	50962	44752	51222	51564	56050	36623	53889	52025	72523	51174	30420	107822	47890	54573	54342	71115	64915	36364	73810	65522	75701	55054	46501	77542	40722	38022	32215	70285
P10153	2	2	17289	12570	21861	16868	19374	20420	19785	40847	14360	14061	64496	70404	15669	75187	52739	42628	27567	13538	18627	20897	100947	14169	46221	22139	17459	16838	21686	19611	19402	22691	15987	20736	25695	31077	38066	15222
Q9NVT9	1	1	18625	4986	13350	13016	19760	18829	16858	21145	10429	11380	24633	28545	15452	17104	17569	23769	20083	11171	17625	23465	21922	18459	22165	16537	11151	7775	29669	13088	23246	22556	17423	29210	22730	16008	12479	18592
O60701	16	18	143606	64062	181495	300006	307683	366640	273055	447123	134501	156051	340318	356064	127473	220542	284002	443140	270803	191910	225056	450173	324651	115940	349393	409400	221145	94819	150820	244269	203993	284949	112593	183452	309214	250941	186370	145801
P31639	1	1	1875	1270	1633	1571	21585	2408	1842	10281	1231	1193	10449	10640	880	9639	18675	11626	2496	980	2697	2633	15848	1492	10910	2136	1661	1762	1531	1501	2987	19327	830	2252	4485	6398	11685	1450
P55196	1	1	26308	32711	38256	28248	34890	28672	53142	52653	25434	24300	25091	28767	42936	14219	23539	58086	57630	42553	15917	33085	20176	25751	24122	22821	39777	46017	44287	37040	29943	27638	16135	36518	37294	19357	17632	39317
Q9UBD6	3	3	20300	16048	33266	23178	40359	40695	34954	34091	23495	23869	37327	38953	107664	24170	42500	38078	37588	26385	32656	45827	39607	22130	38130	37245	30810	30175	38105	35549	28656	35760	24558	33397	47653	25917	23443	127398
Q9UKV3	1	1	3651	130	3465	1820	2807	3357	2137	2590	2993	1231	1928	2146	2703	850	2249	2956	2335	1625	550	3943	2012	2797	2869	2670	3230	40	2099	2113	1421	2667	420	4383	2369	450	600	3556
Q9UGT4	2	2	10795	12170	33215	24172	27036	40109	24350	30458	19319	22957	36360	35936	17836	21578	27830	32625	24230	20497	24445	40228	40436	25175	27835	47982	36014	22804	42680	33496	18145	25245	23318	45379	38621	16476	13786	25417
Q6P2Q9	4	4	530268	15426	130376	386854	298409	616441	160254	217118	229890	208402	256128	268709	431898	204615	279156	75786	66797	193569	188818	660554	259125	495245	273447	536253	257882	37016	514642	61177	463290	295452	433148	515490	248086	204798	187811	495551
O60841	1	1	18052	15008	21648	18215	24456	31704	26541	12801	13405	9710	12517	13572	14266	8036	11685	16184	27304	10441	7969	32633	14428	13673	16126	24155	16626	32620	17670	18874	28549	21509	13139	21400	11741	10146	6235	17592
P15954	2	3	13624	1580	13049	9916	28266	18418	10236	15456	9974	7364	21558	24905	40217	14101	22070	18576	11844	8411	14202	18767	22261	19444	22989	14183	15730	3214	40849	9942	28711	22861	27192	37956	27658	4622	13481	60915
P12277	17	27	726785	106620	129455	49902	330382	238838	61010	195662	90659	240992	279859	291508	1816118	191299	175192	220394	69279	84159	549364	272770	277620	378651	236297	67912	332969	203206	535514	128202	1037833	326071	345412	583680	768143	160612	112955	2439220
Q53EU6	4	4	40480	43204	43682	42736	59545	73896	46370	42252	33130	37664	53639	61724	103403	39313	48622	44455	43584	35711	32322	67048	48360	46990	52537	68652	56133	67862	65892	42578	66974	54086	49731	74104	47061	35245	38748	126049
P01857	5	7	952559	2899174	1671965	1958702	2077833	2347020	2316114	1369971	1347477	1464312	1688074	1854879	1909001	435984	1485023	1451238	2420690	2096340	1247678	2521223	624288	905374	1026958	2538278	1928014	3974382	718083	2487952	1255308	1964163	548582	1217401	1570678	717333	1020634	2260942
P08670	51	77	3275340	2750770	4008720	3948710	1415897	9660390	4854650	1595165	3246820	4038890	1034660	1134658	601774	697355	1613208	1706267	5110950	4565180	791209	10368450	957971	2727490	1445176	5208610	5072490	4572670	2713910	5812670	3982700	1390456	2023778	3809020	1069869	1021312	1110703	752750
Q9Y295	3	3	36455	25446	44856	65848	48481	74857	41541	39830	38136	37953	54447	54608	65231	35273	40270	42375	40341	38266	33857	57701	52154	60040	44630	91530	41206	37932	64864	38503	52095	46347	53115	87753	46023	32305	31668	84446
P11310	19	25	412855	275265	502682	154021	1044093	146317	177335	2167720	390808	244655	1933097	2036850	341782	1244617	980630	2267630	187971	224867	998923	160547	1729636	705385	1433394	219545	343966	455775	1696006	294974	573362	986013	1167010	989694	1347034	1007909	698422	431766
P01137	1	1	9571	7608	15842	14875	10440	60723	32432	15104	11528	11265	10068	12829	4553	6628	9509	15298	34825	15912	5508	65714	9897	8690	10453	19991	17635	10921	12992	17379	11136	10312	7491	10723	8882	6814	5626	7806
O95872	1	1	27817	9726	30513	18155	29718	30394	23627	26153	19418	17921	35581	39602	10253	17676	20953	30073	26200	13945	13497	35574	23723	21171	28126	26436	28231	11876	20027	17041	41167	27337	13117	32537	18577	18591	15253	30926
Q13724	5	6	45159	52519	76251	70451	67996	148026	76791	59101	52498	56080	60137	65811	88312	42569	68244	66909	79280	83388	45910	153787	64178	55074	71135	98869	80218	81875	94621	94233	64942	66683	59347	82787	69982	45459	40367	104968
P60900	5	6	70647	972510	577798	123967	159792	178740	733017	475180	357673	173939	118681	129660	508978	84926	170782	480492	719797	783692	121965	182572	138214	87766	136493	166726	188487	761583	349140	960173	92876	122779	108997	183154	381071	93125	82144	401983
P15090	5	7	82785	5535790	115094	98348	116932	131602	88650	118113	87661	127046	111395	118767	196700	79693	109434	132704	99904	159043	75248	140253	124960	80156	117056	136073	179364	3168028	119020	199012	122974	108245	86554	112308	97081	82764	79517	234919
Q9Y5M8	1	1	18953	9289	20055	21594	23336	46269	21535	21887	17094	14832	23948	24100	23509	15929	21249	25077	20790	13880	14594	50278	22114	23608	20558	30861	20890	16143	23073	21833	24860	21533	17655	31753	20612	14344	14133	28479
P23381	11	15	116745	128878	183957	133012	170049	259356	217823	170186	125587	104106	149178	171822	189209	76139	175152	224487	226080	190039	103667	285774	159177	131864	130466	176238	186063	228932	229044	280382	164009	167713	126085	170398	163115	156687	102032	207202
P54577	9	9	104008	25950	77389	111677	78322	180443	84296	70420	58266	53580	67789	70800	61156	46370	67217	77767	73110	55499	46213	177062	69064	70564	76182	154566	91941	40257	93377	74703	159702	80346	67163	105014	59664	48852	44285	71491
Q9Y3B8	3	3	84022	14074	128383	131440	162715	122798	128156	157115	100582	114758	139821	152585	69205	110039	119289	154414	93999	84243	97218	126332	154785	72498	152453	192445	141484	12155	98204	93519	88092	157238	71700	91501	134210	103530	86119	82643
P07585	10	12	103418	647330	55073	160921	206727	562455	243009	373598	44609	49844	270519	277068	56715	214450	201250	406078	235803	53207	402115	615310	313012	94054	268740	213643	81202	981667	99277	66755	147481	197517	70912	139010	517362	208215	150880	79937
Q9NZQ9	1	1	132640	9648	29073	26589	49086	37988	26074	27923	17766	20137	33844	35106	34874	23981	56972	30021	26334	20035	19415	38077	35406	75484	37109	37602	28084	17835	35899	24974	177899	49340	24446	112252	24737	25074	36087	38747
Q96AG4	7	7	122647	96570	147140	141842	150063	290303	152627	133951	115237	87398	102103	120405	67531	89492	108234	156392	168041	130597	79002	326282	104833	137148	118690	210200	117221	139070	142548	155705	181165	125528	106385	184005	96483	93327	83988	96880
Q9UJS0	14	16	300904	238487	327907	332290	330723	397453	313272	303053	249537	162243	289931	325166	211513	205874	293610	308468	314234	240522	186923	437631	298824	131363	303448	464749	218641	249563	350976	324480	393005	323437	256805	188447	264094	212709	178150	310465
Q9BV79	2	2	69787	18143	42522	46892	70491	67600	29784	55242	35908	32700	68204	66139	85881	39963	59933	46106	28051	31315	48468	69214	64934	68564	74477	60471	43533	24721	119272	29734	97032	72862	82403	96969	65240	51621	40724	119476
P06748	10	16	287076	83978	393122	444734	186557	318618	335748	174752	325070	183561	140245	167430	332911	115804	153214	195375	355268	245591	129174	337698	151231	274143	161936	586330	238576	148639	248940	301190	394585	149246	190927	405915	175955	119049	112509	376614
P21266	5	7	75810	41170	63010	97153	219651	109935	121867	277674	47307	99449	302614	328266	64673	178609	203199	301481	135762	106936	399028	111832	238491	72168	235945	135806	130879	73069	98973	133949	97642	211741	75054	100948	523503	168253	142132	79543
P61088	2	4	81139	34564	103301	100388	90460	114113	99859	82800	85254	88372	69229	79667	146028	58838	81824	95502	111515	103909	63184	129392	86968	78167	73006	133942	112492	65500	100914	144733	116945	87578	80486	116723	86233	53534	48285	193208
P54725	2	3	23456	19793	37137	18425	27104	34084	34358	27288	22987	23961	23809	28259	24284	16467	22224	28760	36708	33632	18571	38569	26260	20480	24670	29089	39551	38171	42795	51719	37664	23145	26433	35587	27230	15088	13304	30924
B9A064	1	1	142922	327160	273958	172492	514075	321499	547339	232397	219899	384465	245962	258750	213025	102126	327427	249832	564510	254588	178107	356090	145165	132463	345899	236078	523871	577256	174292	322071	118394	490790	124808	189446	228996	251378	230030	263291
Q16643	3	3	39142	18538	26098	53312	39125	56923	39670	31204	20511	21171	31834	33255	45823	19989	30496	33412	35995	20315	26133	54996	27553	29786	37570	73800	31728	36182	33300	25514	51601	37596	24199	39095	35064	24996	19300	51480
Q96TA1	7	8	151094	45339	154420	144579	117955	191244	109979	68032	128972	134791	105040	100794	164091	101133	139361	97089	125176	143692	111977	194496	127669	159622	112076	214556	167669	74616	136417	173990	182277	121466	98433	200821	137143	94320	109657	188601
P49406	3	3	58538	24262	52630	62919	71818	96077	43399	60951	42126	41391	63673	67608	64689	47282	58317	65864	46881	41014	48707	103006	69440	73262	65047	86312	51254	38316	117232	51597	74609	66646	82153	98035	66390	49208	39917	82369
Q8TAT6	3	3	26518	13090	36637	24882	40724	49188	41150	32777	22352	26177	36916	39946	22202	20424	30705	35949	42394	22514	20311	57222	31863	25334	32009	41864	40498	28465	46834	40360	42110	39716	26464	45153	28115	24215	15455	34636
Q9NR45	4	4	220841	37860	234898	130214	125451	166348	149390	120870	177543	160753	107040	114189	182924	98155	136858	133585	159264	160269	87823	126151	153220	183844	116453	195734	196354	71393	191096	210118	313767	126127	143914	247208	117117	85145	82422	226040
P30626	6	7	197263	68849	243122	227243	151534	352777	295794	137380	183220	203459	117515	132474	313952	94484	136470	151758	309831	178428	126039	371863	130643	160238	152409	319860	283805	125845	226969	240249	270286	139063	157546	241106	169525	102143	99050	375699
Q9NUJ1	10	14	145895	35952	102221	75125	140121	96435	80153	152198	79697	76499	163122	185753	204910	108740	120420	175096	87721	73482	120350	108755	156329	186230	134844	104420	95109	57463	177591	92987	184569	129460	129850	276841	158308	93640	72810	248159
Q99733	7	7	69845	36725	90262	70295	97452	140734	78539	82462	74218	71221	92990	84886	109015	55845	71664	87858	81550	73755	61767	140850	72719	73952	92763	106200	86515	58105	79769	99296	84953	98549	54759	101492	85979	62402	46314	129971
Q9NVS9	5	6	177773	96546	129471	85624	149479	104233	123007	145020	84243	79314	116580	122890	123150	100816	129652	150574	151541	88067	93689	104100	133868	118557	124759	116944	99003	157309	265274	125462	228090	141666	193169	174756	153435	77330	70920	201107
P00740	7	9	257998	28403	132443	151659	298328	111419	101860	261119	112316	157676	296922	306343	89928	206882	212558	308119	115141	143191	281030	115618	286250	63046	370281	195193	192079	42165	175399	159417	341482	272618	120376	86277	381976	259076	166538	107023
Q9BTU6	1	1	6609	5756	10699	29126	12022	17180	14107	12571	19228	17132	12405	13001	24574	7825	11921	13205	12472	12633	7704	13965	12982	28491	12989	13648	13993	9338	21447	11931	10133	11410	30344	14083	10023	8630	6397	33557
Q99417	2	2	25074	14104	33622	25826	39197	52514	34666	27635	22362	23065	28573	34300	36452	17658	22240	32314	41063	24161	21398	54644	25348	26340	32831	40050	35848	32598	24945	34130	37865	30426	16585	41745	30000	21881	15756	50517
P62993	3	3	109519	17075	54974	75133	70514	125758	54956	57189	46505	43228	52525	63613	38531	38975	58311	61248	54493	47023	36523	130210	53207	70759	58866	104839	64614	20654	85807	59641	156349	64926	57558	106557	44378	40569	39777	49331
P16070	2	2	43493	33171	49726	56503	54799	142935	71828	63668	40213	44976	79333	83286	35856	55708	58845	68275	69918	46648	43947	153590	71899	43993	63348	73982	54257	63120	79168	59963	53485	52008	63345	62452	49600	40642	36587	44625
Q9NZL9	4	4	142659	25094	214213	96124	138239	121509	156124	174038	153386	125588	179620	173281	77413	105455	127170	192358	181051	139645	101468	135442	156665	123848	152916	135411	153100	53253	149075	166315	202246	141771	99810	188120	123068	116319	80446	115642
Q00013	1	1	17757	9472	15225	12120	21390	22142	17461	23424	11642	8675	21326	20561	17406	13149	20319	23121	14917	12667	11190	20672	21477	15275	23516	17724	15657	16499	18340	15953	24441	22223	11157	21642	12896	13578	12627	24373
P28838	29	33	242361	77682	193844	384390	722864	1019430	303075	526529	150612	269801	475728	512026	368355	366530	484569	549578	314905	530755	266329	1071855	498561	295205	551643	528588	378800	130732	365941	658747	348025	713861	236389	434260	343816	382063	342048	428529
O00142	1	1	52841	15049	32612	33587	33773	47820	28484	31248	24815	25689	31440	35262	26057	18184	29205	34643	31411	28888	19082	53777	27313	43499	32745	49931	34347	7609	60902	6680	68418	32201	47400	65845	28014	20074	17228	30738
P41227	1	1	6064	670	4352	4355	5841	11875	5640	4208	3708	3677	4067	4079	6839	2952	4441	4570	5641	3409	2722	12137	4451	4776	5240	7544	5088	660	4950	2937	8486	5013	3567	7271	4045	1352	2746	8919
Q08752	1	1	30036	8695	24332	26449	28502	47975	29287	36827	17915	21159	28237	27645	62661	24119	30207	45814	30780	20285	33001	51763	37137	22524	33707	35608	30587	10280	56513	19329	32795	26999	48203	34745	48462	23741	16116	68883
Q9UN37	3	3	76079	59641	74308	46740	116475	107415	79005	78833	55862	52661	109786	119551	92198	42562	75159	81004	69456	58870	48635	107063	57522	63903	94496	73347	80477	85300	96549	75334	102737	107925	71698	92733	74577	46518	49669	106710
P35573	5	5	70164	26578	113659	79463	90339	94838	111300	74504	86550	92356	90912	102948	49489	55911	69171	102729	111152	83170	61130	103459	71559	66625	64341	91626	134530	68203	178389	115876	87922	84713	167233	94074	71640	70609	47755	124506
P30533	6	6	119031	43632	118668	123937	156806	230432	121110	130691	94753	113047	139578	140210	67636	104541	120646	133653	117391	140148	78659	309371	153205	125240	145927	168993	159073	79068	118884	129337	156210	145868	81709	157239	110503	107092	81324	86518
O43678	3	4	103321	55118	120585	119697	229834	179329	121769	201494	87385	79464	222618	241085	149487	148336	172581	194718	152822	80433	169720	191530	206124	120353	200825	179164	108042	90001	152859	114668	156446	217125	106906	170895	240374	135245	115934	206246
P62140	2	2	68732	24163	72365	48065	55242	66059	66892	50739	51767	44728	49196	55403	105289	33617	54353	55672	68137	61803	44541	66946	55200	46224	60027	74441	68957	43732	86899	86729	94915	53543	56154	71595	65823	37185	34932	138759
Q9BRG1	1	1	79397	43351	53995	40427	61572	56557	51868	53500	41419	33559	49595	54336	47465	36381	37684	56902	52941	35902	33060	58562	49972	57881	45132	58711	47481	33884	64403	54538	109264	53612	42316	96433	47951	33630	25922	55305
Q15654	1	1	9738	3488	18005	12505	17625	27540	10735	17975	14571	11508	17745	21763	4387	10035	14953	17247	9976	7484	9803	29239	16679	8310	24532	20583	17457	6521	13479	11337	14483	15226	8363	14136	15147	12339	8306	6856
Q9BVL4	1	1	9982	4481	12032	8378	17443	12022	12605	21498	7580	10352	23607	31211	19925	15757	16738	25383	14270	9832	14083	14089	24154	10389	20734	12204	14687	14844	17145	12786	15768	19587	11077	17673	21180	13803	6362	27328
P04434	1	1	6938	7380	12787	16647	9983	10528	23391	13602	9363	11574	9066	8832	3860	4261	7175	14326	23043	7447	4981	12171	7232	6244	5475	9026	8690	18148	10620	9022	8432	13056	6168	9553	7204	7273	2665	6238
Q5TBA9	1	1	3028	1356	8396	6435	5488	34208	5778	4803	11668	1237	3724	4021	2321	1112	4737	2919	3693	11772	682	38413	3878	985	2826	8605	17603	410	8926	11380	3465	4059	683	5783	2991	673	753	2165
Q9UHJ6	1	1	19930	9836	25287	8165	22598	19789	20411	21586	16345	14989	18903	23783	16101	11109	22737	24013	20545	11797	7492	18886	16404	13788	19505	14253	29156	23779	13355	20296	32561	20202	9444	22641	10818	11005	13344	15057
Q7Z4H8	1	1	1601	661	5392	1630	2333	7238	2407	2603	3550	3255	2087	2278	1591	1956	2409	2007	2879	3630	1651	7996	2562	1813	2399	2389	5375	1381	1797	5585	2670	2656	1193	2594	2033	1723	811	2248
P07711	3	3	29058	17442	39344	37905	61274	80675	40482	51221	28138	30418	52253	64660	35681	31643	47057	52786	44413	33862	32824	89169	55816	32017	53189	58729	38976	39229	54804	46888	43518	59079	34622	50697	44645	33711	25506	51030
Q8WXF1	3	3	68215	15615	58613	53097	66537	83300	54520	54454	40380	34318	54292	57062	52540	21091	52216	61061	53177	40057	38017	84046	50889	61902	57072	78861	53713	20488	61512	60901	111871	59985	42890	91067	60244	28101	32359	72327
P38606	30	42	215225	82881	323531	314411	656593	307376	244705	511178	218520	227398	567427	612498	1386163	430103	550849	526627	261763	235396	286616	319441	552218	216802	633479	391559	348479	79132	330869	159496	292732	630336	266581	293954	406331	475750	394697	1634331
Q9BY49	5	5	78807	72576	89199	68090	134095	96529	105362	110337	71847	58679	126667	145886	78380	75639	63749	122747	107400	84940	79773	99005	105802	112817	92380	92999	82305	114942	131270	111203	96572	108735	104604	146900	102210	67271	46505	87114
O43795	4	4	69377	21771	72866	73392	85364	111962	82025	61736	60951	55246	64317	70406	61429	51297	68463	65279	85695	55680	48545	121621	71597	64767	70508	98856	69602	39632	71655	77547	95529	83404	51273	85922	65913	54345	49165	75376
O95989	1	1	31310	7955	51850	35295	29154	57204	40237	28542	44673	43058	27286	16343	46716	22632	31152	26142	41861	37895	24566	59863	27374	26283	26999	51914	58021	19093	42299	60417	36458	27708	33289	29050	33758	23199	21268	48872
Q15599	3	3	43876	31727	67015	36028	110433	60243	63076	91588	46462	45681	84329	91015	47609	60463	70567	98307	72348	65416	59619	52459	81641	34963	97835	54456	75482	25974	46462	93319	50330	99151	25219	55641	71782	68366	47439	55133
Q9H0A8	1	1	11955	3485	27373	16875	29965	32977	14680	41167	24193	23789	42383	51488	15586	18856	17937	37946	10323	9478	29005	70961	24449	49587	12070	21052	26275	4322	57758	11234	15576	26427	32289	89147	30659	22300	13798	30099
Q8TB22	4	4	73432	22727	70414	51457	86705	65010	75283	60472	46944	48316	63276	73272	66577	46810	51352	73744	85570	35520	44094	77880	66260	48846	67321	76296	65966	45930	85257	56488	103830	73473	56396	64917	62197	52141	34946	79866
P06733	32	48	2496860	459772	6377630	3682230	1928296	2060170	2699970	1925898	5564720	5187200	1793256	1894178	905886	1560382	1742763	2018024	2848640	4161600	1927629	2231797	2035886	1555074	2000142	4669480	6244460	760901	2686930	5023710	3032680	1866668	2083075	2011023	2378380	1542732	1259316	1070713
O75629	1	1	16915	6163	16544	18133	24093	28434	13129	27073	11034	15275	27726	32116	23604	28361	50736	31050	14503	12538	19631	24488	48253	19816	34783	18566	14191	11750	65069	12186	30157	22255	50599	24180	29158	18605	24088	28108
Q15366	4	4	285887	53015	225799	306225	215084	459849	219645	175341	137116	159692	208614	223236	408925	174550	213512	258752	223123	130804	168356	539032	238408	267185	267049	424528	281762	61289	259332	166488	433859	209488	171349	346701	224970	182394	156144	530551
Q8N1F8	1	1	28580	9636	23955	20118	14864	26807	17681	15376	18694	16728	17108	16857	24206	11331	15534	17777	16289	13695	13962	31113	14742	25004	16327	26550	20813	14863	23490	16879	39441	12878	19397	34131	18773	12483	11022	31255
P50914	3	4	201744	49759	130575	108672	160322	219696	105708	83034	101044	108119	132122	141174	117226	90148	143068	123947	116766	90423	96533	232339	129864	176414	144247	159376	98323	30192	201703	104793	257857	154705	133206	248079	122262	94346	82118	163040
Q07507	1	1	31817	49275	44521	64756	44031	56762	69562	90827	37904	102352	74343	74244	24486	60755	39896	102906	69540	51301	77421	51820	75778	33472	76953	90037	147265	15909	46819	61122	41234	41495	36396	42682	105063	56321	29503	40803
Q9Y4P3	2	2	26615	16424	22113	24599	29758	61958	25029	21589	16359	16393	22444	24991	38621	20448	25574	27167	27857	15794	17785	60783	24462	30444	25138	35477	23619	33048	41513	20856	43648	28024	18498	50057	26596	18511	16950	44812
P09960	16	18	123223	56173	258680	171792	156325	159758	208919	163182	186978	169715	133428	151024	181841	105628	181235	175695	190508	194410	117641	166708	165988	125971	167324	253124	232656	108656	225506	275768	175611	139574	159095	176652	165004	107919	107351	221374
A0FGR8	3	3	44117	28597	40540	53181	81006	94314	43869	43191	33202	44987	49027	53457	23706	32140	39048	49086	47714	33506	30550	91511	36770	37320	48549	53900	68502	46564	51760	42802	65778	62665	35074	53591	37691	30266	26708	37117
P80303	2	2	22134	11934	36729	39060	32434	46647	36858	32022	28081	32051	29927	32531	52231	23599	31835	32933	41665	25422	23631	53606	33565	34566	31555	55527	35800	26441	45040	37023	32583	33593	32273	52777	32665	21513	18350	64773
P08962	1	1	5583	7279	17180	4415	6787	7253	23359	15792	4297	3760	8248	5859	27703	4190	7913	13597	17388	6338	4255	6898	6168	3929	6009	8139	6320	6776	12533	18651	8207	9676	10291	6283	7135	3732	4984	35875
Q56VL3	2	2	48668	6890	23079	37829	60158	42160	25586	54352	18359	25968	60127	59595	17769	39280	49785	43520	29134	20006	46134	44147	47328	58982	58707	48406	25288	10660	109045	18894	73354	49094	94234	92731	59354	43366	34811	34836
Q96SU4	1	1	29271	7694	17959	18273	21729	21593	14366	21011	13646	11902	22005	19901	16113	13971	23350	21014	15972	14511	11233	23547	23753	23568	23432	27585	16091	15906	30156	17829	38878	24509	22632	33476	17109	14016	12030	19893
Q00341	11	11	104258	59311	114223	109105	126676	200209	111394	112891	78720	76083	97106	115980	131942	87006	114126	129431	120136	93550	82086	187172	107314	88522	111942	167851	109675	463253	130015	139182	154453	127802	89939	147860	103237	84020	82644	111886
P02787	29	40	660734	899164	1105191	526773	975003	509684	1272803	866807	858334	1265985	1058550	1222475	357647	535754	434689	911677	1298875	1034299	504025	540734	703590	684703	913069	739610	1781754	1384613	576165	1312323	894815	887035	408556	938567	689977	647517	313939	433552
P10909	10	12	758208	259725	290547	327760	572353	179504	414226	695228	245318	304440	481711	530431	125092	364736	329890	717247	446576	222973	372991	212685	486653	479547	475357	422429	394605	405323	284164	307280	995874	548648	210799	631117	495776	358627	229785	154468
Q9H1J5	1	1	95548	64850	332207	157867	277429	277770	268765	174528	264515	184673	150629	162174	55127	98065	125353	179552	264380	60226	88185	274567	153163	99872	197545	187260	247828	66702	136440	80832	122215	247682	94387	140256	119824	130117	90113	66941
Q8N4T8	4	4	75965	45191	72634	40836	98528	97639	80556	110592	54991	52178	120768	140610	123927	98888	83371	123693	92770	44806	83848	99599	128941	78698	104416	59989	89736	91309	186171	56470	119618	99643	126610	109631	106955	79233	59222	158693
P23284	12	14	399493	117033	475217	495788	413979	1468428	630261	344036	373991	328308	374526	397944	323844	282434	401951	359965	656842	599910	311501	1629344	403670	487863	402731	709401	430152	107728	443363	761485	570851	407063	309139	687626	415103	300008	282909	403399
Q14558	1	1	21073	5326	12212	27825	65933	10907	37445	61844	6872	10689	50257	55547	18769	28552	48168	68193	36919	13088	31840	15197	58880	23159	67689	51511	18468	12186	38835	26020	42612	63243	22298	44151	61504	33583	16313	30065
Q969Z0	1	1	26481	4464	13570	19941	23535	24355	12693	18028	13421	12287	24885	23374	12617	19596	23961	19407	14084	10040	15679	32357	22917	34878	28995	25162	15604	9137	56938	13556	38063	20964	43324	43113	16385	14748	18128	22075
Q14657	1	1	4247	1321	4551	3910	5935	4519	4270	4625	4434	3129	3743	4569	6058	2779	3316	4838	4448	3622	2685	4971	4732	3359	4328	6090	4176	2724	6081	4253	7595	4124	4663	4603	3714	3063	2909	5431
P04433	1	1	81324	153935	197381	95295	242269	177485	280421	131137	161432	150365	129693	141253	86526	95187	138204	138813	289961	97540	74157	192152	129987	84008	168203	131957	214098	272262	142741	124662	96855	219014	112625	119377	101333	123081	96593	109824
Q9UBX5	2	2	41488	26669	47604	105101	48645	57183	67820	48153	40939	56654	47150	50856	40880	35568	42271	56846	75234	51886	40191	69408	43928	42122	47374	136091	66781	42956	53933	62341	53091	46039	40316	55575	42190	36377	29380	48940
P49756	3	3	64877	48729	153439	73379	241728	118025	115593	181232	113411	74505	180469	189936	141440	322951	210732	198644	123165	85013	130739	119053	419441	114574	204027	123942	111621	59598	886265	110061	88100	229288	749703	179950	175901	149756	149089	148093
P51911	4	4	30362	9501	57824	112007	35904	32692	80877	22295	47860	31212	37839	40033	66601	285940	63663	27092	78601	20167	166439	33795	43522	40402	45754	74165	29471	15690	50487	17833	40213	38416	258178	37736	32822	160460	266488	24917
P46952	6	6	128480	40150	161984	81563	200276	117888	106807	235244	102843	98652	213067	241262	111786	169180	191152	267349	117822	95519	151387	100786	236639	127562	168087	128452	121227	65254	261281	133962	203286	184057	181440	211102	208540	108400	129690	170300
Q9NUV9	2	2	19312	10870	29318	54420	35690	89259	42345	40111	25974	53334	19182	20420	31748	28437	60997	28986	39015	49745	22804	100183	25576	41054	39339	76335	63327	18110	23282	60871	21418	31168	37063	19656	29111	20105	51763	38284
Q9NZW5	3	3	42874	57548	66656	49473	54019	61697	54310	68712	64212	47472	57309	60113	41334	36917	51118	75356	55751	51618	41467	68610	57577	53558	56261	66903	66576	95926	89017	60361	56197	46548	60809	75863	56145	34388	29464	65484
Q96IU4	7	10	440845	75886	320666	149344	392589	164757	152803	485509	258814	228724	488884	527933	372641	397221	360041	540344	162674	186809	351218	173436	519479	319041	436851	205584	300944	70914	398405	256225	558395	371352	279598	456484	459942	326072	260364	455405
P29692	9	10	273576	87084	217613	309815	258288	500496	195013	218432	167496	184224	223852	221486	269320	155719	231833	180510	165214	182224	212821	541851	225654	297924	248304	411420	240616	97539	227022	143114	361879	250684	164624	395572	245103	190348	180007	325607
Q07960	12	15	121428	72843	130184	252220	141991	223301	135238	118400	106597	103668	97304	111816	134663	77608	131452	135202	143525	141002	93716	243673	111362	115540	132385	377227	157853	96201	225874	172554	177449	143576	149307	171112	119024	92771	90816	168605
P13716	5	6	100255	79049	125964	96579	173418	68599	101494	308168	95969	93417	206713	247731	73092	167891	126176	339054	125264	93839	111100	122459	211955	80858	213342	75858	114970	152491	87557	132210	136687	173073	62158	57086	142640	150445	92981	94220
P05166	19	25	404009	69308	370470	208535	609442	237807	168760	530714	302894	223302	708821	786829	362159	430591	502703	604644	182867	177503	394922	307348	628442	450656	643624	283443	288505	103917	679821	169242	428892	562441	523838	663960	506907	417894	296183	421972
Q15628	2	2	16827	41604	43148	20359	19404	32152	49653	24047	28666	24945	20548	22251	34577	15317	23564	22631	49564	45770	20812	37166	23005	20215	22131	29370	37945	52561	49924	65955	32204	20767	30765	29944	30511	13971	13321	45811
Q14562	1	1	16338	1674	22169	6116	27406	9351	20743	33326	16387	4850	31094	35289	6332	17399	20300	42067	19674	9924	19679	9088	27638	11107	30995	11317	15388	13871	16272	17945	30130	26536	6677	20592	26129	18835	12752	7544
O43242	10	10	69386	43826	106806	98244	120079	131218	104500	96424	80405	70550	110034	112832	127706	84476	98144	102979	78513	80844	68370	142624	128731	101928	130213	131462	94817	56788	116894	101475	99208	118081	74174	107974	83160	73805	65403	156498
O75439	3	3	78552	25580	79261	65784	86058	115010	69224	81861	62520	45904	89073	97799	133806	55440	74819	89177	75648	62126	59294	114324	89453	88507	75632	103960	60598	42131	111842	79877	113682	86654	78557	133862	82815	53364	50364	166316
P10451	4	4	38811	6739	9784	49105	21784	17676	14432	12179	7681	10815	15995	17974	6934	10175	15548	14720	14801	6813	9699	18673	14956	22979	57681	76004	14939	10731	15270	9384	57760	19341	12699	33452	11004	37159	11719	8740
Q14118	3	3	138116	40829	92154	92579	105496	120722	95426	100399	67537	71929	103666	116280	69006	66367	80038	112855	107097	67613	65421	159899	86754	110701	89081	132881	93154	76418	101800	90888	178107	103072	67308	159330	85891	71804	52967	81157
P11047	28	36	607756	266516	323883	251535	213296	165187	311759	200876	235111	211732	188749	182993	137608	119835	137392	217768	289448	224621	126383	148545	183459	296542	194419	320758	251675	429450	176933	314018	836978	206224	118837	432392	162469	139654	91810	187396
P25205	5	5	34013	15736	54085	33724	99684	40341	35831	107518	38080	28787	114433	122329	43480	49037	58165	115196	40892	31442	33615	44341	71782	37622	116510	50574	41003	25626	45105	40928	49978	97528	31091	53115	53158	75886	38631	52646
A0AVT1	11	11	76088	52886	98635	93496	102081	146347	144300	111210	79004	80312	90186	94356	146041	64911	89009	124563	149315	109578	72081	160568	85301	80120	91422	121824	107987	85678	114135	133364	95631	99874	89761	103807	97965	66255	58935	186680
Q15388	1	1	24701	13024	23004	21619	20026	28348	20889	21547	18760	16873	25439	25596	20214	19139	20224	20971	20577	23614	14681	26842	27174	25456	21328	28906	23375	20584	24438	30182	33046	18731	18460	34701	18881	15466	13295	22178
Q16762	7	10	325332	79152	200028	221813	392760	349979	163833	569400	124092	140577	550086	574734	224486	457399	469166	593363	120937	79448	352141	315284	641494	362105	542309	305638	200855	141624	472216	125506	401971	367347	360743	512382	503648	450647	339592	254402
Q6PI48	8	8	118200	41172	68536	53245	109699	89318	50820	94873	49286	48507	113721	123479	86117	68120	85671	103175	49934	48636	75241	97541	109522	159039	104787	72068	68440	68637	238635	65399	167354	101365	166561	218798	107628	73701	55525	111246
Q14624	22	24	130087	130607	204239	196271	446642	390347	230864	208352	156401	207330	225257	256950	136561	121273	160008	194223	235758	170950	148790	422793	182685	138506	284648	285120	284914	232301	135330	198236	202924	428170	96994	196443	208965	161306	111709	146635
O15439	7	7	57441	19129	48548	41731	59717	62563	50343	50786	38707	35969	43728	49006	83753	28644	42343	49564	50341	43457	33726	62150	43894	47552	46620	69899	50195	46983	65041	47471	83774	57036	45517	62996	50054	28590	29232	98736
P98179	4	5	41086	36748	63657	54887	45817	62014	55460	42971	49989	36724	41107	42411	81749	30335	37016	47975	62990	64406	32737	68270	48605	47871	47804	85437	52114	58499	80470	89056	63407	37406	51105	79676	47604	29934	27311	109051
Q9NX63	5	5	155603	102413	143117	110580	200334	175997	131647	161022	114192	99807	194445	214435	156424	120705	170706	180417	141848	94113	143507	198505	184062	148983	197302	153283	134989	183777	257401	127105	194918	194673	180455	269710	210787	121787	113655	210505
Q9UI09	6	6	93760	48811	110843	106450	196243	136582	88153	169598	77480	65726	176029	189188	182643	141837	149760	176899	84537	72541	143031	146602	200558	84433	160749	157497	108491	55547	122172	98839	136243	177148	76443	134360	192026	101803	91127	215944
Q75V66	1	1	50730	8779	24341	26665	32627	31836	22566	26541	16618	18778	25751	33692	15997	15994	26860	31886	29171	20237	12583	34681	29891	30343	24112	40229	20383	16628	22383	24150	67433	30903	15344	30030	16403	13738	17451	20730
Q9P0Z9	4	4	18575	14103	37356	20895	70363	32059	128723	98690	22478	21866	92303	99949	19556	58973	59731	102183	77687	24547	43653	45945	95647	18250	82659	32304	28060	18579	34937	93586	27345	60471	25025	31010	57655	55301	33899	26226
P82970	2	2	31973	3449	21257	18681	32674	29603	18745	28845	23649	18167	29439	32078	23767	23827	23558	31630	20603	17533	27330	34718	34954	32936	31258	27745	26608	18750	25683	19242	31086	29644	23850	54136	39983	24792	16923	27143
Q6RW13	1	1	4166	1391	11061	7097	15660	16150	5892	7141	7203	4815	9005	9660	6719	5572	10862	8817	6487	5036	3072	18492	10797	5104	10641	13475	7454	2332	14034	7197	5881	15100	8012	9936	5958	5356	5064	8029
P05556	11	11	152437	87714	138643	125692	189640	182693	125736	137542	113739	117274	131843	143636	84062	93242	131766	154800	133453	71784	100199	195598	136226	87998	158591	188549	166536	152875	141428	101469	220435	172257	99448	132367	130149	124234	85323	109221
O15144	9	12	263280	117161	268536	305203	293012	500686	251687	261625	183908	184126	247344	270647	305258	186663	321079	305012	260869	254424	177392	505050	264728	227688	279946	432824	242268	155984	329877	308821	326831	270691	250736	310203	241264	174965	192816	361223
Q96QZ7	1	1	2300	1703	1845	1885	1591	2399	2222	2129	1362	1824	2279	1663	5752	1314	2523	1877	1683	1030	1475	2207	2388	1483	3398	3037	2904	5268	2289	2075	4321	2247	900	2438	2807	1600	1352	6285
P22897	1	1	31725	14444	48538	23044	135172	45816	31346	208653	35999	29988	183691	184964	24028	117320	120239	206429	33342	24884	103998	48011	156068	37584	41934	35517	45663	27514	75887	32419	48353	127158	51509	56804	142440	134081	84433	30236
P61966	1	1	4665	1190	5712	3650	8001	6536	2736	5203	3671	2413	6829	6595	6654	3308	4973	4998	2323	2408	3757	7311	5464	5113	5797	6009	3487	1671	7219	4116	6299	6223	4688	7360	4961	3396	2912	10513
O43920	2	2	84880	38469	92309	96268	173014	106702	78385	175671	73900	77767	189483	200232	137347	159658	143763	166531	79423	71800	155680	112009	208668	73746	169177	135791	92642	57641	123719	89304	118396	171081	86998	108185	227609	115145	90074	168254
Q12955	12	12	74918	13688	99105	55027	92497	77942	70360	71180	71207	69491	83596	93549	67097	50524	64401	86919	69273	37296	49211	73444	81580	70140	85294	82429	101517	26053	59610	53845	117901	95030	44189	107143	64748	55033	44951	91396
Q15393	11	12	211120	39663	258852	246644	203957	223362	218919	178878	192846	156858	165669	197705	165505	123123	175335	183020	192129	157605	132871	420566	163972	208306	210210	336341	221317	65846	218852	196157	282708	189263	140834	305295	163959	141271	132300	192327
O60885	1	1	45634	359190	47320	63368	38073	40379	79803	55931	34859	29273	50471	55319	30824	29971	44822	58972	91012	35381	23863	50360	45878	20992	55284	87626	72078	5955	29280	31465	65181	35921	17763	45841	64144	7520	8658	38964
Q02880	1	1	21220	8531	14712	20835	16928	22428	15035	17783	9824	11040	16998	15262	18205	12697	17129	18741	18320	11244	11880	23254	17751	22235	17941	27075	14418	16089	20410	17454	33019	17293	14428	33137	16610	13359	9920	19676
P48739	1	1	17053	6355	16365	14807	18822	33170	21544	14738	13230	12414	12700	14367	38206	7807	13673	14577	27002	14910	9606	32780	12507	14542	15008	22417	21472	15317	14982	19122	27154	16347	9764	20832	13242	10783	9091	48590
P52788	3	3	74745	22030	120984	68747	93394	129600	107981	119101	74105	63827	94134	94959	56744	61198	101463	101132	85237	58664	74817	179605	98333	66092	119056	122103	137346	70876	81775	116698	117480	117518	61966	98377	124253	62163	56084	103085
P29966	9	12	63874	27007	82258	135310	72383	161831	92572	66853	65423	75130	57716	60696	133717	40415	77378	70018	117266	76248	40395	176731	70086	58035	77928	205670	107903	59141	110398	113536	97818	65531	72474	88382	64748	41873	45915	174908
P35613	5	5	167837	67599	94291	132012	150100	209422	138456	97949	90762	82523	116656	131514	210862	85952	118974	127584	150984	64698	86024	216081	117265	105068	118700	196109	99913	101925	127165	79667	213084	134710	94120	162754	106536	85368	80471	249861
O95954	13	16	173679	83988	195934	170919	254263	249688	150952	320248	160651	153997	251010	271274	127333	268087	221022	326911	157480	157637	157532	262988	388921	139547	272108	227053	188836	300025	258045	219745	224050	245502	181041	194089	203578	185353	159479	132950
P55263	3	4	91407	23874	59239	65199	76162	86721	62595	73658	51914	49952	73321	68086	94000	52263	68265	73318	79924	48365	64853	99153	73381	69588	71048	79059	61459	39777	113752	62771	114665	76880	82680	93057	83654	54812	49844	114935
Q9BYV1	10	11	83068	90863	261669	86571	146728	101321	155893	300828	184746	100559	430470	496378	95676	237112	241102	324695	157483	106962	181629	109628	350842	117457	287216	119133	143213	149473	150455	151419	111350	140887	104114	164429	253693	215495	174919	121430
Q8TEA8	2	2	41982	6191	23113	24746	17974	25246	27321	18699	17990	16012	17609	18448	18435	15321	14364	20760	30680	18044	9919	27423	17799	28055	17714	34446	25861	8897	21104	21186	55629	16569	50495	42198	16099	12471	62128	22487
P02763	7	12	160361	450445	458448	497078	2304790	927651	614349	490875	313396	1801733	447030	508385	238315	252596	278460	520607	660152	423072	541913	964997	378796	247932	1069353	704687	2304040	854513	320928	613532	202490	2246780	214908	337959	725265	752636	187539	297458
Q9NXU5	3	3	49178	24994	62370	63517	56201	63607	62577	51424	57087	51051	58105	66663	119414	39386	46505	56125	61392	53669	40528	101090	51737	49198	54253	85563	69112	96753	67438	62873	65046	53836	44055	66815	52407	38266	34167	146486
P49721	7	7	96426	38018	205809	141831	120755	173401	139576	108325	174657	149107	93937	102579	137921	76434	97890	115378	155737	161048	73848	186894	123584	104316	141339	168734	176061	69942	125385	159110	136024	110991	123279	147198	110633	83863	85198	143622
Q99714	13	19	344438	132947	206140	221154	408789	353951	207845	390715	154698	130730	477338	539333	298708	305407	337725	383985	202672	135921	309295	398040	442287	425611	410885	295244	174707	198848	643441	184452	433490	389773	466439	581196	406011	300567	236113	412161
P13861	9	9	117885	46971	101757	84846	134572	130199	93737	101714	75993	83452	119027	106067	101765	90154	109230	132604	85242	80698	91355	144581	130459	99756	117417	106015	100669	68152	122207	71868	156027	121353	86108	122441	115666	81841	68799	121030
P30405	6	6	101900	53454	88736	97448	135123	143607	100541	104427	72239	73429	133415	140455	198627	77138	83234	118888	95011	70543	112697	149127	113159	124641	134656	142262	101128	66516	124052	79145	135646	123829	92121	165187	156639	75973	65000	235017
Q6VY07	2	2	6403	3758	11947	13298	13516	16091	9607	12973	7891	7826	11972	13195	28574	8997	12739	13321	11389	9464	7393	16495	12762	8137	14228	23544	13333	6694	16093	11672	8100	14848	9300	13590	11389	10817	7977	34020
P35219	1	1	34505	22652	42295	31914	36687	77376	40916	35821	38538	37936	38221	44521	59418	38587	33145	40089	46062	38035	34988	98015	42129	34534	39044	40494	47296	40977	50127	49043	46478	34026	34995	46189	43018	27637	31175	59045
Q03252	19	19	209429	79989	271582	130313	261856	151665	162161	288850	236644	160013	278320	298473	236321	230857	238390	317512	174990	175397	207550	155641	292030	233657	255440	204408	220816	87652	348023	215221	274158	245621	264592	335006	263741	194382	174775	286656
P26196	5	5	90050	49328	88700	81928	127240	164580	65711	63311	70132	104936	77174	84865	130230	54519	59416	83934	80810	65610	57310	181923	74171	89803	89358	117448	125928	85836	76527	84087	128989	109671	59658	131211	63324	64663	43879	166281
Q08495	6	6	43676	50052	57680	56074	51241	53418	53105	52160	65305	65204	48828	52475	81218	101857	42972	55174	60566	70348	38257	54872	45364	56140	42615	55310	49333	95987	47972	80613	50760	50178	39301	48603	49690	49324	151595	102809
P39748	1	1	49480	11188	38381	49825	37389	39934	21621	28977	30807	23279	28091	36257	52328	23330	27785	46613	41563	26002	21413	46390	30264	40769	30866	87995	21807	18318	33691	31713	55569	28077	26566	35248	24428	22044	22370	53933
O75208	7	7	337603	50648	116156	127519	193647	165611	92149	152972	74672	66996	182564	194870	209640	129828	146165	169346	80781	78338	136119	190426	185928	292568	182233	142309	96057	89485	372144	93567	432310	179016	280342	433083	183187	115115	97974	245253
P19971	16	20	100730	81729	166960	180980	115309	618809	176449	103538	167572	244519	75265	76259	78775	59247	107747	105199	182319	185300	61329	688097	73736	102680	85473	284960	339958	153272	159280	255122	139681	128240	125531	144785	86372	65276	72947	88603
P09543	3	3	127654	89008	95967	63823	125336	159904	105243	122500	66733	63153	103742	122614	66184	80311	105971	133747	106100	75629	136168	177041	117639	136021	107934	101595	83255	133926	110426	115645	123886	111040	83163	196803	184345	79468	76799	99886
O00231	6	6	78376	32963	124721	101843	139581	157169	107288	130302	94169	96738	106076	105252	105084	77014	98628	137251	108111	82997	80463	155272	105835	97412	126656	149378	125796	41684	117346	113664	105697	138468	83309	129412	101005	88514	67027	132081
P01031	19	19	164889	128156	299037	166705	224240	235242	277788	232159	246483	211122	184987	193884	131289	144522	191290	254359	279464	271952	164453	266114	193622	199299	200209	252887	296773	253325	255143	371352	279093	196428	185039	288248	215879	142157	144816	164489
P01699	1	1	33309	14208	35403	26681	47055	35484	40991	25400	28520	44971	43623	46668	28052	27553	39296	36689	42828	22830	25409	42936	39100	33392	48847	36823	43325	23009	41054	21318	44813	34288	32316	45516	36335	32609	18392	34499
O95433	2	2	83251	37898	72832	85967	121544	119192	82080	91384	55222	68602	92752	103282	161913	67021	81491	94218	87826	75772	56330	132132	96810	82564	92579	84199	71819	38767	139568	68322	120517	99535	112005	107826	90671	63213	57388	198708
Q15233	5	6	94365	25814	102984	112310	111835	137500	67838	108610	90487	76107	109697	142336	109903	80876	86131	143912	82500	73589	83159	152217	122458	107670	125523	155691	109625	34673	83989	89357	128751	79867	63660	157163	96101	101017	78248	123963
P30046	2	2	244438	127196	337038	95526	333107	161386	82225	364747	265445	225521	280072	293661	165890	262652	318328	405015	95785	181722	298454	164897	380265	184677	381401	126798	293321	237841	191948	231796	362102	316840	141782	250358	391393	263775	210654	202357
Q9Y5X3	8	9	68808	42344	160788	121301	225783	140222	118945	143545	117256	102818	160857	182639	129302	124683	112156	172190	141511	89787	89768	163563	183590	84710	186260	174226	126000	76042	135942	139749	107199	206169	91054	110642	123586	125596	83294	167462
P46976	4	4	97678	35093	118748	108028	139035	133556	84771	129590	87363	84122	135715	139127	354366	101860	113283	130543	67849	76962	89703	150188	139668	85928	120116	151898	113239	56245	194171	85579	130066	134319	136990	124428	128240	93501	86616	419686
P49736	2	2	18124	10170	22632	17584	19520	26260	15697	15989	18571	13318	16394	17968	34953	12035	15012	16511	17848	12199	11888	26092	16545	17753	18198	29619	17236	15983	20915	14628	23479	20377	15279	22590	14743	12335	10689	46345
Q02487	1	1	18765	6179	24846	20262	14632	23619	17475	13592	15228	13897	10763	13824	17607	10848	13571	14699	19065	15798	11297	25945	14444	17044	14689	32123	19353	3662	18778	20637	24337	14728	14723	23955	15196	13312	9397	21819
O15247	1	1	4936	14768	10108	6656	11965	13812	13338	10587	5991	7322	8797	10069	7139	5513	10447	11474	12944	17016	4897	11919	7787	4364	10022	9215	14471	14232	7818	18592	8628	10466	4040	7620	9091	6149	6066	9096
Q13938	3	3	74087	60736	96195	53986	99073	195749	93285	111910	70977	61686	102475	111695	53337	72099	92689	126596	89954	75942	97706	206230	93581	67408	127817	81321	88136	107927	75581	121079	102164	90073	47374	106593	126432	79045	63696	74155
P61916	2	2	92871	21140	59797	84524	553543	84560	62074	345210	29816	38792	254295	286992	136092	259291	451729	102378	58366	49259	164366	62359	354464	110176	286161	118177	40543	41061	187824	68741	93295	511058	138185	139128	210137	209180	310223	161873
Q9BS92	4	4	45353	78160	56230	60305	97632	87737	63334	49360	42979	55133	52046	55533	25819	34502	46596	56976	77715	59286	30892	111599	49448	46090	56159	79895	95756	123907	54403	73505	60757	93858	36777	61851	45187	38060	33578	38146
Q96BQ5	1	1	16523	6190	37390	38888	43012	39632	29987	25528	9381	21612	16157	17445	18131	18735	35424	25316	33901	22852	14590	52103	23960	14672	24758	64761	32849	46565	30191	26029	21730	41762	20647	19887	17986	9998	23852	22362
Q8TF65	2	3	49990	11325	75452	29716	77379	64708	44078	85926	49698	46782	104285	116965	31491	62354	80267	88900	38490	40492	37236	56163	105153	39031	86505	46204	67028	34286	39182	47487	72914	95407	26924	64242	57292	54582	49675	42061
Q8NBJ7	3	3	100465	69223	113336	67277	123840	188241	134400	136877	77773	69782	136540	131282	79590	103621	119009	163113	136106	99163	111287	215917	157177	102320	137169	103257	114909	86504	213532	144328	145306	121531	152505	167436	154915	87344	64182	103336
Q5D862	1	1	15017	17467	23510	17875	22705	23519	26658	21632	15589	18681	25921	31099	23004	12327	20029	22823	26880	18382	14632	24721	18863	14548	19760	25980	22860	48947	30309	32302	25251	21089	20111	20104	20975	12285	11138	29807
P30038	25	33	132003	86235	143269	169013	1495682	123602	118798	1558435	124830	121609	2169050	2264250	110596	1046681	1076668	1649665	150337	130040	703066	137071	1351735	179906	1720559	240412	173986	75839	837077	174152	175160	1521025	664196	239564	872556	1196085	755496	112074
O43681	3	4	120201	41869	140672	125130	146589	161419	92881	129112	114067	104269	140635	151915	130331	103918	130544	132860	82450	90258	94479	179635	142532	149812	159171	193027	194196	57360	201873	124626	171738	145297	147979	171121	117923	114549	91439	149482
P40227	9	10	139634	74267	259113	235302	229719	247397	254314	185796	193837	178617	181903	200358	184167	172155	197635	193956	250464	155344	137340	281873	218636	128353	229249	307360	223892	117954	260354	236257	176574	210734	192652	178101	193740	182642	141696	226087
Q6P1M3	2	2	26999	21034	32142	15027	47585	26319	42444	38279	18824	20888	40232	42629	51680	26172	36803	40227	45032	25050	27098	30501	38953	21684	38804	26092	31030	58226	40406	40716	42536	42549	25670	38565	41778	22981	19767	54582
P49368	12	13	171115	75151	336038	287136	331117	282806	277819	287201	242454	201105	266019	285148	208182	206912	262078	298253	293020	157564	166100	303760	298519	169530	315477	390355	269578	131549	359898	268461	302217	288439	225046	263476	258152	203941	192842	307010
P50135	5	5	146953	52288	218757	117337	189190	94582	108512	240711	166476	115640	257072	234498	131864	168511	214185	262443	101828	86839	160808	90522	238475	101012	230256	122642	158878	94511	121880	120270	151894	176274	77505	118480	182618	207577	89456	129155
P11277	23	23	114122	53598	121800	117550	256480	98563	117461	400737	91843	52059	441032	483926	53650	281639	306104	436177	117378	69085	217099	98369	393943	156373	334851	168080	77706	101629	313451	87461	154807	243309	229699	223901	277126	222475	204453	116971
Q9UBQ7	8	10	185289	57887	296749	187336	377918	220659	164307	529773	223553	205605	534826	577373	310046	646961	494164	495400	161457	130414	439240	208693	810249	193089	447382	244368	263740	90810	417767	187267	295178	418470	265418	262296	605559	454197	422466	349633
O00116	1	1	18814	9664	28085	31971	20006	32833	27056	18009	19177	17048	17091	17444	21198	12887	19279	19626	27476	16794	13777	26791	21789	21407	21015	52343	19433	20802	30981	27431	25197	20538	20282	30064	17805	16671	14165	20035
P19623	2	2	80346	67594	104021	199608	122307	195637	91115	69467	72868	94534	79266	75091	102143	56638	88191	71838	114477	81821	57735	219233	77529	70001	103721	270428	126600	105424	94322	99540	112761	122661	73136	94356	76449	72789	64247	77813
O95295	1	1	28540	10384	28133	32970	32026	50966	28785	29720	26949	30418	29489	31837	40879	27512	23568	32808	30820	28704	25459	51097	30779	33625	34648	47070	35152	12980	33763	27898	36690	29294	29594	40128	35190	24470	24372	59085
Q8IZF2	1	1	2211	1221	3074	2220	2731	4633	3222	2352	2366	2578	2697	2835	7425	1351	2212	2914	4441	1942	1511	4949	2283	1420	2423	3343	3487	2195	2163	2724	3262	2825	1290	2816	2710	1501	1010	11212
Q16629	5	5	152100	29000	177594	192496	144039	276086	179642	138467	135213	120645	132060	146061	175085	98651	131334	150353	177203	141554	120929	287809	148000	170592	158693	275073	168130	55421	163820	184322	189295	136881	124989	260989	155985	105314	85530	228241
Q13277	1	1	10843	10033	17211	12078	24848	16678	16080	18150	10845	11022	17881	23381	14923	13055	21236	19197	15598	9184	13523	17712	18004	12624	26997	15758	17017	19094	16991	14129	17638	24221	11957	18097	16883	15622	10967	18312
P04196	7	8	109881	74596	200575	98166	202382	138783	201764	171966	150365	179053	187730	204477	79230	81039	95490	206832	214979	152725	106416	180985	138169	90636	207582	135604	228937	143403	136127	207465	163975	181873	96873	133848	135888	139816	56891	107520
P47736	2	2	7627	5715	12413	7245	16560	9422	9418	16893	6710	6552	12578	16032	41926	12490	12329	18192	10000	6206	10060	12443	18493	7723	16959	10549	11921	9738	23864	9653	15013	15653	18306	12334	20132	8555	9549	59009
P26038	33	41	633133	127830	835739	660814	831422	761486	837437	678258	587946	507943	469423	496071	343435	567785	756023	734285	889671	534705	344659	806145	683766	440847	773810	884564	738553	246257	524858	647961	815453	792739	389337	603412	482800	509904	494051	509361
Q8WUY1	1	1	32748	18560	53251	27517	39162	43857	35701	29635	36733	26766	42513	58039	54645	27019	37243	36460	38060	49800	31926	47288	37308	46227	37290	40139	34052	32890	49149	81840	46792	37038	34883	56981	38849	25570	29267	63789
Q9Y6N9	1	1	23732	19769	28730	19784	47511	26472	25282	41002	22313	16215	48305	54722	13442	35828	38405	46217	25427	21129	30126	27832	50463	34754	47511	30902	22156	34290	36409	23975	31496	43711	25282	50679	41532	31737	24270	26608
Q96QK1	16	17	245717	80848	246507	286265	203531	298193	159241	166089	314146	282540	181306	179760	287350	151092	213612	142820	141369	215138	147528	267991	206475	200636	239115	333033	374016	140458	274431	342019	256647	232456	200998	252278	184682	179362	152539	405890
Q86UE4	8	8	41387	15894	50918	106403	138103	212023	48443	174383	38191	40207	156723	160076	32483	117418	140939	169555	46826	49601	42865	208224	187148	48222	147648	149555	53712	28603	63078	43276	81770	132690	38025	69246	67596	96272	93944	85253
A0AV96	3	3	24253	7809	19352	28416	32568	23571	19340	28871	12564	16369	32922	35688	43046	21309	27265	28348	20686	11264	18116	24789	34643	24146	35068	34141	24840	11411	41469	19008	40432	33425	27632	32048	26334	19455	12397	61520
Q13409	7	7	103244	34183	125943	78890	148257	120790	99277	87282	94772	68399	108444	124043	152959	60296	113948	118108	94092	73179	78516	143665	111179	107366	115573	99585	93053	53159	142623	107255	134245	139086	110296	163935	113399	79389	77056	159916
Q15287	1	1	8612	2550	12798	9986	9534	17522	11705	8178	9108	7064	8351	10117	9677	6184	7842	8611	11957	8217	7223	18124	9118	9349	8775	14428	12052	5010	11178	11768	11871	8514	5639	16531	9944	5202	4361	14257
P02675	24	33	421311	1685177	1253971	284070	982648	976599	1435740	1998018	1076390	1216638	394671	417052	394227	333868	510735	2068023	1479341	400849	309586	1061744	414290	500754	703020	402248	1447532	2476965	624452	500001	518275	938796	488937	659685	391974	536315	391618	453460
Q96A26	4	4	125405	98040	106703	123894	114781	182368	87605	99666	89191	100047	85167	97361	179727	70600	80454	100406	90721	111417	89401	125974	96300	106304	98703	170733	145278	145551	186767	148068	151346	101539	127980	137966	115254	69555	54248	220261
P08574	2	4	134404	102490	86053	66421	98813	109099	94241	149717	69698	60441	219571	159712	345009	100342	214800	150702	106027	63070	182025	130257	208420	320181	171675	129558	80362	147388	509308	86152	152660	196538	387789	443802	239464	74228	144651	403411
Q13283	4	4	44302	30597	65591	61967	70454	93852	69864	54514	50706	41579	48575	63247	54539	38026	43506	62761	74834	48277	40677	103614	59496	50871	58697	87568	67910	55784	65162	77233	56380	62839	45357	76969	62932	35542	27723	74337
O60308	1	1	82822	38273	340771	126474	76624	102020	96508	74563	253602	214420	70655	79604	48174	44041	72848	84711	104033	166844	57363	108103	85271	54574	82793	194931	317789	32572	88299	210790	126718	72270	39599	90920	88555	40644	36126	58130
P62851	5	5	314625	106274	247339	350992	237212	572014	207904	136306	184157	138201	149994	168537	263841	102716	223697	159702	226279	186861	103148	601366	157214	289642	176386	477380	211150	206422	215965	254263	409055	189562	163182	390468	131126	123200	155387	277113
O15145	4	4	167548	52548	213839	188723	200307	355599	235400	182761	155556	162994	147120	154494	147955	106886	193379	185354	253205	172137	114030	415802	170490	133934	179197	313356	230813	73565	229790	246983	220842	201746	146726	223253	168239	121721	113819	197273
Q9NZR1	1	1	46982	12986	41325	34671	59599	51996	42439	47281	28166	29390	48783	45181	36657	33846	48362	53697	46498	26191	36982	53093	51752	35163	51122	45257	42446	22303	48670	36993	63818	54307	29032	52633	49639	33227	30012	47488
P19823	19	23	220482	86596	337068	293993	206735	248471	325982	232811	275355	152753	274826	293475	178950	168163	185149	235316	345058	181759	165709	263522	241466	292038	215287	414882	210695	172495	240223	226030	294646	189351	171874	398445	224186	149864	136070	231736
P62854	1	2	9346	11045	31688	46828	20706	72279	32949	26348	21297	25401	28282	27570	37409	14841	17326	25895	36506	17485	16668	81760	23075	13628	30788	68821	35967	20148	40300	27475	16817	21834	28317	24540	24721	16998	10137	46024
Q9Y371	4	4	51914	23824	55110	40733	48186	97731	45073	35766	36883	31438	38280	40910	34452	23353	39261	42264	45360	33826	22989	100575	36673	38469	42512	54758	54160	44060	51350	59302	73540	44352	32747	56887	35348	26336	25873	45426
Q07666	3	3	149269	31227	114971	124607	102280	185460	97913	99212	82558	60293	94475	99258	150843	73286	91658	104052	97330	94538	73835	190384	97643	106692	114366	163074	106791	60733	131836	138875	202608	76599	84901	196959	106209	62484	64265	214147
O60285	1	1	76857	42637	95345	62064	131933	105702	106257	184974	71059	60666	140844	149832	79800	113592	142016	181045	119074	71881	68476	114766	174813	74978	138486	94808	99120	55612	97426	87187	108778	114958	65819	112945	102492	108064	71165	105907
Q00325	12	13	215788	145076	173432	147960	393440	238781	212337	239252	118703	87904	390008	421889	870240	271898	396951	251712	220954	88033	260340	251789	400762	398948	298687	219974	120629	274948	1010206	114321	311269	359783	678293	589905	368429	188510	241356	1076776
Q9Y303	2	2	108387	123744	124394	78072	94824	107734	85232	109606	88642	87450	94633	100257	57696	74741	90829	110262	93715	78109	61069	120703	98038	124265	89647	105618	132764	37393	139455	105330	158473	91580	107029	179271	79535	62372	59304	70895
P10599	4	5	1191374	189723	2144862	556153	1218041	1148136	685623	1505306	1720500	1014175	1306508	1459937	453179	1344053	1260256	1614570	684932	1221872	1155255	1229438	1890242	1018264	1368068	753952	1308047	230075	1168409	1558331	1542837	1151866	843922	1415877	1445815	992326	880713	563061
Q9H098	1	1	16014	7336	8271	6702	9797	10868	8305	7571	6486	3878	7636	8801	6558	6243	7216	8866	7850	5436	5035	12001	10813	10369	9508	8713	6692	12613	5199	7129	22857	10179	3643	15382	8029	5377	4424	8843
Q9NR28	3	3	112476	41602	107925	134421	164521	176883	146292	146609	84269	76298	169262	174617	98969	117454	114498	158590	165801	108459	106161	176429	175616	186748	138874	195310	109024	93806	201992	151614	160137	156816	145140	270865	140999	98199	73765	176546
Q5EBL8	2	2	147580	31625	149661	116939	141528	145595	119151	163584	118802	93543	156418	178366	123775	130682	113332	130595	93002	91871	110085	149226	184415	143599	152878	166512	124508	34055	239664	84717	189161	131816	170913	185548	142989	104794	84147	139812
P53621	23	23	167390	94634	187621	186808	264896	296638	179250	199054	103816	124857	240839	264857	225509	140697	202153	203717	187156	133374	163315	310008	219292	183836	229010	243471	145882	136404	274510	172428	226222	264676	202274	261531	228108	171857	146571	278294
Q9Y224	7	7	50936	34849	86681	51200	75650	79301	73073	69487	54855	50058	64970	76769	59843	37665	63416	69864	79560	50830	41951	83626	70884	57364	78552	94879	74857	134811	76898	69610	76010	71181	44200	82918	72358	59551	25888	85121
O76003	6	6	106183	34151	76556	118644	82817	136350	79729	77031	69744	77067	80710	85722	108782	57950	76676	78892	91614	79423	67866	146274	80146	79022	88641	159501	92911	56315	105789	80462	124864	79972	98502	113952	73204	65500	55094	123093
Q96DI7	1	1	19778	10789	26485	26960	20738	33732	21572	22043	17291	10956	16379	16137	25596	14081	22419	20263	11584	22451	17690	17615	19856	20036	18900	36081	23802	13847	28282	25639	33293	19248	18914	32350	20688	14050	13198	31383
P09429	3	5	72608	37499	203086	144636	116963	175220	149460	177492	151094	173149	166950	171955	182671	128154	80632	177866	168649	145611	137975	202067	163870	70914	177524	186027	221299	58946	134971	203210	88522	106500	92324	106310	184050	114042	56073	220551
O75832	1	1	24231	4929	19877	20568	26636	23483	17620	27122	17532	14686	22341	22404	21097	14174	26642	22075	13504	15851	21749	22622	28768	19405	23364	29976	18604	6484	37244	29834	32799	28942	27841	24883	53804	16444	13748	56370
O60493	4	4	81030	24334	169378	149342	247780	203862	135983	194190	123411	95091	177348	188505	179531	158754	183897	211226	89547	111656	107100	203144	230711	82299	212105	200809	138521	26974	156560	154193	112629	233380	125762	113349	125906	145662	153997	215628
P35914	5	6	87620	410675	183692	102053	242906	90209	181056	323265	143701	92621	226175	273380	354007	179366	229500	307047	178548	434506	249559	101129	235517	114280	209396	137210	119770	691346	490889	495768	128606	207748	353329	166276	345168	166275	159819	379437
Q86XW9	1	1	68750	46618	74135	62556	189586	106493	83874	142164	55968	66721	125716	133309	73595	131755	162690	150289	76386	73151	118382	118739	165570	72555	147967	83327	78145	79442	94647	89922	90516	189262	69196	95532	129265	118115	105927	63940
Q9NTK5	6	6	131550	51606	173122	172466	171465	208825	171672	145395	145941	104776	131998	143743	140897	98988	128801	153492	173249	113075	85026	210680	144068	113016	149202	244537	143293	54293	146104	146651	184523	161247	102083	175869	122793	99172	88812	180520
Q9H2D6	2	2	62534	15029	44833	59215	44006	54474	101785	38326	35220	54036	34947	38925	45919	24515	36460	42780	104998	51703	30807	57881	38945	40403	45945	92916	69064	22438	67638	69908	82120	41147	43267	63654	41166	30957	23914	56280
Q9NX18	1	1	42484	2998	28559	31251	17911	76165	29730	14711	27093	26369	14808	13732	11393	10150	14900	14301	34658	18196	8206	81375	13674	35930	16651	40559	37698	2866	32857	17953	33413	13522	22125	46752	12462	10600	10305	15658
Q9ULA0	4	4	76780	22283	114526	56928	57282	97872	77124	48643	88666	80168	51785	55548	83979	33906	51504	55806	81974	68025	40682	103536	55002	59301	64001	81398	113488	36657	62701	89273	110609	56117	45438	86637	56226	37515	34903	93615
P53370	1	1	290935	72730	173764	104023	386530	182224	103466	292941	136762	89197	384346	416565	206844	314306	316443	307321	110726	78542	317157	200229	416342	310688	301420	156144	119446	114913	585396	110575	387514	375980	457992	415631	385868	225763	222365	383300
Q9Y5K8	9	9	160404	78512	109833	147472	220108	88843	99629	201249	119709	146912	156184	169212	299071	180897	223288	137739	113273	143066	163691	104951	188882	114226	157754	110059	119832	150562	119816	133851	181661	221644	102431	139440	136549	152146	167477	376957
P05997	1	1	10177	49279	15887	14208	11309	16959	14475	12790	9707	7591	10285	10582	12784	8143	11789	13719	18655	8898	8146	19209	10540	11689	13627	16684	15782	117127	14164	25999	16072	11638	13215	14791	13126	7929	8118	18944
O15126	5	5	41549	21987	56386	53315	60624	62596	62069	48317	44569	39753	56078	61455	158867	38444	44159	54152	69180	36525	33025	73075	50618	44775	54722	69937	56244	46653	71532	48768	57815	53229	52088	64517	42837	38554	31031	195071
Q15436	2	2	41354	25646	53813	49325	68992	106223	54450	76720	39437	38518	70201	64402	42764	58010	66647	78232	58414	43251	35517	101426	70319	45997	68992	61604	56860	37675	61975	58733	53876	79880	39998	63579	53185	55033	47300	55432
P21953	2	2	4458	2050	7276	6065	15882	7276	8687	14545	3621	4062	12483	16420	26953	4922	13507	13802	9129	5166	12104	9242	15735	8073	14722	11388	7434	5608	56891	8554	12189	13222	36337	15812	25971	6968	3844	36935
Q9Y266	4	4	79088	30335	83914	109279	101277	98623	64313	69225	67036	61460	70738	74009	70081	55783	63646	82658	65043	59130	49494	106203	80090	61238	80954	156804	75420	39102	107214	79946	102205	85395	66110	96410	68484	54668	40924	89352
Q02318	5	5	79463	32812	68332	53437	117542	66437	56716	96102	49727	44698	126345	137257	38003	85897	96621	102552	66157	43757	60474	73943	118478	79014	122086	78651	54452	72493	117945	56671	87095	110461	80257	91521	85878	88494	75073	55770
Q9NR12	3	3	48878	33079	65027	138753	94618	92531	106725	96840	52832	64303	90079	99210	50148	48029	78104	110239	108338	55830	64519	99886	81261	48790	101825	200584	103068	44819	75170	83742	74826	89308	51326	73144	100961	63212	48678	69181
P61604	9	12	1639800	316040	953261	1268555	2006148	1510288	1527725	2047772	775742	547993	2634840	2704420	2529800	2623160	1770661	2162689	1586274	740382	1706209	1583591	3174950	2161710	2256090	1612089	720705	534357	3212060	933269	1964859	1958334	2645820	2647320	2082876	1790284	1286009	2617260
P02647	19	29	473042	2073415	2869500	778817	1314325	831437	3161790	1905248	2142981	1378587	1879315	1980474	176464	1477567	624433	2039361	3235990	1764109	1356638	907620	2091280	607921	1243125	1010897	1696818	2882930	1187039	2253830	625344	1243084	815616	786904	1734783	892455	431869	189290
P40121	13	16	165524	24576	300140	251219	165925	344892	353374	141067	227719	168734	142197	150760	269135	109108	211837	144891	364272	128086	132363	364567	171028	169664	152761	367704	236565	63749	552773	177160	231581	170225	396517	246526	175360	114798	148873	348852
Q5HYK3	1	1	3612	8942	3043	4468	6036	3050	3463	4344	1991	1832	6075	6459	4568	3275	4238	5016	2807	2428	3689	4162	5104	3920	5391	6044	2888	15661	4373	3173	4708	5348	3493	6359	5186	3479	2881	6681
P28066	7	7	89459	79465	318603	89874	162062	419589	318556	159111	198136	105946	82199	121689	120820	83888	103654	195774	218052	346723	71569	532564	106506	70058	120749	293158	352079	114077	125604	341742	157799	112729	75259	149309	107070	67006	69984	133449
Q9UBI6	2	3	84015	50899	84121	65926	109450	72274	88944	88093	57669	55365	86296	99722	233681	73609	101077	97534	100018	39589	70520	84827	108096	73085	93088	123112	87549	217817	83756	55911	126060	103177	60220	111495	100528	65398	62255	311695
Q16401	8	9	110857	67349	125916	103829	168517	184933	120822	120021	113323	168611	106806	112897	181884	79218	110753	122750	110318	136593	88545	182846	113029	103969	140311	154082	223119	90145	152342	79876	149252	165607	110751	157983	115266	101199	75323	209954
C9J6K1	1	1	33001	85320	43933	26966	29825	37410	59491	24962	36885	17450	22918	26461	20118	15636	19811	28269	42023	26881	13698	43392	21168	23258	22874	30126	21747	126852	29109	40909	35506	24498	20791	30896	21001	14649	16196	22945
P53004	7	7	224397	137027	262794	148340	186440	209869	180041	196078	232264	172163	163235	173554	167382	160256	170955	194757	187119	182344	155805	208346	214683	188679	173820	176426	171665	195290	264601	229491	215889	188941	183298	220554	173497	141422	132743	220457
P11142	19	24	815148	216505	756513	1061997	963674	1859265	644904	771588	604375	504538	808488	869548	872746	733271	930262	805651	671690	610218	559661	1917657	1015045	828933	1142070	1478702	666380	324720	1044074	715377	1051281	962980	783740	1110498	731275	796687	660931	989798
Q9Y2E5	3	3	27991	26203	37998	34959	35445	51450	48400	39970	32810	30833	45282	47435	74886	29524	39881	43305	49255	35284	28367	52014	41190	34989	38660	44355	38753	28370	48231	45295	42332	37983	35850	49497	38265	31490	27064	90139
Q9H479	5	5	74617	25359	67517	48279	87372	75378	48671	59295	49562	37596	74557	81373	70583	48840	79701	70937	56415	43165	47931	80287	68584	85113	75304	69746	61729	76281	106359	56233	115971	76772	89070	119916	58894	45502	54829	108401
Q15651	1	1	1743	2292	6758	4079	6943	15559	11538	5949	5024	720	5387	5933	1909	4871	4570	6280	12795	6083	3764	17174	7073	1484	5582	6364	4042	250	2914	9157	1131	6444	1769	2238	5234	450	2521	2741
Q969V3	1	1	15899	6987	20572	18532	15748	41218	15511	13185	14065	13128	13601	14213	20642	8441	16626	13733	17284	13116	9503	45041	14172	14410	16595	31908	15164	7990	16897	16039	21823	16363	11216	21711	13725	10906	10029	27375
P28906	1	1	661	30	1884	190	1054	2091	2172	270	901	431	510	1062	460	300	380	1242	2743	2747	490	2567	300	330	370	740	3887	50	560	4097	810	852	170	711	210	410	370	830
P61923	4	4	75683	69375	111022	107296	113646	169672	75932	79323	81505	68287	78934	92893	161961	64340	81346	87690	84138	69036	64959	194435	84302	76936	89288	134521	98926	174893	123993	104203	100015	97034	99783	114240	84740	65043	52228	196436
P08754	1	1	11214	8018	13746	13718	12020	26113	10833	9862	10762	11010	11439	11997	16514	7547	13873	11921	13637	7648	9789	27175	12623	9687	15344	20080	16056	15488	19705	10777	14988	12166	13032	15891	13085	7918	8888	21575
Q13423	34	41	249029	445427	300610	127800	327888	184452	358551	251114	188426	118082	325353	358282	742182	239033	309872	367968	481563	307860	255543	192624	354510	273334	300102	185388	219127	401069	740753	429396	367479	308725	591355	413011	314476	221832	173297	816911
Q9Y315	1	1	6635	17175	12824	10273	14227	17785	11964	14333	7841	8317	10603	11955	13630	9297	10736	13223	13393	10215	9745	19360	13560	7509	13620	17121	10473	32487	16964	18468	11052	14901	10523	13662	13961	9647	6927	18933
Q6UW68	1	1	17629	4766	22997	11341	21852	31655	23599	13332	16934	10641	15716	20014	15414	16336	22626	16534	22220	15766	14325	36026	24573	23001	17606	20038	16805	9265	29388	27235	23731	20864	17718	33509	20003	12725	16499	20260
P47755	5	6	128569	75967	240237	236534	294851	252661	178097	258531	159320	188010	224196	249217	256757	207455	228036	265885	183723	194786	184163	302697	270740	84924	277117	312281	237849	104603	291200	252728	172311	290713	230265	190349	247411	204676	155276	287299
P11216	26	32	306697	97514	271470	223308	200613	416741	302770	243869	221346	184591	224335	213978	404999	170594	230779	222027	315643	223142	169971	408185	230967	237684	220913	295448	258313	153495	387030	279380	358538	205679	282398	307768	233068	155208	151071	488167
O43674	2	2	54668	37995	54368	65019	51064	77100	50768	60626	43447	44094	59775	65623	84890	53311	69792	64408	56033	44113	69037	81645	89495	50116	69189	102550	69055	71370	91919	57828	73907	70251	62240	67484	107635	46194	44615	113148
Q9UGM6	2	2	62728	36659	47769	30399	63317	63864	77610	32705	29913	25520	56738	72845	39209	27066	49013	95168	92645	51780	37482	71603	36646	61372	63527	50942	42975	88919	67637	73755	82787	53690	39245	69743	51750	29475	33311	43643
O43819	2	2	65530	23535	72178	47346	66099	67312	52751	62379	55031	40706	81385	86562	100124	45580	58789	64791	54411	45874	45784	77202	66450	76245	72150	65307	57953	50124	81932	61362	84969	64269	53749	108770	62522	46809	42020	123867
P55010	3	3	33370	30831	105652	75288	66195	111245	115588	69649	67894	64996	76971	86391	117149	53569	49205	76034	121471	64551	47744	116425	80511	44401	77344	107477	93365	49155	92021	86869	45057	67514	62014	62526	74245	56705	30449	137686
Q8WUP2	1	1	69618	131119	114028	81814	77210	57690	149787	104462	93227	83329	58706	60049	82995	44874	73061	109483	136964	135169	77768	56023	62545	57238	72302	117448	115564	227100	99234	175504	83499	77022	80346	77345	105365	45604	48514	88977
Q16527	3	3	21384	17341	66026	56898	76048	48676	81620	91949	55896	93544	65937	67619	21642	42739	55790	92140	90651	69825	59194	63963	65644	19889	94275	80100	128173	24772	25334	86792	30038	70343	21069	29726	89404	65997	37232	24371
Q6YP21	1	1	20601	13933	85747	54751	43577	58127	55555	41848	72003	80168	45213	49044	16955	30639	26996	45419	56580	40131	34090	65277	36937	26832	43128	71932	91216	20405	26769	54168	29084	38510	17399	39079	44429	30565	20717	21440
Q9NP61	1	1	9085	3711	13114	14014	12969	19098	14481	11566	10188	13721	10343	11142	18246	8683	11042	11889	17195	9731	7766	20333	12658	7675	13697	20263	16682	7839	16481	15510	15044	11225	10353	13114	11929	9160	5909	20524
Q9H5X1	1	1	16064	7403	31758	19932	31566	36564	26038	23119	20453	17232	28365	30515	25087	20593	26128	22979	17028	19327	19548	38839	28194	22981	31439	27093	24990	4651	36268	20424	21994	30588	23586	32777	24931	19961	15521	27722
Q53FA7	3	3	64970	24088	73560	49441	84542	103595	78748	69112	59417	52411	63741	78120	40950	40765	57023	74733	78118	55183	44847	116892	66634	66713	62887	70612	75776	46577	65191	72385	88090	65321	42108	97848	57096	40008	40018	44511
Q9BUJ2	4	4	50489	32683	52790	86117	48074	85285	47665	46780	41834	41459	51018	54425	37606	33929	47691	52164	51424	46198	34448	89116	47872	52535	49329	122546	53723	61651	54898	55093	71452	52439	41426	71684	44232	34927	30989	56438
O43707	42	56	466326	119359	532719	613297	715691	552098	527327	716458	449565	492147	655919	675705	512479	516421	639102	766825	509448	338217	498767	608127	686594	371677	820217	824958	611480	215266	582365	393134	633092	774189	379898	515003	646463	569442	446119	641290
Q9NZB2	6	6	48872	19334	59938	44966	57628	64663	48345	53712	43292	38370	51382	54637	58738	35325	45984	57755	47137	38250	33448	77592	49288	49960	53390	64525	44770	56532	63612	53441	66613	55995	44423	70751	45299	41745	31429	71412
P15088	4	4	232415	46637	52059	61894	88569	126730	48964	49709	40253	47509	65420	65168	46996	50764	89369	57057	49828	55149	32975	82954	70104	102606	60928	95365	110572	94574	63834	59572	299332	90041	44952	121000	56989	42586	55518	53261
Q93052	5	6	119451	31796	151567	163274	146514	144510	123351	123914	117667	114210	127502	139289	85748	80636	119919	140938	127769	77961	90737	167400	120159	103715	117245	230826	175046	102531	140584	108441	151282	144391	84513	135650	125218	90967	66280	105088
Q01813	23	26	205729	51689	613574	163388	153215	358265	442859	90500	473979	517217	84751	121839	162353	59834	81452	96663	503701	422876	67774	385741	90663	143140	109363	235815	744592	73927	161095	571696	308235	127086	114032	200074	94912	74575	57713	213136
Q02952	20	22	89792	61751	105451	94564	105386	122477	160727	148664	90076	60895	129294	114954	86643	108006	113229	126551	132878	80936	107985	132105	137649	96997	120431	103165	96330	109488	111962	113320	109055	97878	78948	115433	145349	89777	71032	82693
P28482	5	6	160849	56996	349262	187044	194766	265102	222351	183744	258197	243847	183219	186490	145695	99570	147951	198405	178768	223340	119678	290586	148818	160647	184320	281588	296729	81901	171038	276401	227614	190716	122200	199746	152363	123095	102794	155624
O14681	1	1	157887	11279	203319	33769	104539	45859	113443	121970	147727	78786	79878	81933	27403	144281	105194	120550	125132	65779	56683	52493	221884	113571	115240	58680	111180	19223	296825	89354	222996	97278	195718	156746	70745	73586	68875	37312
Q96BT1	1	1	16426	21088	173892	97216	133845	227681	315649	67329	31505	112295	127376	61979	20916	18086	98537	86002	424329	32961	105302	128463	31852	29103	105591	108144	95804	225174	68939	150536	17776	320180	20477	47003	96262	160321	15076	60186
P06703	3	3	493603	462181	480474	474137	565554	1692124	998511	655781	370800	714520	538720	576943	507772	442299	687564	721906	1022805	865221	879313	1728177	604025	406787	703930	581200	895349	743034	1715065	1027126	606164	541708	1329451	533078	1172722	509403	501499	650449
Q9UBW8	1	1	1000	960	6683	2494	7253	8509	12218	6956	1903	3484	9010	9935	11056	2393	5623	6311	10895	3154	3301	9012	10201	2897	7168	6172	9839	1491	17590	9259	2443	5814	6486	8519	9388	2363	1090	24095
P48506	1	1	12769	12614	26583	13935	19605	22573	24015	27801	18518	11573	22699	22238	22178	21252	20618	37629	25347	17482	15010	22971	31499	11113	29114	20459	16007	21370	35035	19801	18456	19297	24040	16651	20137	15609	14337	29146
P54886	8	9	67538	40397	73766	60429	105643	99677	77986	108494	52792	46251	119941	130970	58751	90854	94349	123134	82465	50472	59975	100301	130838	68840	101248	101866	66026	68509	116700	74848	102415	99494	66870	100403	81381	66420	59495	63690
P04899	4	4	40401	50076	53996	61824	50446	97983	51737	47456	39599	47073	37572	42266	55899	23111	56729	49065	54811	44490	32691	105931	35245	37858	45621	89576	67552	78985	56079	50632	57358	47685	39067	54455	48204	30448	36862	72500
P46778	1	2	47647	11371	25873	20015	26474	65837	21044	18051	22320	18130	25723	23280	30557	19997	30636	18294	25690	25095	15872	67441	26195	36492	26901	23711	21489	25532	39273	33089	64180	27641	26611	47756	20613	17944	22755	34612
O60437	4	4	56764	120027	78598	37950	158666	94636	191416	105771	52996	179380	105892	123987	45185	41947	53125	117488	189759	102630	40516	105150	67972	49509	143160	56245	219623	222298	98325	136449	76425	147120	72163	76078	55510	147537	35290	60533
P22314	36	48	385122	122575	535258	247424	464999	468959	515529	440648	395561	374362	398971	424572	281071	283053	415154	505409	402526	311982	301071	474875	421228	303918	402538	349717	494478	108587	321853	335819	526202	446711	254321	433921	381689	275900	259367	321420
Q9Y2W1	1	1	8610	2105	8909	8196	10279	16011	8054	9276	7028	6261	10461	11059	7893	5217	8071	10838	9055	6824	5553	17960	9696	9495	10534	12702	9348	2131	10744	10211	13337	9486	3750	15624	10245	6287	2358	9888
P19801	10	11	109996	23838	192609	80365	296078	89924	136154	387916	150036	66394	234037	243336	96569	204967	192938	392615	140796	78413	152843	99711	314971	104494	160441	117460	82921	41746	201685	107036	143673	275040	141632	156940	207936	112405	132729	120396
Q86XP3	1	1	49684	46849	102922	54988	54091	91927	108550	65937	68835	72915	55910	55733	47179	35699	44684	63185	97981	57922	34395	93375	52464	47020	48880	78131	79881	132754	57193	77329	71207	54012	39328	73845	48869	37208	31882	59313
Q96FV2	3	4	114099	87319	137729	100178	171979	115980	119695	210204	103801	103505	161984	170714	158091	134757	150199	210780	117256	111723	120681	123592	179526	93950	156143	143881	140914	131647	104620	153709	157284	173844	109887	138260	168956	107609	86566	190602
Q7Z3U7	1	1	3302	1603	6220	5099	4565	7602	4598	3626	4759	3683	4155	4699	10843	3622	5767	4054	5402	3161	3402	7078	5407	3039	6028	6312	4618	2258	15374	4476	4912	5474	4921	5059	6020	3703	2463	15986
O14556	1	1	114853	31746	106642	90186	100740	126246	96901	78689	85752	122088	80170	112289	60820	45371	80410	73877	108717	54369	31595	121534	66646	106616	74739	120019	136228	26159	66869	69020	163489	113485	58251	117052	57594	44245	58537	50571
Q9NX24	1	1	34949	12511	24715	31553	41044	47287	25172	30313	21440	19404	33424	33641	24449	17765	25849	33240	30381	20755	18761	54432	23669	37861	31997	44335	30306	5463	27029	17294	40695	42777	17637	59726	26131	14105	15535	27636
P62424	6	7	149201	82055	146089	183671	151520	207487	97965	106030	129801	118676	100831	120196	141798	71320	130600	102761	95514	98017	100246	233848	96426	151693	106067	253825	162137	56016	164495	108924	201128	140583	124681	208520	127913	69530	99995	161698
Q03164	1	1	41606	2467	57796	52718	63009	53740	44645	55105	42240	37685	46330	59766	46957	20006	31518	54765	24132	21705	29806	66472	30427	41109	36755	75644	54451	3893	73635	11934	61126	46973	52972	59686	44918	19938	27243	63944
O75822	1	1	39260	11902	57799	42593	47058	80584	52875	38735	38739	28981	34495	39537	56869	27759	36048	39169	59521	38148	21878	80599	39348	40149	42032	64457	46056	11776	46712	49529	73621	44958	30314	65446	34755	26987	21715	71291
A6NCI4	2	2	17349	12196	15667	13266	62578	43856	17601	17400	10344	13969	19770	25074	18420	10986	16522	19543	18973	16600	13784	50279	14036	18091	14763	19748	19637	32017	20147	26504	22922	59230	13612	28685	18403	11432	9412	22565
A2VDF0	1	1	1322	420	3647	3028	10513	5708	3202	12098	2595	5294	6919	8021	5310	8489	12801	12448	2677	3396	5067	6366	13810	1981	7842	5065	8204	1692	7845	5395	2280	10290	4381	2917	8839	4393	5762	36034
P05543	2	2	80991	41128	105162	108853	98957	223513	121571	64897	86489	97216	67014	80875	47032	50062	62224	80308	134173	80130	51477	228568	62386	88342	68050	132032	116858	72197	114418	110236	106153	80181	78396	113725	58093	51332	46522	57163
P16885	38	39	177319	53366	135504	161077	180544	155418	149103	136451	107399	103103	130688	157016	371272	109220	119388	161871	167820	90492	103003	162373	141650	129400	151700	222989	131326	91128	138179	123456	208044	147678	115011	177499	121231	123929	99855	498631
P02766	11	17	126618	485978	579946	398021	363132	221259	806242	870441	409381	458446	1048777	1167812	159211	543054	338025	923600	847804	644696	479814	208423	788377	244579	398909	528218	604219	828516	529697	810782	183703	366162	353926	334116	642946	277455	239397	201818
Q7Z406	1	1	25859	7179	42964	109191	35933	81242	22445	21929	18927	21757	45606	51755	21543	51678	65493	26971	22633	15472	27845	33616	47737	34718	84434	62286	69906	8512	28205	17634	31906	48468	29126	32883	33052	26187	36433	17141
Q9H5V8	1	1	41778	12455	32892	28807	52080	57610	35787	40383	26978	30048	46801	51449	36167	33196	33573	44891	41255	24022	31080	56956	43425	31937	40109	41761	37531	12680	36928	31795	50750	45446	27341	46945	38616	27511	23753	53915
O14957	1	1	24573	10017	31327	35408	98193	29597	16821	91175	18167	12950	108177	116937	56115	44381	83960	94431	19148	15344	89287	30431	76064	34178	102085	53609	18724	22108	86022	21216	37938	97288	58022	49474	129133	65572	38970	80117
Q16363	24	25	260223	49426	342455	352577	380468	962708	425729	204186	237940	204960	184103	326046	269416	129647	189691	284558	447489	354023	141604	1078791	192013	235083	250780	538806	404116	355895	250826	626149	369234	270948	147632	397469	211258	160331	152444	214488
P15848	2	2	26536	7184	43618	31726	35987	30666	33948	35007	33676	18752	30651	37965	19305	67171	41168	38200	38547	15861	24804	38203	93680	24473	42763	47247	16695	7818	18980	15932	31556	30055	16118	31959	31844	32700	30081	22106
P51858	10	11	616218	1700860	1319650	398526	980186	634472	1313553	998905	1325802	969449	795000	882460	201508	450543	682915	1388474	1585784	1519428	948149	693422	594512	736350	448883	567461	1031166	1860738	994612	1606978	874094	898285	1014996	1021966	949393	318837	601148	901317
Q9Y2B0	4	5	61466	17358	86642	72703	71080	200314	56852	65320	65963	42513	53361	58999	47370	42645	53659	68191	70653	58555	44910	211404	66553	69609	73735	105415	73356	28934	59689	86136	102362	67496	38361	100624	61291	50986	37431	68159
P01011	14	17	210354	363638	435672	496098	2055677	943322	695366	420432	322744	1364871	422601	474831	147761	263456	275365	436361	735220	366158	399223	1041816	342029	164140	814151	656619	1846212	541349	409380	455762	275109	2024481	272052	239273	559225	590229	192924	186454
O60825	1	1	30327	14448	22750	22981	42813	37341	33182	34868	17248	26453	41069	41476	23572	15674	28407	39037	36312	20672	19683	37518	32318	26565	40810	31991	31672	33664	35324	31021	53323	44781	22894	39523	26625	27648	20290	37055
P52306	3	3	42045	16353	44200	40360	38022	56790	49541	47341	43985	31516	36555	42492	63272	22754	38766	51050	63588	49209	22863	83247	34584	36297	39596	56764	46373	26489	59700	65551	60277	42651	40101	50586	32890	29408	27536	75019
Q9H4M9	6	6	63518	47915	97118	67943	154778	133900	73872	143120	74584	53605	140908	156558	60326	98098	144362	120275	84364	95847	89377	149741	167785	58642	145883	95431	42548	102346	68337	108567	93724	136476	55272	80039	142818	68144	109055	83269
Q9NS69	2	2	24643	27160	40177	31841	34283	42612	42513	34778	28530	32976	32206	34176	62551	23675	31519	38316	53994	27618	27853	62801	34283	20811	29815	42768	41255	51773	65474	44922	33724	32313	41638	31309	39120	20748	17233	75700
P20700	14	14	123633	35458	189310	171063	99623	258444	152446	89501	144398	101128	78818	89960	279424	52682	119255	100866	171942	163649	63509	276551	79936	134499	86419	254538	148501	62695	113479	235747	169418	98928	156260	208404	221017	58621	78735	321970
P02489	6	7	143260	15474	83358	67150	412190	114069	57461	266972	70094	57345	402749	424849	67991	90712	223106	280367	48546	52863	178731	121377	270592	135672	339148	103257	76956	30731	256586	35740	179633	407515	179611	198225	205849	263981	171865	184785
P18031	3	3	119813	30320	47928	62300	66285	81405	55100	62713	33380	35479	67315	66388	49400	38773	60975	69924	55932	36042	41452	91315	55353	101063	70388	81413	51301	60073	76667	54915	172945	64832	51194	149659	56598	46173	38811	56672
P30153	13	15	197990	148057	218231	135084	212481	182271	196328	206617	151558	133786	169952	226666	267939	125793	177531	254198	250357	160287	136126	239473	166671	213696	199477	189561	223037	208692	248375	197249	249094	183117	177540	305642	196320	137351	119974	298623
P10606	9	12	551041	130213	197793	205286	1103657	245299	124123	724045	159572	134494	944551	990937	898305	751886	742594	695537	124295	164053	779371	247969	1042767	629499	705672	287769	188145	196603	1714031	167517	724279	1083210	1285639	863780	1009236	501184	532464	985130
P50440	28	38	447343	98774	141162	139183	719907	179609	191996	1590823	243301	224438	1843540	1943071	88453	1516226	1088278	1702705	200529	185173	721204	204086	2055855	618011	1295503	216294	285059	134408	1184989	80039	629669	686000	907082	909445	984589	942627	765653	123923
P35749	37	43	97632	45021	149012	217203	139132	115351	151490	129457	97116	113103	126128	137178	61781	89352	106713	155546	127494	90662	96113	117864	121541	73964	133104	310638	168094	81020	101808	115511	149143	140600	67976	115852	125711	81599	71524	90556
P35754	4	6	167745	185684	631820	189273	558108	551688	508757	620604	520233	368795	573920	590949	463674	415043	503065	614629	546401	404083	343755	589922	559668	248142	521197	254832	467666	244547	371282	481442	268909	539482	290646	334432	457479	398993	352472	563111
P32455	6	6	283376	97498	385653	165068	269952	332204	275534	322849	327805	304978	229208	238274	123571	162444	197096	318619	274946	313131	220340	375964	231644	263986	259334	230492	376237	205472	284866	373647	358106	247819	196129	361005	283771	199151	138593	154687
Q9UHE5	2	3	62825	28745	70676	78687	113015	127012	62691	128678	55742	62811	106637	104332	49338	114790	144285	126966	67591	61445	130764	115477	163769	66225	129103	99466	81827	57912	132505	80512	78787	111294	88907	72293	172246	93262	93445	72351
Q14166	4	4	121228	46361	167349	130112	118505	209232	117195	127558	134123	132918	103411	114649	63893	96903	127370	103066	110882	106496	76610	220573	109563	133183	111300	180232	168990	76677	105816	99203	166977	117882	81899	181851	100009	77582	89408	81405
O00233	3	3	71423	25843	80199	60415	89926	86555	74241	83131	59155	52039	71242	77184	76680	67803	74696	111517	82678	60356	51256	94854	93406	67141	80657	91464	76892	48519	108978	93175	90336	84986	57362	106326	68041	53721	47780	109692
Q9Y4W6	9	9	112769	27706	89443	84677	115986	93289	82492	101358	74444	58532	119014	128674	182905	90886	123354	106450	80584	56439	84314	100476	129739	148117	114017	115533	76766	45560	223644	70599	153996	111388	161748	220134	112837	77786	79795	223482
P62306	1	1	2737	1052	5663	3876	4528	2657	3523	7945	3652	2362	2798	3752	12523	3662	5542	7988	2893	6606	4030	2656	6244	1843	5136	6622	3599	1942	9976	9967	4370	4965	5726	3017	6509	3211	3587	18337
P00439	12	12	100681	43608	108102	160388	257458	198203	97565	301945	92672	121216	252189	280660	103141	186970	224102	322130	83629	108832	157206	182671	265475	103803	224367	227611	178027	153106	152236	143963	139889	251881	115164	146155	177519	165822	153838	130810
Q9UNN8	1	1	36018	7678	20763	19101	14320	57271	19304	11886	12887	30854	9682	11394	8277	7135	13127	23275	72718	15953	9927	68680	8558	30874	8734	24200	46640	23106	18119	51947	55571	13081	10041	47734	12101	7910	10124	11632
O15083	1	1	62174	22418	64473	114988	93938	89325	56667	71348	46406	51563	77156	76773	86669	50420	95424	85895	58915	56123	53277	90131	78336	70471	83599	152326	71646	42253	137707	72512	93293	89704	95191	110599	71295	53159	60687	101070
P37235	2	2	25237	17474	72636	37680	35356	64765	49589	30576	51689	34587	31449	36215	39050	23260	31527	35990	55861	39673	22205	61531	31211	24313	34006	67638	59655	26383	33556	52951	38453	33755	24226	35809	30384	21869	25063	45744
P05091	22	31	895693	1130117	851676	583317	966201	516963	932390	1704306	733848	794654	1716327	1831965	682527	1005329	1166922	1674735	955862	924021	1313221	491877	1338965	1124086	1176873	764561	778221	1309244	1762575	1057756	1077782	1138681	1203354	1513781	1365595	814649	958381	1370147
Q0VAM2	1	1	24573	2985	48877	68574	21938	81886	46358	52047	38935	20068	31413	29303	52992	38625	55699	55068	42476	32730	38814	10951	51715	23142	39421	95573	26498	5290	156581	41835	25886	39565	117142	30584	49612	31062	47903	45707
O43615	7	7	106930	42207	74513	74368	106165	104153	89739	99593	55077	47957	101337	114128	168982	82957	105591	99774	86354	58209	86116	123266	105308	125864	99205	105848	68799	58319	194775	71315	139932	97581	145016	178986	97856	86438	75561	190403
P13073	10	11	440749	209076	302160	195205	567009	261329	246773	428798	259823	226126	612672	664228	684946	471267	536161	473607	229195	179755	502523	295961	601571	446069	500964	264166	288996	334123	1058045	208666	557199	524653	839608	608108	639452	367974	401741	819262
P67936	8	10	151353	54442	276265	492214	444818	500365	558245	496448	181151	334126	309829	334341	183728	274649	416436	539687	471055	284304	320123	564483	372724	143593	423719	694873	493391	118819	215425	346261	209354	431219	148006	208603	431144	306573	258733	231137
Q86TX2	1	2	23142	19411	33505	21880	43701	56519	31352	37692	24149	21935	47805	52709	38224	29585	37001	39533	33618	19808	22178	45250	51829	26328	42680	40479	25238	57499	63305	27820	39787	41312	35270	42543	32422	24000	20117	46423
P06727	24	28	162210	302716	316164	175004	156986	134978	305434	348462	207747	265365	308474	334113	77902	277058	187046	369541	326746	157921	202143	150064	391409	186437	271216	247643	392458	517047	320736	147263	241908	145230	186444	285734	307559	185318	121617	140034
P51452	6	7	187842	31475	131643	80194	120656	136713	94864	98268	92210	81326	99561	110054	144628	73454	108095	105724	102303	73136	65374	153060	103270	149624	124344	112430	128368	81668	133079	95230	250519	125912	105353	196877	87352	88084	69715	159904
P63000	1	1	39703	54643	47439	50890	35383	66414	38774	38932	40744	28860	31694	35829	120947	31730	41781	42576	41671	57910	34348	70637	43005	31182	41975	56606	41476	117639	93657	84275	50570	36769	57454	42837	50536	30812	26608	145638
P16452	5	5	127198	71527	404432	181508	161155	138880	153519	110846	332098	283436	106230	124811	72471	41636	91572	126523	174943	224437	78959	152787	100732	79459	114304	257929	390533	125268	132899	246433	171848	140063	49981	104015	119258	56245	45521	81509
O00410	6	6	84334	17874	62807	56224	103886	99082	39520	65019	64022	37834	85251	108551	82812	51012	63234	69171	46186	35283	55771	111076	92700	91686	99067	81168	64277	20208	98264	35146	140722	91959	85308	122916	64402	62812	48881	107515
Q9UPZ6	1	1	25168	11412	14683	18178	56871	25563	18282	25161	12458	10331	40010	42533	14673	13384	24916	25875	18110	8086	15114	28100	23429	35936	31513	24383	16860	22467	19441	11589	32158	51744	13182	55266	21125	25099	18595	18005
P62826	6	7	720295	337395	700009	799346	495172	842429	681028	501127	554235	559053	442520	498532	531877	340321	422646	523664	698940	629252	339235	898214	440223	592510	503103	1112101	746012	526988	586557	822280	938670	472494	411937	826956	449985	354174	289319	643878
P20711	15	18	202567	57740	322449	224724	373408	269729	154665	649773	274751	234904	609980	619122	147714	389196	489995	718768	163713	189009	466483	280088	663757	162671	556854	302379	253074	151748	213544	190550	273807	363100	169348	250305	620566	408449	340152	231692
B7Z1M9	1	1	59931	23067	38562	50720	42765	40922	26800	31978	31595	31120	68493	72820	26377	27268	58197	32230	27589	44674	22094	45242	35771	48853	28956	62056	36987	16686	35307	49397	65692	45699	25061	61819	30794	19810	38978	40964
P18085	4	4	58136	21808	79388	105460	104451	172635	74815	76560	59836	61756	77692	74337	160394	51375	74846	78319	82579	61922	46863	175530	75056	74962	90850	141347	76165	44824	124176	80738	91342	102642	88158	112890	71613	49731	58485	195498
[truncated: 2,200 more rows]

## Sheet: ktb36 annotation
n	Ktb36	tumor_or_normal	patientID	replicates	tumor_histological_type	SWATH_file_name	Reannotation
[truncated: 39 more rows]
