# Supplementary material for: Quantitative proteomics signature profiling based on network contextualization
Source: Biol Direct. 2015 Dec 15;10:71. doi: 10.1186/s13062-015-0098-x (PMC4678536; doi:10.1186/s13062-015-0098-x)
Supplement: Additional file 3: — Renal cancer dataset (RC). (TXT 485 kb) [file 13062_2015_98_MOESM3_ESM.txt]

PROT	normal_cc_patient8_rep2	normal_cc_patient8_rep1	normal_cc_patient7_rep1	normal_cc_patient3_rep2	normal_cc_patient7_rep2	normal_cc_patient3_rep1	normal_cc_patient1_rep2	normal_cc_patient2_rep2	normal_cc_patient6_rep1	normal_cc_patient6_rep2	normal_cc_patient2_rep1	normal_cc_patient1_rep1	cancer_cc_patient7_rep2	cancer_cc_patient3_rep2	cancer_cc_patient8_rep1	cancer_cc_patient3_rep1	cancer_cc_patient6_rep2	cancer_cc_patient7_rep1	cancer_cc_patient1_rep1	cancer_cc_patient2_rep2	cancer_cc_patient6_rep1	cancer_cc_patient8_rep2	cancer_cc_patient2_rep1	cancer_cc_patient1_rep2
Q9UBE0	21038	28037	27651	28459	19498	27149	27205	31811	24325	18261	33659	24671	26654	26005	48576	26957	30517	38094	40914	47835	35712	29078	44113	45120
Q9BSJ8	38577	43835	59370	57563	43370	49577	60310	70406	51237	37385	67804	51134	45894	30788	113950	35891	33753	62466	41185	139305	52750	80761	113386	42150
P02656	145489	191212	153722	281124	110053	276229	246950	130393	187400	133036	117811	231306	133566	124223	121262	161075	166061	177344	274731	155864	194500	86180	141656	284693
O95741	5087	6608	13301	16152	9097	14445	20128	6994	7824	5350	6239	18527	4066	3722	5700	6111	3580	5878	4969	7957	4094	5558	7872	5472
P09651	58367	82070	110596	110674	62897	104072	118739	108445	99804	68386	113987	116804	71776	82866	175963	101960	83659	95034	103836	170174	118675	118167	162475	118185
P55809	193519	248441	126153	135511	89809	127128	132116	146314	159276	114049	144444	124316	54583	68415	122041	88960	85197	96055	101089	99304	117222	84064	137794	97593
Q15631	54443	86715	92551	109197	64331	98140	113144	106587	95440	63663	100269	91593	58171	75856	114483	92826	92312	97456	102971	129621	142954	78399	112840	110008
Q96EY1	67848	84499	93435	95789	58510	94452	94479	101829	97324	68180	95158	89540	45658	45622	127651	55847	51818	52474	92750	81800	62290	91185	79844	93422
Q16706	26140	33725	24067	31524	16609	25677	51348	32349	23813	13736	28220	46112	66908	73982	129296	125118	61013	103429	66723	105634	101223	49525	99927	74885
Q9UID3	1643	2296	3131	1794	2226	1783	1794	2871	2022	1515	2785	1314	2729	1773	2918	1474	2296	2254	1011	4129	2288	4957	3380	1241
O14548	108468	142112	127249	141827	87963	130983	109935	120840	129415	88964	122690	100985	36694	33353	62976	47584	41974	47506	40989	56385	50926	47229	53411	40276
O95164	8842	11352	12732	12734	9218	13247	12804	15683	12157	9165	13273	13412	9323	8311	15369	9972	9473	14042	11461	21002	10249	11418	20074	12847
P54710	43866	59911	24541	27726	16225	25108	27605	34415	28422	18075	28816	27884	16498	15000	26472	21100	18521	25646	22061	33388	24487	19644	33199	21857
P22570	199171	269495	243809	254415	177993	227294	248230	246197	207931	168464	225548	220319	233296	174673	300324	198427	211235	301620	206002	314393	257352	232661	276200	182858
P80723	22715	32773	31481	27723	21414	25536	33964	23566	28950	19122	21175	31861	9410	10201	50004	14658	7393	14387	17845	73403	9108	31307	67686	20413
P41252	52492	71055	87601	89218	57840	77971	77116	87215	84160	41437	85640	74565	52564	71284	103443	84453	56147	99297	82087	167540	89985	80441	166932	99812
O60443	9995	13094	15202	15458	10695	15207	12567	18069	14379	8852	16018	13145	9835	12880	25653	17576	9598	14896	14056	26729	12334	19668	24709	14745
P01019	86160	119281	135756	158078	95484	133244	129924	179599	112129	79251	159325	109589	125056	92907	114543	167542	89677	219929	155766	118454	145205	67588	96884	173706
Q86VP6	172568	226267	273928	276903	197690	214046	267119	317239	243855	136084	314573	232552	217462	214314	327947	308259	266096	302623	371269	439271	301764	254756	398101	354174
O43865	59489	74034	88517	80147	63553	73236	82573	85649	87657	64591	85299	73838	83471	78002	184910	99103	67026	106629	91069	190719	82479	123699	192207	96929
P21980	93093	142502	200982	90874	123312	84644	154170	297261	98098	59435	284176	171468	198236	690887	882492	967142	231071	277017	813968	1514343	294049	637838	1445503	842203
P05388	114219	157180	172036	155275	129664	143559	172154	187478	166890	125827	160080	167367	112299	128953	285716	151143	148516	145534	160121	423398	171178	212943	368985	179677
Q8N5J2	67149	87231	92180	97956	62132	97828	88674	92396	94239	65446	95787	96020	58558	61718	101506	72542	58698	85917	71207	92853	80843	65288	99468	70327
P17948	60739	96556	61302	75500	35073	86529	88487	92065	77035	34020	75751	88378	70327	79598	54185	120137	63429	107493	100846	134505	87589	38627	122920	101141
P07741	269876	367657	397194	420515	271942	378194	400637	363176	427405	309024	396883	380000	377976	315334	686890	442583	327400	493066	387878	474885	443220	467576	444730	395047
Q96EK6	23089	29887	33259	39917	23798	36795	34949	38037	31836	22823	32673	29410	40450	34566	51813	49444	27011	48985	44530	49773	37767	32769	46264	50119
Q9H3S7	5962	11431	12253	8999	5782	9195	11680	10268	8099	4915	8991	11376	8452	6365	8213	8295	10101	10590	8343	9412	11171	6019	8588	8147
P50990	133341	181125	243779	208338	158112	189140	182369	250154	202407	124869	244047	179130	164096	183381	311124	251959	204670	231393	237887	300838	306855	212604	294768	240474
Q14315	118126	166767	225663	112068	154409	108030	164703	145105	99470	72788	130266	172648	193887	142719	473109	176630	173503	276157	240837	315791	228377	351972	297500	260477
P14868	139486	183301	202534	189577	147356	165807	367089	196511	195982	134171	195985	183712	235738	283669	344961	559149	223635	318612	346645	262733	265847	234882	251935	193221
P29992	64459	98417	98421	98523	58471	97531	85131	92510	100251	60721	93691	91976	53302	45115	86820	62368	47141	79878	74654	77216	70168	55581	84915	78796
Q9NYF8	39244	64591	77266	97558	54390	87587	108191	97029	89145	61256	76051	82544	31209	35081	58475	41076	47732	50397	43977	62492	68975	49118	49775	46434
Q9UBN7	50400	66828	87984	100624	55030	86898	111132	73386	91679	66762	73030	108620	44890	45966	75213	57627	52506	59694	65646	80745	69510	52371	76410	71349
P00325	359546	482704	289122	275583	194156	220039	319125	162477	169036	122025	178201	286766	81756	97721	116466	139447	52645	87642	95957	65114	59030	88822	59846	86011
O75264	76361	116625	99594	69336	53275	74336	88058	167445	85139	50852	101511	92771	46757	46276	64140	48154	44912	108916	67714	76175	64042	45962	69800	65809
P03952	17539	18794	20536	22023	21323	23413	22053	26038	25408	16298	21375	18124	16887	15748	18682	20833	18749	28710	33573	32332	20613	13397	24766	36530
O76041	14674	18578	18842	25207	12565	22848	18516	21885	20332	14793	23054	19667	9530	7543	8830	10726	11268	13983	8811	11327	14860	6880	11479	8993
P16870	13572	17674	22197	21108	14624	18762	21995	21789	18863	13508	22178	20191	17228	15882	34885	23235	14980	24932	24584	60242	22642	22673	56268	25774
P49327	247855	328175	264320	163446	207742	279920	116822	195794	172383	142628	360935	207976	274413	147995	180957	131813	146211	292912	137198	247333	167473	140510	307165	49991
P17096	14598	18625	21451	23033	14318	20405	19277	21915	19257	14884	20638	18745	16148	16572	44116	16041	15728	23369	22018	41639	23807	23907	38739	23989
Q15029	74163	92556	82738	68302	64201	72032	100800	91465	75490	51411	79992	67063	77532	72979	115080	76291	79924	98250	97101	124235	90261	83440	107949	107949
O43570	54478	71090	80168	78707	53734	73408	71135	110442	71173	51831	103350	64923	71680	38183	98588	44355	61202	90126	55305	102575	58259	66175	97175	62490
P50453	95180	114526	91130	95419	66107	84125	101717	105292	103474	75996	102446	108195	95466	119572	144503	161949	92569	138388	123462	157429	112109	101551	151002	134396
P08123	102386	135061	149378	160426	65883	146656	148431	110730	122630	83030	100829	138416	107330	98186	206616	128025	98141	162904	177700	252826	123151	147749	237338	196547
Q9Y6I9	3385	4873	5499	6103	3474	5169	5215	6031	5110	3070	6069	4984	2645	3943	5587	4742	3675	4176	4876	10656	5300	4548	8424	4467
Q9BQ69	82266	109957	165130	218042	117597	188381	175304	132996	191189	123139	125297	176104	34538	29057	78211	28201	39182	45435	34813	58819	39179	57206	50499	36880
O15460	30513	39062	52396	58987	35648	52449	51277	54814	48478	33737	51192	45506	32824	29642	79583	35885	35169	41554	47094	148011	45010	62111	137032	60771
Q9UK45	22160	26517	27049	27011	20211	23978	27325	20159	28139	18158	24817	26360	28113	27463	45249	38785	31409	30377	35076	52977	34876	32302	66846	34669
Q07812	48810	71701	92221	98611	58243	76830	91909	101084	69757	49329	105285	88155	57884	67251	129103	102862	69824	104000	104482	157515	100475	79605	142067	106621
P07093	20912	40811	36554	41343	21816	37183	41569	40729	43960	17906	40320	38039	29765	25829	57945	23658	38937	50518	41345	90653	47466	37645	84145	43031
Q49A88	800	7469	9667	13516	1970	11663	11085	31212	8751	1172	29447	10556	681	9266	520	7500	9955	18310	18526	3763	13613	650	5029	20743
Q8IZQ5	22992	30152	33232	34700	24055	35785	38793	34310	33144	25502	37254	32049	33750	38480	41668	46358	36523	47992	32253	45225	50237	27346	43563	18336
Q16181	81021	109921	118074	105118	73670	92123	132144	123475	109457	69002	120002	112855	111008	121655	200956	147824	104005	151312	126423	175057	147811	120328	152874	132723
O43583	11111	16745	18233	15081	9923	13877	17608	17412	16940	9691	16559	17208	8429	19192	22348	20949	16087	15759	24238	38049	18057	15110	36954	24040
Q96BI1	9879	14883	21660	16964	13160	15294	15881	24158	18041	11458	20187	12430	8923	10573	14825	17821	13650	12528	13644	27013	19464	10670	25246	14340
Q8IV36	24030	35507	27251	31930	20251	30508	35020	26719	30119	19741	24913	31902	15867	22977	44066	30218	16521	19371	20209	47738	20405	30295	45249	23380
P01876	602096	804498	632573	330108	423085	315464	624315	1088619	283394	196114	1028101	595541	641767	336389	494080	458228	473661	903867	1252239	814705	637021	340512	778913	1292424
Q6IPR1	18175	21751	27482	31230	18241	28181	26806	31639	27778	19448	31339	24777	21527	18055	23907	24300	16717	26486	28823	26917	23143	17839	25399	31274
P00451	723	3579	6362	5946	510	4208	5837	6583	4353	510	5956	4907	1305	3574	3428	6174	2760	5791	3687	6673	5203	1791	5390	3486
O00764	109074	185805	119431	146672	75418	133008	134608	119744	153711	97061	107540	118319	89795	79200	164179	119453	81420	131846	197723	145608	124130	97566	128547	207891
Q6L8Q7	30724	34174	46147	51981	26733	40055	54699	44522	38088	22498	39929	35318	29087	30933	67779	39520	31636	33463	44877	35475	39521	46298	33066	44515
P49257	66579	89371	103988	115582	75263	96864	113717	103367	94221	75707	99423	97388	165481	157268	190573	158707	128064	178021	162772	415232	168510	153632	319281	224999
Q9Y3E1	11266	16678	16893	18553	10348	16319	19333	15637	18193	11745	15687	14220	10915	12310	14889	13095	8272	18853	10971	13478	9483	11172	16869	12582
Q9H3Y0	13184	20276	24840	28563	15210	27532	13723	13254	32386	19046	11930	13206	1816	3537	6445	4560	2810	3026	1671	4212	3644	4032	3574	1686
P35241	189624	308034	340000	363784	203469	379059	360995	451229	285464	216593	494323	339381	169884	266433	143779	296233	312304	226099	240768	170329	252468	102019	382501	230626
P00403	526237	712461	481937	749520	341481	700442	450363	630469	717737	533137	638568	430471	116588	103940	188828	136214	157961	172632	103552	237078	215642	128109	212970	104729
O75533	100122	136350	147750	120261	99594	114038	137897	207803	127701	91155	195133	129380	156187	175308	248142	235522	199853	101756	231866	445832	255624	174910	413749	252470
O75947	537699	661690	505450	566896	365122	566347	487460	584619	579250	445748	589968	488009	203529	180005	302676	192947	259032	257794	178619	277334	299686	226716	260506	162428
Q9C002	9036	12249	14621	17163	8827	14278	16952	11814	10774	10919	10877	13143	7926	9502	17433	13810	10237	12171	13697	30936	13590	11191	18557	14918
P84157	6820	10863	13427	12133	6775	10949	13017	15265	11834	5992	13153	12430	9929	13810	29019	18180	8610	15695	73756	55399	10084	18311	54021	79162
Q63HN8	49764	59431	96905	106147	72008	93496	101685	117184	92976	72256	105466	93014	68734	78669	181896	119381	77627	92805	83272	222984	103918	128628	194131	96993
Q08426	239028	322665	487039	524390	314696	484858	545471	379961	546539	389005	381269	504161	67317	248423	226086	276900	118946	87834	155842	76579	130974	162780	73819	164696
Q9NRK6	13071	21275	20881	18437	12639	18822	29523	20151	19718	13543	27907	37984	17983	21443	22114	48207	19163	27116	39800	27915	32293	16319	29819	36046
P00441	151307	196361	182963	116368	130728	103562	158978	200283	112119	103783	191788	153660	125777	102054	260183	150261	106625	168291	122527	133568	140041	184370	120034	126455
P16144	9093	14600	15513	13195	9428	13408	12653	13337	14932	9732	14016	11981	10443	10452	16466	15340	11091	14425	13726	26999	14694	13194	25724	13651
P51148	56230	69332	87672	80945	57080	76817	78679	101120	81408	59258	97026	70521	47929	36071	89732	50407	49952	69073	51380	76577	71171	56740	73004	53433
O60925	32726	49538	47422	45852	25867	38045	48622	55665	37402	23434	47846	37814	38274	32959	88419	55941	37098	58619	56427	63026	57141	56922	59373	64927
P01714	8509	12092	12347	19924	7155	17445	13542	23280	9278	4991	22464	12723	12072	15029	15215	24823	12031	19420	29834	19382	16785	9855	17712	32005
Q9UII2	12558	20711	18624	20715	11681	19679	22312	15727	16288	9620	14814	19592	3519	7509	5791	6338	7440	9843	5685	12950	8284	4590	12439	6835
P51571	42110	54601	63946	68488	50760	51573	59800	70424	45740	35230	65657	56288	51666	40116	124242	55974	46953	66731	76770	179146	66264	90449	151192	78207
P51687	159926	214978	311842	359098	211987	320848	365998	307730	327508	233247	297915	315250	143075	129420	206908	152050	165212	245781	206005	203399	215343	142478	203092	203849
O75306	109615	150448	126559	138086	85058	134600	134818	147257	128558	85471	146651	118462	69197	71798	159678	97875	68945	93830	94300	92624	92607	92126	108658	95566
P31040	387574	502643	405000	441715	300987	407890	263602	432898	381506	284977	413625	284801	119463	103305	269140	107509	283535	143158	573890	189871	224431	211032	168992	574775
P17174	329089	417229	374080	457919	315405	438524	491998	545399	456865	313113	435898	448966	297168	322956	359789	380848	303396	324614	290578	394470	385891	347283	281691	348069
P56470	76724	118822	100077	100599	66895	94196	124101	153452	117843	78331	145862	107384	128561	83939	121509	95990	437950	205203	621990	180272	536083	82187	150866	692753
Q9Y2H6	116604	188963	291824	391607	188679	374405	321608	398639	229978	137663	371782	304822	383177	183811	276599	264930	273999	569925	461291	189426	385900	188615	183128	474514
Q8NI08	1661	2222	2887	4517	2145	2953	3823	2801	2642	2968	2998	3000	1839	1411	1956	1953	1753	2105	2562	4698	2472	1583	4071	2301
Q9UNM6	66913	76104	93446	94196	70172	92547	70500	108447	100482	69716	111442	78253	79124	76449	163374	71938	89513	109736	74710	161970	104797	116178	151384	69808
P09874	67635	93316	112259	97968	76166	98548	111530	116903	105742	69019	108216	101916	71241	68667	126848	93494	72953	89373	82661	180213	104139	94756	165416	84686
Q9NVH1	56226	81219	78562	71841	45638	71729	54874	76715	71612	51906	68191	56092	31411	32517	59518	41067	32682	40163	39561	52131	44102	49449	53261	42926
Q99832	158920	188406	255911	285101	175718	274917	240727	281148	297801	213008	251455	207619	122411	95015	211685	124962	125151	144827	149050	206747	167706	151973	199059	158866
P02452	153872	195725	194129	248921	153795	225791	249642	199310	231945	168948	183419	237305	63145	80856	96234	116612	74389	74274	141581	78275	86846	62188	74063	149617
Q5JTV8	80818	112360	122698	183890	83833	172689	152220	123376	137945	94901	112534	139877	41647	45482	45713	54742	66882	45199	39109	93204	54020	36716	74646	46243
O15127	56951	82527	92045	92092	57855	89926	87105	80002	81597	56939	77035	81740	66605	66003	102823	109977	71769	96538	94035	87514	98429	69054	90955	91676
Q8TBP6	5537	7703	5822	7189	3505	6773	6832	5705	6891	4599	5804	7163	10751	10229	19555	14534	7423	14788	10870	14458	13968	10864	18347	10934
O75390	417737	567108	486621	555445	334952	512144	451237	544803	481580	330282	524244	401092	160664	173589	473330	232252	193083	211473	259692	662688	259875	315892	631046	268735
Q99460	68049	89291	93244	96766	64186	90819	85962	91745	106704	69695	91174	88192	60451	60669	103777	81058	70198	84185	85939	121091	94078	83408	127838	67310
P48507	20118	31398	31950	36005	22240	32033	42480	38926	28138	18567	33490	40653	23844	30098	46273	47092	38484	42068	47147	38056	54028	30582	34390	46871
Q9BRP8	6886	9489	12008	11998	7276	9997	11347	11902	11733	5557	11915	10299	6622	8230	18286	9348	7854	11256	10111	26511	10089	11300	22362	10417
Q9Y291	33960	36236	41216	42339	34165	43354	42921	43227	43138	33684	43835	41530	35501	26927	43690	31349	29317	26402	28272	35222	28985	38185	35851	30191
P61247	86256	112185	160520	146933	114957	137550	140925	189039	142132	102232	190124	128966	121644	118426	393407	159326	120455	162737	153433	393822	170082	262716	369991	155050
Q08174	26462	37507	43187	46428	28711	46767	44243	61513	40607	26279	58376	41275	35481	29374	47794	39907	33872	52200	55700	55439	46911	32404	52542	55770
Q8N392	48529	58236	64834	63473	50551	65027	58176	65789	65120	49890	66629	66184	49070	45028	67441	56614	46093	60072	57379	69214	59967	53303	69064	42214
P22033	143094	171477	179210	211013	127746	177106	214810	183304	197954	152193	167887	193131	86570	78817	128413	101597	90347	132968	104143	122990	113024	94436	113723	113129
Q9HD67	2839	4906	6440	6424	2413	5799	6670	5972	5617	2932	5477	5349	3129	5581	10006	6351	5667	6131	6341	12433	8638	5482	10276	6724
A6ND91	90854	124702	185528	162824	133682	146325	193960	170414	156603	110727	223104	189657	164271	98194	203279	134586	150935	226737	182835	236658	201789	161119	218029	184893
P49591	78773	141705	136026	131342	77410	115676	100653	117465	122440	60151	122308	120337	102538	72903	177584	118884	87634	142315	106172	175529	153442	92997	189978	100606
P49585	18828	24998	28693	28497	20976	23899	26675	28449	22966	16248	29797	24377	22476	26318	53699	37895	27768	30917	28696	53207	34831	43970	54431	44135
Q12931	115623	174494	200578	219698	150657	204831	193541	201767	207793	147858	185339	185774	162630	72468	297919	60150	163987	204179	172234	313999	208456	196763	354175	184661
Q53GI3	76756	62328	38537	50046	64003	57165	40035	61171	76804	46903	31338	29265	59086	25635	33394	47234	37596	57710	37266	43278	57582	47928	37688	53642
Q8TBC4	17734	24531	24982	24269	16125	26318	27324	26312	22166	12744	24860	25584	27235	25364	26586	31229	24065	33281	25074	37835	28219	27038	40034	28131
Q9H3K2	24979	34204	42462	48691	29751	42217	55520	53991	36898	28293	46474	52198	42705	27502	66880	43714	38709	60794	63698	133831	56038	44677	127486	57911
Q15427	9791	14804	14078	16096	8447	15178	15053	14630	13766	9517	14875	13884	9993	12541	19120	17426	11399	15210	14505	23117	17945	14378	22568	15799
P42765	1060397	1301165	1477662	1728755	1089096	1621201	1727701	1128292	1516882	1116437	1058489	1629545	698231	594923	501721	851396	1239791	865829	665586	355135	1508981	379012	365629	547897
Q9UJ83	209890	250897	308545	304267	220205	280207	391107	329243	280465	217671	320205	356200	193218	124096	312128	187973	148859	245643	222166	203061	195516	230648	180421	247924
Q8NBX0	66256	99963	93996	66229	59264	86214	258950	87020	79372	54984	95562	192471	49453	182594	92559	192566	111295	59199	139845	87155	129338	63185	83869	151410
Q96LJ7	6210	7290	8346	9186	5123	8110	10489	8216	9327	6582	7839	8247	4924	5075	8922	9806	9645	9448	10396	8912	13836	5144	8086	11879
Q12929	41089	56530	72032	72922	53191	69852	62855	66760	70045	50063	66282	69670	41396	43665	76009	43382	43855	56474	46037	80704	55832	61682	74912	45830
P02748	182544	237502	285501	207425	199125	200665	409117	429324	213318	134073	414994	366858	250936	131256	192014	141500	159653	336471	194749	247397	189840	127215	236423	187294
P10253	109115	169895	184836	121492	96566	128957	104199	150073	173853	115804	152471	131883	89802	75679	213394	139305	100501	171317	117782	197671	138287	163843	211794	111512
P51149	196743	247250	263294	268240	177411	247606	255386	266828	250173	193117	258050	241378	206267	174855	300240	231295	215181	278233	175421	389254	270173	215401	376078	179772
Q8IVF2	418778	587291	607128	544942	458793	522447	649491	624400	520560	371369	583512	573603	557853	469990	787688	669953	440035	718063	670059	846707	586846	576245	836570	671216
Q01995	311797	417654	398693	250167	277348	237428	275384	262003	220651	159605	248252	267376	172159	127580	1346294	162282	88399	229543	672035	72921	116203	1084029	66963	691704
O00338	24232	32151	47440	61683	38632	51192	50756	51791	53185	40723	53169	46800	6569	9707	16561	8845	13485	18823	13387	24697	16069	22180	86582	11447
Q4KMP7	80315	101160	157630	189881	117025	174285	225307	160703	184917	139058	136399	215290	61884	41972	51070	57010	51612	87004	54835	43531	64486	41994	36225	16228
Q9BUQ8	10738	13281	13350	10834	9086	10688	11014	10517	13226	8740	10339	10689	8150	11058	17111	13605	9889	9893	13438	25725	13447	11590	23600	12140
Q96HN2	86452	127840	108302	119300	52199	115920	111105	136956	121791	89996	138664	105209	89463	80494	128755	102548	88057	110755	136782	118058	102662	109459	104826	117145
P11413	69355	91839	109203	97282	68896	96104	119011	108399	109650	76329	99396	125943	89044	94302	244347	118906	88833	126978	120817	157153	117261	157396	149929	124031
Q8IYB8	10304	16715	16418	19634	11705	16721	18479	16910	20326	12934	18306	17614	14088	11569	26334	13185	12422	15005	16355	22360	16761	17063	20957	17504
Q969H8	92044	127517	131999	137405	97736	117721	133599	153030	129340	95542	143860	130646	140658	181719	215948	243733	134941	171376	162442	419413	177915	160233	393470	167759
Q9BV20	49937	73733	92710	92647	62701	95902	93578	64357	99018	69240	76485	89176	34082	47563	64564	58602	42872	52692	38870	56115	53495	46261	50507	34647
Q07020	224033	295049	397756	537368	303271	501805	506807	292112	403535	293849	292886	473959	83911	87331	187953	121563	117217	102421	111120	164240	136646	150121	144697	118871
Q5SSJ5	76152	98914	86492	107049	61532	97848	114320	94317	87012	60188	90460	106757	73343	76878	116890	93383	83979	105671	74685	88899	100405	79554	79912	80749
P04181	121071	163508	140582	176974	102498	206777	249052	129989	168653	127763	104979	224153	93774	188248	116782	257948	89608	135581	220008	131610	135604	88995	121758	223427
Q15437	32783	44390	50508	50899	33035	47312	50246	50792	40141	31392	46932	44305	30973	35259	93191	45014	36365	43486	46347	93697	49953	64390	79291	52327
Q8TEK3	28983	36393	38335	36430	31236	35898	43003	35617	32014	27973	34907	45416	35943	25115	60345	32506	32504	50066	30536	26407	34195	48669	29260	30934
P55036	53422	77701	98432	77285	62701	74558	89313	82346	80137	58003	80900	82187	62852	61619	82114	83240	70588	87788	80927	97690	93346	64220	88740	82606
Q53FZ2	141628	187909	140768	295209	99083	245118	193350	137812	223318	156835	128609	210038	71805	60961	117234	81930	84000	82347	81022	123987	100127	97903	129539	80638
P84243	1373	2074	3028	3974	4378	4296	3593	7567	2422	1642	3127	4401	961	1200	2052	1993	640	1141	1932	1812	1393	1090	2021	1953
O43813	71273	111114	103415	107206	78884	94465	112360	138142	94442	67755	122923	107744	94537	98991	129627	123876	95650	131409	122131	126617	128175	74858	102950	141369
P35558	167094	202564	173623	228471	129241	212616	221350	228862	221415	155116	235950	212759	230003	214908	301038	288200	239714	262770	215077	247519	297793	233734	247351	202591
Q9UBF2	1972	4189	4728	3764	1523	3653	2135	4271	3861	1130	3865	2561	1796	1460	5983	1705	1130	3771	2832	10208	2419	2616	8764	4449
P42704	354583	430178	531458	652899	389451	583993	533382	417988	503096	378109	358326	506615	86131	106637	269146	125799	132118	130625	115763	151344	180410	196493	135146	122913
O95292	88188	110197	128816	119628	84698	109940	120419	112912	111528	77850	105933	109506	55467	60036	95506	77316	74076	70634	70477	166600	88391	79361	152948	75925
O94905	105342	124207	121841	114794	91888	105294	70673	100969	122437	76441	93570	88555	74693	97475	87772	122053	78882	82671	83290	92305	106471	65975	79328	81332
O43895	96069	131042	95436	191734	68868	117080	144129	103535	232925	93621	86532	129685	59439	67859	119398	81109	51663	69398	86277	124870	70435	65058	123016	100991
P62312	38904	57133	56040	51912	39971	49726	61090	56550	54660	36741	54928	58601	52312	53913	82309	68732	62626	74353	70428	98452	81411	60524	89245	70837
P02765	154218	161246	168309	190306	138195	198024	227051	188976	190370	156373	188386	226921	210591	210127	144660	280107	176447	284107	228375	131459	182873	117310	113955	230790
Q9H2W6	49169	68979	66399	79090	48440	74131	74080	65302	88599	61949	65793	69096	38320	31990	76328	39693	42981	50681	57584	66116	52655	50449	54890	53301
Q9Y5P6	49696	55481	66666	52933	45689	51339	51843	44109	55576	40649	43100	40945	43177	40493	76928	58721	42779	57062	39320	79978	57084	57005	80826	42645
P06756	60464	76375	112041	84427	73232	81577	91572	112999	84572	58296	101792	83872	51248	53927	108620	75697	51595	73469	86685	117242	70255	76035	96031	90636
P55735	39633	51882	71454	68773	45407	53946	62232	79649	67034	43312	70731	52288	52926	42731	90429	60300	51214	59519	68263	144729	58909	67586	126679	80081
Q8NBQ5	56380	72814	77622	85427	61891	87528	77853	89937	63143	45582	81220	77407	72176	153401	79274	206507	92899	91979	142311	102065	120208	59663	94144	147884
P13674	71045	97697	107584	127648	81605	114887	167473	126564	99137	73042	107315	136223	101918	165858	172626	235309	117152	130200	182307	289724	171254	131126	262357	227917
O14966	60244	83052	66579	84906	46934	63327	118613	92379	77482	53134	77272	104502	56062	118184	72851	169477	84378	78419	112656	87544	117634	46001	74464	124052
P55285	128104	152697	131850	223804	115284	197391	138112	178357	154666	81765	173854	141689	88246	57118	132792	69040	70560	117031	81254	134046	86308	89150	119609	70698
Q9BPX6	1051	2605	2392	2561	750	2724	1630	2151	3014	740	2331	2051	870	1140	2952	2723	520	2633	2502	3087	1660	890	3719	2693
O43852	147283	186437	228072	208966	154553	207532	166510	234196	234294	172924	243893	177002	218517	198772	385504	255047	149543	264240	217879	1189555	173826	310122	1100302	226033
P53041	13886	21287	20440	19263	14984	18431	19016	24749	18202	10817	17959	17309	17305	16216	35974	24919	17686	20290	28530	35779	26590	23470	39000	33853
Q14254	48310	69071	73102	67420	49570	60902	70807	89295	64359	43968	82016	67062	44486	39682	103416	58701	45524	93821	75664	90717	58967	72321	78930	66920
Q08431	22369	39989	55788	45333	35285	43299	44967	72436	48499	28629	99481	43918	50557	18300	48531	23317	19237	76155	36299	40699	27203	34382	44041	31806
O00483	258624	346468	272520	359711	187800	320117	256235	356295	323247	221356	333685	252470	77000	68126	142034	105702	75266	102610	94291	163698	106585	92444	151486	95645
Q92522	21256	32274	34743	35660	18551	35876	40136	40555	28804	18949	39506	38227	51180	46348	54332	71865	43614	52358	45626	72163	63185	35599	64465	47073
Q96B36	24173	32066	31252	34799	23869	28671	37158	32826	33721	21626	32080	36456	24027	37820	51433	45881	37076	31977	37229	59263	24923	34692	52165	44295
P51606	97445	120024	144144	184845	116797	180770	143862	145946	135047	97290	136295	144744	66692	47487	86586	57300	73361	75266	59954	100039	81801	69790	98865	61939
P00505	440997	593816	445972	557553	315068	502559	493589	345091	500043	360916	330331	494724	111959	375479	232047	681248	153369	144108	509341	166281	179786	152046	154373	559494
Q9ULC4	5069	9180	5256	5131	2733	4124	6276	5364	7979	2982	4838	6396	4085	2911	7220	13137	3994	6694	7648	5977	6803	3861	5085	8135
P27694	36701	54749	59022	63180	42102	59794	61899	56996	57938	33201	53675	60756	68660	56729	81681	82126	85001	95053	78032	101044	115536	56159	99689	79738
P05198	75648	103228	110014	111416	88430	92945	87700	106941	104970	78964	100753	95015	84721	87205	167507	125986	100756	107571	130746	189720	126573	135491	167264	112714
Q92499	135583	165831	232024	221323	150400	143999	210506	301984	211424	134398	322294	198987	211903	119337	241451	113198	158433	260994	125560	216026	194831	171600	216893	176363
P98160	283290	371483	574459	452079	389457	362243	502467	453385	404545	303462	419668	459083	341868	364374	607028	515940	307828	455952	413859	518628	404354	416637	406288	444173
P55268	78964	91324	98594	117569	70136	116001	194277	130126	105183	66165	129179	210461	114525	227068	184307	359512	193535	172855	332528	167903	247224	118024	155201	364733
Q9HAT2	134119	167812	164236	148261	114988	139058	160260	125625	207146	143548	118109	149256	71798	69811	144191	76487	81448	94581	78320	119960	92755	111585	118043	79933
P08185	41282	61524	61046	70316	48461	70073	71394	107238	67191	47937	103176	72908	62262	81070	96373	97509	63227	94974	74681	102062	78548	72682	91640	74044
O60763	94869	116784	131774	114015	96294	110380	112702	102393	124386	96537	116348	129336	96688	133825	139127	141442	105690	113812	133141	150928	111590	100887	120581	141606
Q13564	13021	20852	21270	32302	11080	22987	23596	25471	18898	11021	18821	20467	19495	14985	20454	17359	18060	28404	24048	18137	25972	14058	18528	28325
P05026	421303	566567	210698	352063	140002	320385	200177	324154	346621	231964	307574	168015	83452	80267	118347	92073	58879	103607	125568	156318	64081	87682	130303	142676
Q13586	19844	26365	34411	51321	25213	32845	39176	47733	36536	26352	42550	34276	25945	19763	42620	26646	27482	34306	31716	60636	32433	27806	48430	41849
P05455	107996	122089	137687	170643	100319	142151	146436	131137	152001	115287	123509	142760	102282	127122	215802	148215	105456	130916	120446	208490	154450	172547	186642	133196
P17516	20366	30117	40115	30780	23584	29577	51591	21551	51069	30045	22116	46037	27519	22336	70523	50557	31667	43422	40094	23025	66187	42356	23379	41828
O94906	39502	50624	56703	52453	39437	44853	45430	58802	49674	39010	51410	42380	34856	43036	93807	42795	51244	64651	54392	100132	57032	70844	90519	60203
P04271	40290	49845	72422	121444	51877	88219	75438	72723	53989	43951	70207	74896	117137	30814	71854	69424	55532	127383	104732	46507	86113	51983	44184	103484
Q96FN4	6935	8457	10827	10325	7939	9790	14001	11785	10278	6281	10308	12032	9800	12736	13479	12072	8421	9279	10303	18334	8946	8552	16767	11245
O95379	4086	11029	9521	10796	3232	8840	8388	11817	10699	3811	11225	9138	4959	5307	26162	15035	3852	13611	20793	19769	12086	7369	18532	20632
O96019	25933	35285	39018	32411	24166	34702	43451	52785	32064	20500	34583	36788	29931	26996	65054	29900	30909	47538	31674	63236	49914	39774	52589	40266
Q2M389	773	810	1291	1101	430	1251	1061	1777	1271	340	1484	961	350	820	760	411	852	1123	810	2318	1522	1073	1832	660
Q99715	112914	159038	188548	213228	125945	186023	230493	181394	224509	154357	173460	204414	117494	98549	268661	141105	114196	192526	150659	180720	164335	189461	172782	158494
P51991	130458	168717	150574	143372	104465	142335	139778	121628	134813	95623	126151	147945	157741	107795	293698	142534	160616	208444	180780	239850	204098	211399	223746	163863
Q9H1K1	93627	129714	132914	128028	95722	118022	129772	155307	122001	89784	158916	76314	140846	129409	392424	160691	100551	177068	205298	284304	162766	277001	283848	212366
Q9H008	66281	86787	91401	111870	57451	93552	138422	112345	123964	87082	109807	109810	28340	42961	88958	54629	40481	49547	51371	97078	53245	42613	78056	58367
P08195	145498	204392	178545	187023	125928	169845	209201	169151	138170	126154	124649	190778	126140	240606	246232	325929	152325	172835	244669	206927	220038	185383	184607	222753
P32929	71731	120626	102772	79825	59869	82122	110171	96388	115675	74801	107618	99870	54247	57148	81012	76315	51887	86625	65236	76831	65673	57019	76712	75050
P04217	197462	266068	251405	289478	175123	259296	297205	537351	253908	174428	511546	267015	319684	199942	281910	281692	254267	449674	328292	312612	352204	207690	299961	360597
P43686	27911	36145	41620	41813	28101	38559	46032	39443	43545	26748	39816	43287	29455	33771	61337	41762	37438	49982	41079	44550	46375	37611	44238	48389
Q9BQI9	4456	7134	9087	8443	6131	6989	8130	7356	8805	6325	8458	7539	10469	9751	9724	13126	7358	16163	8826	9184	10603	5643	7832	10757
Q96G23	25547	31556	28083	34096	19900	30006	30434	35842	26303	21114	32539	32638	21787	27462	30722	31435	24308	29588	29863	66118	28097	21846	59093	34778
Q9Y3U8	27242	42985	48322	42992	27497	39910	34223	47303	42623	29855	42630	38708	26941	32961	34136	31288	24940	46113	33197	30081	30974	27284	30845	35358
Q5SYB0	164540	190611	210014	146287	171126	117074	208469	212758	151070	120337	169404	168927	177241	104218	349349	111298	127456	226693	161464	339003	143616	277998	267254	198115
P48637	231723	297335	275885	261035	180031	248072	295482	265209	375261	276415	260466	285445	214974	143483	300557	166612	177343	284616	234520	229390	179033	230201	250881	180747
Q9UGV2	14884	17544	16403	18521	12366	16223	16159	18519	15945	9196	18987	14147	15371	12639	34440	15560	15805	21711	15310	34628	21524	22553	33313	16596
P00533	21491	28472	31830	31302	20335	29549	36944	37895	28896	20538	35825	31747	31785	53060	45603	63751	46440	46748	82301	80350	62948	31400	58438	96383
P63010	251098	151629	150730	207865	174373	184390	298764	265258	178295	189644	209101	218680	251062	317615	174185	347696	242728	141722	238769	186911	255270	159607	145377	327086
P63208	131143	73545	144877	146965	99027	143761	224895	166462	144770	103518	154600	222747	151907	148527	246682	178483	185706	170679	198141	136630	225773	150216	146936	171914
Q9UMS0	56404	68684	63222	79606	41747	69524	60777	57755	76730	53744	58364	56867	22848	25040	31579	37692	24931	25917	33479	41717	34670	24625	37218	34960
P02549	111846	146380	133615	114659	103335	136965	129307	113348	125470	89822	124395	142525	96997	107603	141446	153013	107538	132633	202915	146490	140138	104191	151693	193247
Q9H3Z4	18400	21948	23911	25553	18295	25495	20273	24922	24561	18148	28290	24044	16819	12840	28715	18743	18714	21235	21009	32896	22138	20630	31853	21872
P21589	71637	105854	103527	121140	68474	105993	125492	104232	102443	74722	98987	127112	82686	118790	104245	148347	103944	111935	115664	257624	115082	68600	236309	123907
A6NL28	98175	129854	147302	152016	102868	120002	159609	190824	155486	106672	182977	140554	124109	142105	134512	176038	138598	170059	104401	297230	174804	96479	289043	117688
P04004	437663	583125	547550	604726	394822	557978	858618	896562	469727	345898	872166	829172	392418	268466	269287	340490	275501	571707	440827	343545	365060	212919	346889	441553
P31323	33441	51836	43309	51435	29447	49401	57925	53277	49550	27971	54025	47229	40076	38258	51986	48062	36589	50789	57646	65250	46591	35406	62775	53583
Q9UJW0	11648	16067	20969	18518	12034	18589	18393	20066	17499	12472	18520	15832	14928	15447	20522	19572	16105	21371	17635	34949	23617	13526	30477	15078
Q9NR31	77616	97776	108363	115691	66881	113086	104770	113204	115120	57454	112967	99509	52502	83228	122935	101311	59708	75183	63501	178637	82487	88144	165633	66342
P28074	69006	85506	88991	93525	64936	78738	113295	86110	103304	69852	62135	81304	29337	32698	62093	47774	38317	41875	53306	50983	52711	43429	43797	60128
O95479	68890	91226	67963	88510	45904	88946	72774	87952	90377	61136	85750	72013	29722	40135	65934	57716	38652	41597	42477	65239	50170	46432	72745	47835
O94979	94420	142534	144016	139366	105025	127926	160813	144631	136642	91566	136727	124523	84398	84631	159250	123218	104324	115441	150815	195177	131630	109029	195661	175409
Q00610	353045	529067	423171	307315	255253	302086	431533	543633	443571	316135	520405	285885	305214	685023	341336	1123123	467022	326166	271846	466923	503238	262614	392679	432078
Q9UN86	69953	94845	104235	102689	69928	88822	112053	105334	113199	79228	101287	106532	77432	79611	127048	103444	84076	98676	87982	171301	108436	91985	158815	90163
Q6AWC2	218779	273695	51423	202832	35271	144926	501061	385783	87223	56257	175526	420750	241575	607733	61752	1160217	412794	264250	734185	101925	533196	47697	81703	887541
Q9BZQ8	8941	12252	12031	14497	9798	12540	15881	15546	12668	8384	14626	13953	16884	10231	25394	15214	12976	18696	20052	21483	17020	15695	20881	19010
Q9NRL2	293911	377099	284291	180324	207190	166293	166450	311275	237840	185257	292047	149096	91234	176962	282642	214836	439582	116642	493160	23747	538415	219640	22184	524317
Q6P1X6	66830	90024	79022	103593	60815	85722	78869	60354	84379	63679	60695	74432	38235	32061	91096	50784	33423	51632	35852	102127	42912	65892	90297	40088
P12956	137272	187468	171145	189756	125812	165273	221059	190686	152532	109194	178408	199218	208544	259966	314037	331766	233845	253740	275308	485116	274424	226669	411254	320511
P29144	24311	34038	40406	33881	25096	32013	32854	53314	34803	22090	49909	34988	33322	28880	60740	49565	40791	60071	36841	36478	57507	39129	47716	39900
P11217	15522	20405	18731	16554	15125	16466	19736	18047	17425	13255	16524	21487	17519	29484	30411	37912	19123	23913	23431	32911	23205	22903	26020	25237
Q14157	5791	8821	8009	9809	6203	8551	9916	7980	11271	6604	7951	8961	6678	6014	16733	8101	6533	8275	8396	45466	8563	10873	41698	9219
P49441	6621	8043	9954	9224	6062	8610	8856	10615	9383	5831	9229	8143	12105	10878	14571	12915	8860	14071	20496	11751	9525	11884	16753	23674
O96009	191427	218897	194049	226459	139809	219655	207296	214459	203958	150909	242033	194444	106466	75376	83788	101772	88090	111377	101793	168215	101514	78368	172868	110055
Q06124	17453	20427	23628	28600	19355	22848	30684	21015	19618	16291	21147	28612	13277	16030	34188	22400	14375	22522	19829	29470	19734	18661	11323	21372
Q8WXD9	13226	19032	11220	18508	8148	17874	32134	28790	15987	9935	27223	33371	16036	34273	15239	51238	17652	17555	41736	30115	27508	11233	20026	43699
Q14449	107825	133764	136502	137341	92994	126976	121254	154614	135464	99612	145206	116183	72843	86904	117883	102002	78564	113177	99459	118132	100682	83322	114709	99282
Q4V328	14429	21747	22360	19276	16317	20017	21619	25292	19562	13158	21468	23286	18976	15277	32283	21343	23499	23319	27793	34518	29173	22428	31825	25736
Q92626	182341	113362	115745	208213	123483	102701	230675	103883	126383	169035	111136	188917	50348	42728	75862	48006	58880	68431	76223	66849	77791	55659	69584	83809
Q10570	175224	207941	135831	280526	98484	250285	438731	377765	148118	106897	366995	410302	200860	316442	210134	427970	339843	280259	538291	520784	421626	155825	487087	548378
O43670	13446	19473	23718	20877	13429	18242	22890	25891	18075	11262	25271	21266	16036	12578	29671	17302	18136	25419	18728	35205	27196	19693	32997	23111
O43175	161601	211070	199654	222718	137173	202599	387569	167985	233943	174031	152239	354302	66847	161395	81448	181714	288478	66796	125547	62663	333795	62127	50419	117599
O75874	285238	411733	467815	533748	317442	479730	606722	522373	567274	395037	470603	581089	222360	281134	238019	356377	234869	303692	332332	344780	334711	162657	327154	301761
Q9HCH0	4471	9186	4278	5988	2404	6624	7912	5210	5589	1991	5596	6775	3710	5325	7631	9341	3804	6018	8907	19107	5607	4959	16869	9731
P36871	240070	308576	341199	392791	232034	380012	344525	320469	332426	237979	304218	360783	226950	180542	263836	167700	250616	303017	205198	230253	313425	195971	213925	126983
P69891	42793	59583	69283	66107	35832	62577	48807	63564	75545	36571	65889	60376	30048	44556	62005	61165	37461	34911	37614	59561	54915	50375	65086	31890
O75569	24501	34406	35954	35992	23257	32318	33629	33069	30035	18810	32366	30803	21536	23867	54198	36129	21667	28844	34498	53829	33287	37439	51571	36906
Q8NE71	12682	17240	22982	19575	15254	18113	19528	21316	22944	14233	20835	18079	14480	19082	32782	25319	14130	18913	20117	44532	19441	20448	39348	21837
P60174	1017574	1384673	1285711	1343514	899384	1200474	1496086	1219569	1425448	1014351	1130644	1389215	2869230	2059027	2466880	2695580	2557060	3887590	2497850	2514570	3238890	1781066	2244581	2736800
Q16531	176195	234990	280726	354491	188930	321056	308066	208341	261307	180678	207675	290072	319414	259030	322327	350293	253324	402575	340957	177790	334301	231319	184441	337505
Q08209	389652	458171	353095	315571	272955	308512	348752	302560	295002	216388	274751	326452	320395	303486	254704	223277	123951	374779	295677	843632	135743	206342	821502	312619
P11172	29106	33320	53981	58417	40092	49431	56635	37536	47727	38035	40534	51346	17752	16543	33020	24872	16897	22567	24082	24852	24451	24535	23058	24837
Q53RD9	48874	60285	102337	97754	63406	92619	103604	110405	97821	72976	116013	107784	34822	35798	72869	48025	37524	34394	36194	86551	34264	57082	75748	43577
Q14376	120342	153984	134512	149999	100855	61320	116090	146101	80703	55932	117500	123473	352837	250350	257370	304383	231394	479207	163692	301541	255864	303089	287941	175812
P38159	160997	215066	174981	235085	123791	201741	233467	218446	205821	160298	219833	219570	94877	134935	175508	133478	127616	126768	139121	205990	170183	129470	197720	162724
P08559	334983	425168	335151	354129	246081	328394	285609	475287	329819	253256	460216	280916	258387	221202	267479	261067	224455	288218	342246	383251	307230	211995	340220	346743
Q5JRX3	56021	72175	84486	109086	55392	96889	110047	127952	70192	48396	118474	103669	61582	45601	111701	61913	67731	74509	121553	132442	87971	77730	106633	131212
Q9Y2S2	449027	868265	414252	549019	660682	811171	982520	852653	443589	779243	843292	1040169	274529	1258765	133786	632873	789799	910283	568626	78107	952682	92396	72996	1188736
O75367	164387	189694	203629	198758	150391	173120	167663	231994	185690	146057	224879	165500	166408	172086	343001	200465	221766	205342	176185	282941	272262	246525	274271	198092
P37802	307948	358018	295194	313427	201034	293244	425988	298223	275568	183555	300764	367107	358981	700767	447577	857303	372954	493108	549872	671571	507937	301866	608584	584921
O00303	172653	222253	265890	230904	185026	248958	242538	247139	245754	184751	282039	283133	177889	132776	291455	175157	140755	186541	205642	211451	168865	227566	207727	130225
P51610	11959	16256	22525	20807	15265	21690	14499	19122	19139	14604	18450	12731	17394	11832	33596	12531	13642	22104	15743	33143	15376	22247	32009	15296
O75369	192011	259529	240869	236716	156244	177310	288319	253147	216839	151976	217719	252351	232478	210802	234451	299891	229009	389474	308724	316625	290776	167943	270645	312996
O75608	140174	165071	187864	185343	104481	173625	189368	200036	183270	123759	187142	194085	103142	101899	148202	145930	87846	140893	118981	245287	117107	109107	227030	124107
Q8TCD5	90637	124235	115432	126776	78247	119442	117256	168283	126552	96262	185667	110512	122377	83173	79488	113058	76640	154303	92599	101892	93509	61130	89962	70994
Q9HAU5	97607	125885	138551	157623	92750	140915	133114	119936	135941	96818	120068	123704	61102	51627	167242	74335	61315	84722	171163	138321	88038	115111	117556	189874
P98095	39459	48601	45626	58987	34901	47596	52206	61224	47585	37876	47982	46455	47685	45832	122346	53520	40490	66957	54769	54297	55958	87097	61161	60622
P10643	85413	120883	173689	128298	120582	112358	179785	175363	107522	77078	166430	153735	92939	65895	109698	68601	84872	130691	91346	105024	104343	80902	76116	90314
O94855	30859	41277	48405	48105	32456	45073	49476	50017	41741	29323	47397	43058	43944	44739	78962	60400	40545	59441	60091	126163	52451	55070	116428	63116
P11021	345226	742215	451148	518452	325065	587984	605858	720150	544317	352363	577995	732406	579844	790540	924993	733436	741793	678390	717022	2255028	810844	328904	2134923	491664
Q96CP2	4066	5483	7733	7385	3805	6204	8452	7537	6197	3971	7101	7415	6067	6005	9493	7881	8968	8771	6896	7800	11925	7106	7154	5323
P01833	303774	359160	210414	271030	153696	248951	287139	296661	253281	175428	276382	262401	182702	258964	191971	242180	219304	213668	226856	204763	226442	119327	203857	261023
Q96AC1	63839	91074	105961	108550	68336	94351	100541	114462	86150	47037	106201	100965	79578	84528	121597	109904	83111	109934	108547	104388	107871	82162	92943	108176
P16219	147879	214867	226653	267425	174262	248720	249706	223516	278857	178405	225223	234362	158161	203583	156948	216985	187785	205995	225484	208697	232389	124528	164658	180306
Q9HB40	117720	158006	132926	169791	97271	149950	170496	118483	205857	149633	103851	144245	67250	70855	110890	80966	86623	95907	108655	156189	107712	78986	138746	125338
O60240	148779	208373	264340	365041	171141	352744	401273	209461	281863	197231	196997	327975	98968	140485	181610	175907	116202	144341	184241	192550	152945	127868	177184	189685
Q92598	62361	78854	104212	81665	89302	79713	87344	86716	86961	67531	81332	81787	70148	63705	147944	83459	56647	88635	94663	176541	72311	111014	159067	101119
P55157	35327	51415	60405	77530	37422	70819	76249	66665	73071	45635	68002	73413	12590	22377	66300	44306	14851	33468	34910	174770	31625	25411	149441	39118
Q9BUP3	57714	70432	85646	92612	61918	80388	90244	104923	78676	64023	98752	80166	64687	75083	125231	102297	63096	84820	95830	174746	99281	94022	163857	114463
P60981	95349	142928	142029	138725	83907	125243	103148	121504	93164	57647	117707	108482	117731	105964	267851	160553	105180	188456	132784	150290	175833	182601	127913	138302
Q6UB98	5729	6777	7735	5905	5503	5629	6733	7387	6600	4695	7515	6280	37976	30735	27848	34591	36535	42588	22860	33222	42861	18419	37144	24726
P16401	460679	596437	590532	546800	410176	493856	602462	683088	651675	457201	662592	577025	902324	204627	533592	265686	868830	1183514	204531	517174	1028900	380826	484373	212138
Q86X76	102928	135581	164215	174835	112059	161246	167863	140538	158388	112548	145808	151988	116830	85979	137194	120415	103408	141904	113010	166880	137329	93102	157522	110086
Q16775	154143	187128	226758	304865	150924	307544	337886	201429	322167	215544	195370	319932	100543	102816	93506	152185	97918	133028	120759	81982	131242	59352	81614	122985
P29536	10621	16529	18856	16819	11490	16618	19765	18508	14255	8518	18983	19595	10489	10571	32057	14794	9244	14611	23103	19213	18646	24853	15736	24596
P24310	125084	158488	95048	102373	68399	90771	76953	84140	105426	73258	87550	85987	49928	52809	76555	61457	45621	60327	50333	69521	56301	72915	65967	47060
Q86WU2	134138	181116	231175	232483	155106	191400	259219	165791	218416	163338	171922	236887	99731	76688	124577	109859	110021	142124	81131	160329	138374	85520	152984	78478
Q9NZJ7	31197	50193	63489	63024	31595	59290	42054	50410	52754	29795	54631	37067	18675	20449	112952	76883	28360	37873	47871	62815	64833	32709	55161	55019
Q04446	74237	111220	114713	141607	75156	128218	170841	122654	108417	72864	108711	160587	89858	98198	119074	151492	87532	122057	132231	123168	123328	85316	105622	139961
Q68CK6	487713	645217	844720	1239788	607485	1151464	1186722	573715	942846	684367	546634	1111957	76483	85364	225865	115749	148273	101050	137055	91971	199429	165659	82295	142471
Q9BXF6	16177	21772	31835	22097	11549	22877	26800	30151	31728	18978	27023	27206	16717	15564	27606	14436	25702	30828	19250	40570	37038	18366	35326	20978
P48728	14959	21123	16167	17180	9357	15853	15730	15359	15042	9981	14319	15928	11131	9637	18084	10044	11486	18838	11974	18838	12727	11192	14426	12840
Q99611	18718	26765	35466	36305	26599	29947	33079	28874	37528	26970	26377	29227	16306	12907	24769	22714	26287	27104	17972	22562	34209	17032	21458	18456
O43504	86571	114713	121777	117822	84103	113842	128982	117536	126900	86998	105527	106533	194405	159081	183834	184762	207601	216857	114505	128171	253777	140182	120984	112143
Q96AB3	128996	174218	210119	254645	145763	228644	209282	145913	241446	161166	148514	212032	93190	106796	127804	130688	111974	128818	119360	174456	146737	86324	157702	119092
P10809	881351	1206361	1254470	1636683	890014	1513708	1310830	1110968	1609049	1148807	1075485	1247612	252485	272144	914148	347719	312737	344764	843585	948839	388386	647089	871961	892346
Q04837	150719	190192	171410	171120	118799	150601	184765	161882	175856	128400	144718	157163	100193	111458	165019	133253	146192	162610	139994	387721	178054	123974	314665	165797
Q15363	14348	26246	25505	27434	12791	24329	22987	29746	22697	14461	27342	21395	14316	22539	33974	37820	20909	24237	30687	47182	30076	19996	40329	31856
O43493	3896	6248	9165	7973	5534	7761	8368	10258	7639	4710	8549	6511	5142	5153	13469	7725	7287	8630	7578	22947	9697	8578	20789	8382
Q8NE62	198043	275250	314385	387668	223377	363495	367676	253008	331483	238171	231972	314011	100483	98758	229130	123847	106593	144295	131224	108444	144164	153673	110337	103381
Q9BY66	22446	29446	39017	37605	27354	33648	35682	43531	37065	27899	41507	33809	28537	36724	43740	43587	32350	43342	37159	62816	42700	29911	58284	40951
Q9HAC7	75749	99209	118729	141187	87914	132711	136032	89828	78125	53104	86038	123947	35871	46518	63721	52681	39331	50111	41508	44779	48470	46416	44335	45107
P18206	216517	308406	358526	294071	230283	258891	378291	328929	263888	174272	298415	360452	246690	227728	410612	290890	188418	355843	303817	236345	237489	291598	242587	318579
Q8NEY4	65026	92955	107958	108531	65129	101273	99258	119411	103895	73665	108144	104049	94435	72548	135983	112019	79770	126766	122277	202470	113664	99411	190015	129432
Q96BS2	3190	4405	4926	4709	3251	4961	3374	5230	4568	2719	4819	3158	3947	1880	4811	2402	2692	6514	2929	5808	3088	3571	5216	3408
P38117	457348	623648	645427	743654	435732	675311	680770	517290	765362	531857	508201	632758	174157	152184	230326	210680	215684	224465	266151	244076	284104	167289	231610	287068
O15260	56156	75573	70126	65385	54542	65559	77846	74079	68490	50576	76264	72819	40150	46017	74660	56457	37672	45488	43761	57673	44886	47549	56262	45968
Q8WXX7	38451	60861	88905	109254	78947	105708	80866	91162	107121	81076	78612	134361	66307	90921	37986	100036	85529	59303	66034	57278	94643	41367	38721	72918
O94808	16633	20671	27213	23136	16547	21481	21438	23395	20952	16435	22729	22161	17026	13250	20851	16770	13982	19825	15379	59198	16011	15851	53485	15601
Q96FZ7	9642	13861	18479	17627	12359	14932	17795	18286	17124	10499	16228	16778	10235	9849	22882	13349	9609	16340	20678	14747	13031	14613	14382	19826
P22732	72027	89584	92220	101475	66626	102487	79688	86260	93300	66964	89604	90390	94589	73254	88015	73474	85032	116751	112897	90861	88786	68601	79577	109212
Q9UF12	97202	130645	212573	279954	122642	247630	201347	201189	195077	134553	187767	168440	69867	88452	99276	93369	80057	108947	105511	121565	119199	68006	110219	117963
P05783	788540	1036268	990102	574737	696239	633412	689135	1144636	820408	576751	1049680	739311	440193	822016	1182531	1063283	1821736	451116	758492	497637	2137910	883644	491084	592825
P08133	461163	598967	780707	832918	521475	753246	843220	782853	714752	508718	755301	789741	314489	486076	820182	647874	507542	426085	597959	556755	676912	588473	501231	614071
O00232	24159	33267	34617	34026	23871	31270	42204	42952	30095	17178	36818	37126	139752	114622	176947	66322	111608	32407	44127	58081	28557	207943	183855	45363
P84090	22467	32955	30342	26549	20194	25090	30657	29617	26509	17342	29197	27726	23134	30270	55036	38314	26914	35280	32772	58378	37057	35820	52592	35677
Q8IUR0	187114	248972	261791	338468	195984	322540	367448	161540	241671	178028	166425	348906	83002	81553	77115	76730	108329	98950	54913	115567	120976	63086	111126	55518
P15374	39451	54947	71726	55474	41293	49689	55749	55639	50263	43359	50059	46883	50528	33055	85379	50510	50570	71628	38577	54413	59349	56125	79378	41246
P47985	132561	177032	133581	178227	86633	182199	171169	156257	171663	119100	151816	154891	84293	99563	110438	98452	90891	80774	112689	106539	113327	68265	90412	118174
Q9Y6U3	141348	192013	220855	181983	128376	187403	145669	200542	182389	113026	214127	162321	158077	97743	284683	122994	128955	236302	178996	412398	209870	161870	432527	141070
P13796	57565	87453	101253	75714	69475	69622	143250	158541	71588	48213	174825	138518	168121	194103	492396	277016	153840	229371	166945	525462	194607	358336	482137	172252
P51812	23705	24031	23614	25533	16646	23829	26505	25419	25133	17285	24961	24430	20566	20408	13684	22959	19069	17486	28107	20531	25954	11085	20427	22530
P41732	470	721	820	1282	650	840	1102	1340	900	680	960	900	910	670	1240	1040	680	1100	1100	1622	960	851	1620	1352
P40306	76519	97116	113466	115579	48489	99672	130999	107357	109297	83098	98637	155183	122956	128055	140609	183975	122973	183643	163443	210234	167877	87269	190512	159727
P55072	167928	224051	310520	268179	189135	249348	274567	315010	269766	190095	309651	248260	216753	224488	317948	309617	217707	289130	267656	482745	297656	241465	436937	301164
P20339	19313	27679	27419	33035	19316	26075	39939	31756	28847	16108	29330	33119	27802	19444	35571	26957	26832	33484	30986	35809	36695	24295	25218	33889
Q99829	250124	318101	272729	168423	203613	157717	214077	202657	318333	236849	196204	212923	174931	120862	200168	143048	223865	226743	433744	129557	293381	133484	128979	430361
Q9NYU2	86642	118885	139287	132808	95937	124071	136002	172577	126914	93707	155069	130900	79066	88366	130955	110412	89086	120631	134057	220792	113823	97978	202015	135590
P31949	177784	227917	282755	181457	189598	164343	244480	304094	170289	121148	279568	216431	275617	388272	719767	493558	326619	411297	397924	1345084	451526	500211	1235731	443512
P02753	204790	259780	252839	810924	135588	565930	685514	220114	535615	385856	268980	611126	104369	116577	157574	145506	101891	120535	134606	62915	129107	100273	59889	157919
Q9Y285	23413	36764	38559	41103	22059	39511	39093	42966	43996	26368	39883	34300	24631	26069	33645	52580	23451	38175	40411	44783	37919	22488	36450	46413
Q12907	57335	77440	73252	94204	59066	78851	83399	116444	78814	51474	113388	66530	69596	72904	135142	80588	77004	85492	97181	170077	105235	92607	155301	113609
Q5VWZ2	134297	173839	184671	202586	120672	190701	224711	148277	207957	150177	162904	212630	107674	113947	145109	152268	111815	128597	112018	143963	128162	110786	141537	113373
Q04941	5863	7692	11105	9532	7938	7320	9379	12828	9827	6066	8594	7545	11269	7274	23234	8323	14672	14594	13253	77493	17510	12450	71989	11419
Q96I59	40922	55588	58841	68467	34263	63120	68853	60203	66546	47392	60476	66361	43104	59823	62759	45121	101994	56730	48218	67832	56399	43990	61177	52519
P08648	8386	12002	17152	16281	9705	14989	15814	20140	13057	8523	19436	14945	14492	11936	25285	14826	10199	22148	23144	49563	15917	15502	47507	23501
P62136	79898	107660	123277	112338	91011	109332	112451	126461	100350	72834	114582	104276	86121	86718	184813	123101	98990	116582	101066	248689	136549	129515	242462	110470
Q14766	58855	61207	59684	78194	43865	76229	75184	93815	48325	33271	94051	81403	62628	48092	88481	55244	53680	85318	80615	80036	73471	38105	74953	77929
Q7L014	44216	46446	63267	49369	51062	48659	49827	46268	69698	136954	46056	45280	41674	30698	66819	38343	39917	47184	30590	48791	46409	48554	48561	32180
Q9UQ80	101672	132005	138217	146707	105484	131194	142864	126588	130552	103149	119353	133304	116877	121543	362629	144671	129162	156301	137532	301061	156495	257370	280982	159185
Q9UNL2	12064	17708	20866	18917	12118	18638	17223	21142	20323	10660	21601	16631	15443	14975	27356	22944	14611	21518	25105	60715	23485	13795	68406	28768
Q8WUM4	124110	185866	193927	226932	107164	197584	206121	180559	173917	120951	180037	152464	111861	119505	178279	136145	105594	145082	223493	179586	139938	125170	168418	153918
O60313	79429	88103	89071	102458	71386	100422	88708	89887	109547	85071	90313	90620	71494	97534	97141	106689	87333	88494	90520	107652	103105	72874	100463	92199
P49908	3450	11852	8338	11197	1693	9865	6001	3217	8441	1562	5615	6619	2145	1862	5473	6098	782	7518	9981	4528	5831	1821	4456	9093
O95428	6830	6427	9510	15739	11371	11669	43885	9623	45156	6919	27262	8199	4884	5618	71979	170398	4195	6970	119869	40020	38371	4608	57132	94569
Q14914	361564	469344	336770	305928	235931	283292	589337	237591	444054	310975	235229	526615	172937	155611	262043	214896	174945	247748	383865	168153	239479	184959	152478	429844
O00499	55834	83359	63160	69089	41657	68754	87510	75282	83624	51103	71885	80334	39116	41280	73045	60335	41293	62705	53367	52717	61678	51231	54170	60111
Q8TB37	4228	8124	5290	8764	2429	7690	4380	4444	7470	1923	4498	4720	1060	1572	2418	2373	840	2574	2551	1663	2365	1140	1422	3384
Q03154	2302807	2845450	1625008	2179529	1141495	2080022	2286721	1290346	2607294	1984376	1280092	2158051	103161	166848	317514	211686	185481	139130	173205	97591	246280	213014	85790	190315
Q5TC12	66032	90868	61403	41930	41263	41193	71868	47327	56843	38359	49271	69872	129007	141424	248358	183106	81974	161614	70762	55328	111723	190067	55099	69644
Q9Y287	2111	5061	3675	5879	1491	5180	3175	4832	4823	1701	4771	3914	2311	2071	5961	5040	1512	4630	4398	4704	3175	2674	3950	5991
Q9BX66	55839	87940	117650	106468	79895	127600	107589	122474	129858	72689	111995	102936	91853	84972	149949	113573	101604	119470	141631	123706	115410	97826	97157	125004
Q14974	63081	90551	83607	90291	68382	84352	97420	111596	79852	55883	94527	80862	79149	77938	207530	97180	84677	118598	94923	214685	107920	125166	199873	96199
O43399	256567	356886	324209	335089	231930	385795	387367	403865	340807	232035	371912	365473	235293	315549	311092	385488	243685	342844	273940	417910	313146	214524	417719	306602
Q7LBR1	57408	67699	55084	51174	40157	48280	51157	27014	51522	38057	61325	43428	59868	49939	61630	62699	63677	72314	54236	59897	55501	50391	58654	47758
P04792	874781	1140221	1499789	1083881	1148159	996510	1138602	1088840	1422122	1062303	1058870	1067407	2676523	1545825	2525446	2112323	1168604	3378110	2037341	5187100	1450698	1955908	5227870	2186806
Q9NPA8	21003	30030	23423	24575	17379	22672	26724	22632	25839	18897	23050	26210	21363	28902	68435	54210	23480	31347	30840	40768	26854	38914	36494	33892
Q9Y2D5	62521	77073	88506	98414	62525	86110	93930	69476	89065	62838	69599	87904	54176	37433	69275	51079	59191	69612	51844	71957	84293	46207	65606	61692
O14732	106444	161650	167252	192810	149626	186354	222906	137666	263148	187180	163242	215387	164661	206948	126629	267146	223040	219543	95773	99502	290990	90916	90149	90696
P55795	58556	80027	76682	89078	53520	76266	88890	85024	86005	52522	82767	81342	52402	62484	89240	82191	63410	79765	77393	110708	78506	62619	102213	82409
Q14894	134959	171722	133655	224797	97376	216055	208462	123965	234107	185548	112344	186951	104220	74995	87342	75721	58705	147131	80215	83979	97711	60879	79599	73377
Q96FW1	94471	118564	130880	125175	87528	116628	121072	105556	124987	87616	103549	113016	117964	120396	228097	130114	153464	164305	117297	162499	183621	168121	134305	115776
Q6WKZ4	3993	7050	8321	8171	4258	6722	8553	8528	7922	5046	6960	7643	4560	7761	10180	10270	6883	9247	8925	12902	9337	5151	10737	9234
Q969Z3	99255	148384	110446	168576	91171	155571	145822	105346	155383	115429	114487	147794	45230	82677	73605	125606	99143	49899	98113	60075	145772	37218	59376	102045
P01824	35106	40389	38471	31958	27914	35751	32982	53980	31165	24157	60138	36374	31998	27959	36077	29782	28155	45791	39833	45547	30220	27439	43989	42651
P02760	179975	243075	200763	398078	148371	357199	341907	207011	308214	230198	189151	326211	133956	97364	196367	129955	119925	191431	189834	153871	151178	134498	139325	188490
P18077	70930	101296	119993	140557	82888	99404	147460	153091	111543	81292	137875	142103	92918	162427	152336	160574	126861	131561	163783	182544	154862	113901	169368	187341
Q96DC8	180373	238755	279004	365410	190088	332023	166831	200157	296944	207387	203748	167298	96489	94257	118316	125107	97558	124556	74841	133602	123453	82686	127928	74695
P41218	20474	28240	26879	27041	17972	23874	26547	30995	27082	16254	31730	31593	27717	23053	71909	16308	31926	40821	49531	44182	37818	49065	39216	39302
P36578	64258	87241	119966	101441	88876	96813	103468	175878	107989	73100	161286	87968	108756	102277	377446	135431	120970	140033	114863	309323	153775	284685	293973	121847
P00746	22731	27782	36753	52492	27819	44868	39495	27136	63601	41016	28719	38017	17147	15001	32513	21862	18286	24148	22250	25113	23418	23396	22811	24292
Q15046	67648	102271	101595	91372	73619	91745	104881	112285	99499	62015	101158	94455	87611	98670	167376	149053	94705	118791	140071	194911	128075	113846	179344	138226
Q9BRX8	103263	140305	115412	142078	41362	119071	117004	125900	134936	90859	111899	108477	73918	110006	89977	136784	88146	103639	97426	134627	108466	68223	122852	107338
P25787	108735	162894	173420	182484	110470	154770	167160	192411	177463	119751	166269	164591	170428	149331	177725	247100	173995	258786	232566	213705	249627	144806	189699	218396
P34059	17373	28905	28849	33549	18000	30393	45214	26291	36782	21501	25535	32124	20382	17576	45764	43585	23802	21806	45191	69826	50464	23603	50999	46540
O95302	57362	82584	136819	130752	88573	116236	137639	136103	95812	51702	118787	120241	67552	80219	176896	102895	72398	115402	109546	319228	118947	117709	311411	126090
O43837	54346	77649	78056	94029	54258	88162	79675	101277	71356	53251	90750	73117	44460	45730	69709	60351	44907	61246	69318	72677	61357	54614	68962	72171
P00734	81909	130900	136866	168460	91660	149270	198332	204986	118932	72117	208332	170944	147153	144852	119543	209661	111068	200070	226606	136913	135886	84397	123322	222405
P63241	36067	65318	71927	81033	36315	66605	66138	125865	61339	28980	121060	74412	38530	37176	71406	67107	23336	83710	88982	165279	51732	49854	154556	85026
P50851	317623	418248	406990	387160	305952	377023	398294	466609	446580	291881	433339	396020	578342	527246	659806	460206	534297	753115	497322	752310	617826	501833	719107	553234
O15320	7021	7964	11152	8590	7018	8842	9566	8887	21691	18049	12199	10764	8584	13084	13458	19624	10087	10966	7036	18451	13599	9050	17566	7643
P25940	16278	23765	29945	32072	20636	27335	29930	35290	29308	19817	31496	29592	27565	31155	45934	36027	40005	38413	35632	49566	49287	30724	44026	39028
Q86YH6	39461	55149	44317	53212	38234	62085	64565	59868	56673	39231	60214	64226	35832	34169	185467	48436	37100	54196	53866	50838	46854	149220	53133	56295
Q8HWS3	28527	41454	11869	62959	8994	55577	96843	84983	12407	7766	81880	81358	36932	38454	11998	54487	49470	64987	114210	30020	68891	8174	12285	104734
P22392	72849	129910	112988	122540	59275	103953	107095	120700	119120	68993	124117	111515	67883	68162	230553	141553	54176	120869	145813	241100	126197	108911	220588	157554
Q96ER9	2781	5473	4869	6854	3370	3775	5837	7415	5033	2561	5611	6187	1912	1942	6442	3607	2243	2775	3813	5572	3589	3229	5762	4552
P63096	43025	59036	58641	65965	35149	56515	48319	50371	44649	27852	54088	41554	35368	30926	62215	38499	29815	55340	43747	76650	42949	38942	68331	50901
Q9NUQ6	10578	17656	22715	19547	12540	19147	20195	45020	15729	10470	40788	17827	15107	14362	19719	19411	18019	23757	24778	32576	23350	12631	29875	25724
O95816	40722	56028	68421	79904	42410	64613	73136	76037	65828	38169	62836	64900	53148	59376	105685	70436	73207	68904	88122	108546	88761	68343	98139	88137
Q12959	60186	75105	98854	104108	60226	99510	75949	89787	97825	75152	87406	81972	69855	46859	91792	60923	49967	93584	85260	71945	64104	67847	72297	95379
O43182	22400	34748	37053	39070	23085	36058	36766	41059	34751	26332	38133	39890	26683	22426	50209	39107	26570	44953	41123	54652	39170	29537	43507	40264
P07360	78908	107545	134470	129359	100294	124448	164911	161276	61381	79548	135595	166699	100539	80517	160709	96992	94569	132692	133348	157618	112504	116265	157710	135232
P00918	705273	930541	1121968	1412378	808344	1325844	1373724	1171347	1446382	1091974	1127397	1283827	458737	558638	392667	709910	340762	581490	462290	249037	418491	271753	241813	477231
P02461	6558	10364	12505	12088	6075	12380	11947	12268	11010	6719	11290	14575	7684	7851	27496	18664	7548	15024	16643	22630	17541	13079	22598	16094
Q9UJY5	6756	10313	10924	14407	6860	11639	13012	13560	11562	4577	11309	12028	6481	7040	11353	10630	5160	11270	10382	17577	8814	5390	16525	13227
P36404	25496	36027	40987	42966	23011	43005	41327	35028	40849	19500	38701	44058	31568	32743	43836	57052	31445	55228	41200	50117	45527	27326	56228	40370
Q8IUZ5	59153	89092	86572	93853	58047	84101	104793	97368	84487	56811	83781	94358	87462	109528	125291	132165	109213	123705	97910	102444	145362	88193	85163	104902
Q6UX06	77218	103442	95881	107546	72752	98132	104944	111589	107814	69683	109280	91763	148970	84842	125066	93661	78531	146559	122470	193131	90902	90378	186065	134044
P13866	23376	38236	19165	18368	12407	18571	18999	22588	19932	14106	21028	18576	13618	13676	20819	20837	15884	19668	18716	24802	20280	13031	20700	19989
Q9NX14	66075	97461	80112	108565	48141	97687	82451	108371	100317	63196	92739	71518	21407	22154	60481	31692	23748	30344	31132	59819	34379	36849	56595	30893
P82663	18487	26235	24611	29112	13432	25907	20181	24835	29513	20093	25771	21741	10166	12394	19573	15683	10981	14580	15190	17952	14045	16538	21645	15703
O60869	47836	79435	84001	69531	49692	60933	75754	81914	84570	57299	86459	71915	69973	71337	105472	104612	79406	101200	75766	121512	99891	69904	127427	76327
P16949	67926	95404	64466	86119	47401	75119	76923	100041	66016	33096	91113	82257	104682	90791	68087	91206	79260	143220	81783	160941	96574	91173	117274	79094
Q9UI12	92335	117766	216235	205402	129925	188744	162299	212128	197569	121940	197089	149942	68568	64653	115469	81326	80956	85915	73013	119155	99327	84172	115206	65926
Q9BVJ7	44643	59297	88285	75802	57035	58799	79945	96650	72726	56025	89967	70671	66543	34192	117632	62980	53426	81209	52365	143718	73352	86296	118900	64936
Q92688	46180	51725	54167	43595	35160	45055	46367	45802	51214	32438	46415	43545	33884	42863	82288	57701	41576	43684	25990	70518	58115	56352	65800	29890
P49023	5518	9398	13322	13235	7340	11999	13232	9270	10800	6727	11162	11038	9327	7947	19427	11971	9412	19220	14620	26706	14182	10378	30534	10408
P28065	45048	66613	83866	77324	74950	75343	76443	96634	90630	79154	88952	61253	155358	117193	146228	141026	138583	223230	148139	273036	184348	96442	248309	136579
P23588	83041	97482	97979	99820	76613	88232	107918	105194	111941	76253	93037	98856	73561	101797	158627	106878	89612	94541	87660	217019	102377	100149	178532	87866
Q9NP92	6376	13379	12321	13858	5759	12821	11307	10766	12215	5752	11124	11947	3518	5427	10825	5503	4041	4921	7127	10007	6052	8239	10327	7288
O14773	184744	263155	388045	923570	219887	614277	731366	1190580	331810	337028	628423	424484	856959	433005	488702	501731	522785	765373	482308	611089	470953	559941	562347	1446805
Q96DA6	21490	29655	33448	33822	20981	32382	26010	26840	27472	22846	27725	25649	23406	21661	47591	21087	25210	29304	28603	37894	28142	34417	36549	28201
P00846	77983	104059	73646	83550	48642	75516	68584	93037	92433	66950	86370	58563	22593	15697	29203	19592	33675	33803	14597	35259	46360	21460	33162	16413
P35244	30191	41583	34046	31119	22431	29888	38141	30268	29602	20214	28754	37070	32742	34681	53566	58848	35414	39509	46389	51492	52579	38406	61270	41507
P82909	118200	164299	168412	204897	115750	210969	206420	160502	214869	137936	147550	180702	49631	56731	71764	75160	71555	77670	61377	76450	96844	48386	69416	58694
Q93099	173702	438363	256230	445776	275514	415372	279729	280527	282409	248452	323268	219902	131612	105973	293494	226806	124134	260075	180618	247662	241348	153093	238006	193978
Q9H446	25561	38830	35147	40947	25158	35717	43378	41097	37653	24027	39336	40819	26592	27018	57203	54532	31688	39703	43654	59133	41876	38255	51916	54034
P35237	311322	421627	311383	468415	214357	422114	456771	399303	454759	325332	387638	422702	697114	514925	268747	613804	451488	916224	731312	182705	543611	196733	167083	756244
P26641	231499	305421	337406	362523	233752	312122	392957	423932	259297	173020	351726	365062	251923	279579	468991	181333	371304	322903	420754	784535	420915	304972	607248	526342
Q5VUM1	7401	10542	10937	10327	7695	11250	10960	10613	10590	7720	8588	10622	6446	5487	14542	8016	5665	8141	13286	13901	8465	10526	13415	14409
Q695T7	125320	154618	148455	160521	103568	148047	135192	115658	162070	107876	108739	112676	46313	40997	59896	53897	47881	56722	46850	65220	57179	41979	61899	51317
P32322	6762	10336	11808	12232	7632	9789	12171	19958	11636	6530	11783	10575	8793	9608	33011	15035	10211	13478	15818	46496	16585	20837	40634	67231
Q8NFU3	125676	163503	136455	153110	81928	136215	149662	131826	170449	116417	131867	150248	138143	98989	121658	129886	136527	172789	110463	134505	171835	89826	129875	116939
O14879	8330	14088	16437	15618	9125	15139	18065	20742	12678	8001	17936	16010	11599	17996	22042	24317	11883	18524	19431	26714	16870	11426	30365	22583
P13647	36321	52763	68665	75180	42386	61888	61968	86617	48168	31374	82408	59055	37666	39926	72397	45607	48388	52188	61529	72564	63236	52274	71230	57041
P02774	129885	143862	262779	295531	197640	271704	288980	428510	153414	152369	394891	258278	322698	222321	214199	344416	228494	593084	352818	163942	319914	154337	269991	358779
Q9ULV4	42529	61096	78362	63186	49814	59477	74489	62346	60989	41350	66483	68489	49815	90150	89392	122047	68818	67225	99468	184539	99146	62534	193017	104971
Q96DB5	58606	77904	98810	90492	61656	81257	109803	112742	89691	62813	98795	99642	56420	53867	122227	64518	76726	99459	78538	183623	90198	75310	179437	82200
Q01459	63502	87801	130219	112549	105699	110541	117702	87184	137365	112709	94764	109564	75889	84775	153560	101848	73826	94787	97671	156046	83629	114106	153053	98002
Q96RQ1	6702	9783	9513	10810	6273	9280	10128	11183	9250	5342	10209	9350	7093	7727	15230	15272	7169	12836	15948	19909	13189	7553	15216	16658
P00450	126335	166022	287725	204087	194800	201513	208927	512684	183444	125160	506308	194780	336884	231257	340650	255911	259557	452793	349101	694481	328203	248464	652573	340631
Q15800	1181	1784	1954	2568	1330	2127	2919	3689	2097	940	3316	2509	1350	1350	2345	3010	1360	2077	2337	7577	2311	1926	7531	3074
Q96NL6	14959	18654	21020	24546	12875	24397	35184	34721	16680	12225	38928	33076	23714	25449	29648	33589	27336	29323	59645	42490	30584	20342	40437	57825
O14832	60948	71824	77769	93001	46260	84703	91678	64546	88325	70241	65747	92473	29071	22280	36861	29459	31964	44808	35323	45720	39210	25814	46148	36803
P20674	471681	646190	496896	638750	337536	586158	500271	608121	614419	427263	595308	474107	167286	156191	352444	239078	196872	217105	206343	377431	284270	275476	340643	204975
P10301	12332	15008	15918	18676	10145	16392	20410	19707	16138	10832	19160	18912	13571	15772	15193	17190	10754	19290	16410	20225	16412	10061	22028	16939
P55145	103211	129076	130960	109175	95136	111395	115256	120989	129109	83003	122172	108895	88341	88674	157573	101227	85414	104504	100226	265967	88920	123741	244349	100370
Q9Y608	1430	2100	2598	1813	1252	1674	2117	2265	1811	1170	2033	1524	1121	1101	2291	1191	1524	1956	1333	2144	1972	1250	2096	1654
Q9UHK6	120326	159897	184777	133200	131972	124076	185471	226220	220087	154400	218004	171821	47559	55646	115819	71661	56320	63066	109041	85748	74793	82676	83063	110541
O75150	6530	15320	15947	16163	7021	16227	10342	13673	16770	7039	15661	18532	4441	7764	21541	12034	6730	10609	10801	19254	12190	5145	21178	9748
Q9Y673	126706	168654	196167	207867	135681	191576	173404	163164	180954	133850	161593	154773	71250	81535	224772	106555	94256	97372	252575	198457	126304	149336	187363	256871
O43143	158906	215780	210455	280352	151784	246238	232036	228528	262593	183408	215606	211363	70801	83863	151828	112788	80793	91761	100254	171770	106282	109081	167530	109883
P48539	34528	55257	37902	31955	23218	30359	35956	47719	31195	21331	42189	33901	21577	19636	33742	30571	24672	33831	41720	40281	30921	24175	36313	47380
Q53H12	25868	34623	42089	42207	26914	31933	31888	38079	48225	26538	36400	37330	21309	18429	28711	23396	26829	29775	27095	27199	32049	19851	35364	25563
Q5T619	3133	18709	24550	19186	3924	17398	25012	41830	18624	13839	37992	20538	2721	6956	4384	6570	8766	23139	8708	20102	12528	3725	17247	9977
P06454	66767	99665	80512	64130	44785	53683	97958	84408	83978	55860	78330	86860	74622	85485	173314	118021	65150	129609	119047	137791	107186	131970	146427	130675
P49588	195293	251430	306225	278219	172236	206912	276470	353232	275941	207832	362585	258621	285771	262644	484378	101214	252141	349328	304636	510557	316925	389846	407024	326111
Q92506	156899	200101	192222	257555	135130	232581	251608	149772	221238	163044	147529	221511	59738	62252	76065	99906	63296	84835	102021	92242	86655	54671	85074	105937
Q9NRX4	116409	170367	156101	184082	102310	155409	172121	193249	163768	115920	110307	168945	175594	136874	164413	149377	171943	222180	135386	185813	215639	112431	159959	186419
Q7L523	4568	10383	10349	9616	3746	9970	5330	9002	8609	3214	9232	7672	4013	5319	12395	12861	3583	10340	9144	13174	9865	5808	12871	10423
O75506	3662	6965	3637	3242	1680	2542	4026	3454	6013	2240	3405	4770	1781	3034	5291	5069	1640	4791	4030	3957	3699	2414	3844	3768
Q9NZU0	22600	31542	24511	28786	15502	27549	29106	25719	27894	19264	23527	27285	18095	19433	24428	23515	22051	25524	32441	22143	25971	15177	18629	32891
P32119	700072	966971	739012	837699	507634	745460	1043390	887465	785364	580143	843806	1011170	893643	1146989	647496	1503782	983988	1254742	1131596	268592	1310512	443159	254950	1163437
P23786	103143	139800	157524	200407	109997	188488	163873	150218	163391	118079	146869	141130	76508	70328	108022	114855	86883	99528	113530	120202	116448	73999	109929	107793
P55042	25410	31437	39788	40166	25547	40701	36060	34958	35003	22510	35422	35162	33586	27877	45243	26503	29628	42120	40515	89933	31691	36185	67245	41909
O14841	54595	80950	80920	83599	62402	84452	78485	96446	80009	49522	94624	75313	67575	45602	111282	65349	49122	90989	62056	102846	59901	81324	100606	68202
Q13228	698789	887516	521026	729919	391273	681138	852705	565408	770970	575833	544085	786596	200338	161044	173526	245724	165070	260795	122579	182407	214264	113198	191613	159329
Q9C0E2	71211	88249	40946	50849	27210	45878	109373	53679	43452	30712	50860	100339	67072	158115	54553	201015	93124	97384	159587	42026	113395	39054	40621	152368
Q9H3S4	31275	41670	41374	44538	29071	38140	46481	53935	39710	25997	54634	44155	27803	28037	34984	38414	31244	35521	37206	36371	42515	24854	32976	39523
O95169	28521	46217	37881	48870	24313	48297	38201	44575	43953	27952	43526	32829	22662	18958	30882	27649	23195	40167	34117	34193	30693	19210	33323	33233
Q9Y4L1	77803	79986	103973	184946	73085	90369	141461	190723	76628	56784	130097	79129	109903	139954	136928	104999	85858	111521	115008	295810	105857	104297	251716	225162
Q7RTV0	14972	30655	24185	24284	13695	23885	18152	20634	21054	12840	20867	16902	15038	11545	22665	7005	15207	22164	43680	28106	22826	15180	23052	34699
Q99622	7956	12738	10497	12257	7767	11774	14132	14795	14303	6332	12079	12670	8739	10599	9573	22424	8953	13366	28783	22884	17452	10162	13899	25192
P78540	42023	84316	58885	64668	37236	60142	77979	93359	54398	35667	94024	72309	47630	59002	73502	153790	41755	80849	411888	55938	60455	47755	53147	511113
Q14152	78897	76069	69638	85700	80487	81154	95516	69557	84339	76464	84928	96112	74661	86517	88522	86692	90753	65754	61147	116858	89002	88207	87962	90511
O14558	51192	63224	73803	70965	54801	65510	68157	86294	54706	39663	76420	65069	35476	33828	134032	47364	40800	48076	65999	72874	49404	98419	65500	74315
P13987	46276	66443	67351	56689	35556	50785	53821	51317	55177	37239	51285	45741	52126	28257	35270	48359	41848	77004	40321	70776	55007	31805	70341	32852
Q9H1A3	18603	26145	22829	27036	16328	23837	26681	32446	22802	15254	28039	23084	20256	18640	40302	24996	19494	25158	37166	36923	29014	28377	33698	41240
Q9UL12	180673	241587	238925	289597	187136	278809	295944	178691	283706	224686	170230	290965	141251	118598	137159	147153	155009	150371	152516	137554	175930	109445	129773	168010
P50895	133670	181310	93712	155817	60136	136356	146905	103159	73412	54494	106719	143833	84473	121470	241245	145586	54876	103486	182713	77968	71755	166952	69584	195034
P15289	30710	38696	50889	44280	30800	45910	47186	48358	38985	30133	42241	49787	37066	35227	54991	46392	37523	48657	48719	49934	47134	44873	46357	45876
P63279	39406	49284	50716	47403	35899	47197	57259	46581	50352	32683	45763	50683	52570	42449	126135	70365	54237	69130	49339	85118	74563	79707	62941	57792
P98164	277098	369661	590296	563228	412682	525009	520239	743961	507576	362666	738792	475553	296901	157660	307062	217039	376707	399279	284937	337550	486883	223806	328710	328314
P62701	38853	49740	74705	59865	51584	49776	63691	90704	69293	46629	85094	54747	50521	54241	180566	77661	61107	76608	70911	212759	93026	123764	199884	82860
P00387	111911	146415	114787	123858	79934	125146	104558	149270	112988	62604	141776	119805	124793	159973	186501	204058	138428	180227	166582	201896	203657	140507	193230	163417
P50238	71303	84337	96822	114904	69489	108670	94832	80930	77429	57705	63409	76505	148588	289108	79526	354293	377736	199130	118589	323197	466797	62302	298608	119035
P16104	2532	6681	5274	8299	2671	9273	13127	11567	8402	3239	10207	6328	4512	11931	10162	16495	12541	16780	14416	12842	18036	4367	9957	17929
Q5XKE5	517045	647160	447933	282917	322632	270061	347575	485455	404153	300725	472941	318057	149739	282286	508264	393717	653416	206317	873231	34257	834093	356043	31457	879189
Q9H1E3	84977	110682	65777	112338	40574	102547	75412	100752	100925	72108	93186	69712	127256	123108	119219	164876	146516	177201	108756	154998	185854	85587	138824	112347
O15230	176038	222282	247622	212111	204481	228399	253399	281763	214188	171913	259093	299039	220266	304637	211643	400165	305728	277080	289033	91355	346639	153347	141117	243634
Q99684	42943	44777	67078	51324	72198	46174	47338	155789	54209	48906	131928	44193	88134	30136	51271	36633	42271	109741	55780	85446	48505	43551	67479	52356
Q7L3T8	14185	17836	15854	25791	11092	19377	10138	15956	16815	12140	16540	17102	7202	10414	16607	15721	7534	14066	11808	19252	12571	10436	14549	13780
Q9BSD7	11777	20899	17350	30197	8543	20785	19369	22619	12167	8423	18978	18312	11102	13284	61868	22199	9766	14726	15028	41930	18854	34877	36641	16590
P22102	116459	159834	140041	119540	97005	109025	154803	121211	132644	91182	117078	145398	112190	159090	210722	206669	145304	162909	158844	187157	201854	152214	167134	167312
O95758	19389	25788	28444	28366	17296	27025	37159	30120	25201	19572	34648	36126	19786	23911	33995	22559	25840	31849	37406	37569	35604	24791	35886	42352
O00592	82186	106642	185293	139912	125397	128498	134348	190133	117419	83270	180657	153741	67161	58134	66712	93063	67555	105954	94640	65151	92585	43873	66785	98099
Q09666	279209	386100	377266	305161	230710	280392	455182	316845	342288	226534	311998	394500	457653	430181	598684	594991	394790	596509	669897	570299	521222	440023	543243	673824
Q9HCC0	204812	286360	249095	292845	167349	258159	248650	227748	280683	196998	212487	226609	64086	65754	146560	84855	91176	89863	82926	119520	135713	92986	107431	81779
P07339	471908	621217	1103084	822348	820018	768814	834123	943273	1243440	948977	885495	771434	398727	496989	1294737	628400	756187	542731	637674	976804	965766	955982	928426	681016
P17655	213414	284479	299866	255641	213938	266575	236942	272163	259326	209673	253402	263813	524804	313160	441997	381897	547221	527705	305360	440358	528650	391646	424598	290678
P04839	1893	2060	3328	2764	1380	1903	2898	4203	2110	1592	3050	3016	3978	4412	13791	3060	4507	5990	3310	15968	5132	8613	13028	2874
Q07065	99306	135877	153115	137843	104457	140736	200508	168533	145503	102431	147159	206501	137177	102404	226322	138085	129953	176086	178241	372035	159253	167716	335281	185886
Q6PCB0	94052	119835	133072	153085	86743	141659	149016	144193	124777	94999	141988	136793	134872	212978	135152	296340	141436	181639	210835	154686	187240	95865	135636	200858
Q9P016	5145	14505	11247	12519	5078	11441	9361	10604	13969	7636	10634	10039	3518	3708	8371	5018	5026	8238	4342	6883	7241	4089	6384	4521
Q15102	80379	108538	114676	100813	70772	93709	112814	108080	119256	69786	109982	96862	106894	93114	119291	169486	76302	137290	101762	130014	135795	81768	126337	102837
Q6ZXV5	4857	6877	8098	8389	6073	7362	6435	9604	9041	5861	8971	5795	9350	14327	21328	15054	11262	12924	15526	20414	12010	24638	17032	18043
Q96AY3	45428	60198	55048	62741	41855	56904	78394	62942	62242	36812	57905	68821	55991	64305	185858	88411	55338	74956	103368	489648	88546	130302	477223	111565
Q14566	20757	30370	33234	30742	21134	34428	31476	36927	35710	19449	31177	33986	24838	21091	44657	34949	31940	35542	42328	50268	46709	35923	54691	36244
P01608	37369	67865	101887	95465	50793	84453	96928	104292	50582	33265	103703	92521	73078	46004	87290	57166	39558	83394	106031	68763	50028	60475	68064	102550
P05787	1151360	1581182	1060986	697305	724229	653948	805318	1202789	937692	659880	1167268	752394	372684	629864	1358120	845667	1715046	517362	2121008	156376	2227290	910498	166255	2206540
Q16625	26681	33857	39263	41487	28623	36456	50046	64119	32701	24813	55196	43007	35115	33268	55370	37988	41167	46042	57321	57504	46697	38911	48792	71445
Q13085	8575	12363	15887	18216	9619	15016	12631	15612	13209	10166	13901	10837	10273	9180	22336	10677	11726	11791	12975	28561	12539	15810	19879	13851
P16278	188146	267315	207476	190203	140532	176744	213114	161863	222507	150165	166888	194089	379283	329987	378996	394780	401693	398717	218700	209979	460738	309388	192352	220789
Q13442	59642	75863	89782	95147	62434	88621	88038	86870	90406	69406	78941	77249	72305	76314	121170	83029	80119	99009	89632	183273	115718	76569	165347	114869
P35658	861	1742	1720	2074	1140	1802	1662	2526	2368	721	1822	1662	1831	1884	3008	1691	1872	2787	2155	4689	2623	1641	4912	2515
Q9GZZ1	30472	39604	42996	42972	31198	40764	49531	47218	38663	26095	43984	40838	33802	49460	75073	60167	36712	47920	45765	76036	52342	50386	77679	48391
Q13177	24305	29945	33710	33186	30544	29823	32915	42035	30419	28448	34746	31743	35160	36603	76258	52481	36314	47461	38483	87466	51761	56544	78036	40892
Q8TAQ2	113787	181292	187685	215345	86763	196795	229817	182299	178117	71661	199764	213340	170050	237375	233666	269496	212018	407850	330493	190332	308765	125340	192011	341482
Q9HBL7	35313	47224	38558	45418	28572	43276	41585	46521	44614	31857	45234	39602	36374	37126	53836	49082	47053	37892	46143	53729	46368	41705	53631	47852
Q9ULZ2	1061	2374	3189	3699	1010	3279	3232	3206	3081	1806	2500	2800	1324	3203	6804	1794	3238	4442	2534	6262	5060	3433	5374	4943
P67870	17959	26649	25675	28477	18560	28172	24960	26400	26359	18324	27872	26589	21524	24532	36846	29103	22874	27181	32370	36931	29710	30846	32315	32329
Q14240	113234	157152	165848	138832	115340	134246	145205	188809	165479	121228	172100	143453	100173	79469	165979	80073	78174	113516	83668	175315	111337	109329	150613	73978
Q14444	44511	61095	83266	73937	53395	69050	75499	74445	76960	52818	74538	73700	43921	39314	91204	57898	42585	59180	54981	105342	56258	67135	103066	60199
O95793	5232	7802	10289	9477	7541	8646	10995	11795	9481	5940	11482	10007	9995	7581	19224	12455	6622	15232	15241	30929	10497	12479	26699	14624
Q8IZR5	5569	7296	9091	9317	5240	9113	8168	9421	8465	4756	9028	7111	4967	4656	9622	5440	5703	7293	6183	9057	7474	6972	8937	7419
O15498	14619	22818	37191	35110	21015	32617	39921	51529	42629	25546	46735	32167	18370	20669	39035	30566	26271	24547	47439	59524	53324	21431	31367	38610
Q08945	32376	36914	25886	36085	31236	33902	37670	39025	33283	26855	35128	35324	36432	26631	43813	40871	21212	51804	44153	53686	50679	44627	65545	43269
Q00688	76499	110575	130438	113922	82546	101705	116744	151904	126644	79890	132944	113122	88309	106377	139301	137924	92663	127345	124057	167022	128539	93166	174113	122125
P30711	201310	266969	99515	193629	63089	186444	188514	245225	203252	119450	240201	177168	76143	143861	156859	148541	147202	94022	154764	143701	204565	106985	140978	174105
Q96DN5	17574	26135	25020	21626	18798	23976	29191	20898	28519	13408	21761	28234	14810	21655	38668	26225	25115	23291	24047	39479	39895	23216	37501	18904
Q16698	607088	773048	697517	862311	508735	810776	778714	679633	802143	583167	658195	731885	141218	149846	331802	184301	142219	169928	166144	423710	172163	245103	425767	179656
Q99536	190635	263689	297218	313662	215319	287902	303190	326695	299839	227743	325552	279155	262450	328860	255976	426655	386911	351381	306133	311412	504175	194214	293639	319489
O00743	20991	27204	27989	36417	20343	36425	32048	29020	36595	27223	30903	30334	22476	25310	26336	32625	24674	27878	24826	41401	29265	22731	39332	25648
Q02790	104256	138496	195813	157793	121127	150949	167260	183076	153844	110833	184305	163078	118651	108499	200132	126567	116170	161292	138822	218106	155619	144191	219842	149702
Q13428	3817	7956	9996	11276	3523	10172	11758	11271	9173	3658	10070	10059	4510	6034	16854	14462	6958	12127	13853	20153	9930	9968	19488	13351
P31146	62952	82142	98706	87077	73245	83663	124561	126606	84033	58769	122550	114133	132815	160871	278345	197218	101277	171831	127663	268670	141083	200404	227163	131834
Q8WXH0	46056	61910	63165	58000	38617	56461	61627	56603	56852	36934	55156	69553	43364	53182	70409	74525	43813	66875	50284	66953	62143	51237	60996	56425
Q9BYC9	13089	13140	14966	19052	10226	16176	16657	18866	15323	11234	19873	17757	12388	20553	20425	25809	12203	13479	16638	20073	18128	15425	21064	26599
Q99797	50648	70365	72593	76310	50443	69756	69855	69421	66282	50290	71513	70162	32367	44158	73497	48188	41052	49735	44639	67444	47115	52434	66123	50493
Q16555	163706	215702	204744	165835	167118	166392	206259	185824	176099	132034	200200	201542	305228	306453	249025	386972	319681	401532	181105	335747	422141	184607	322920	189012
O00299	277855	375826	513003	356626	371719	329878	394184	479850	383960	281460	465921	353405	491388	427445	735055	572889	402392	627365	511850	1747607	515721	553030	1621929	545214
P61026	56244	80111	87536	77549	47194	73996	68583	92712	89783	48628	95420	58481	60737	53179	112647	74673	69661	100852	103206	152964	123892	55810	144408	105464
Q9Y305	64156	79878	89052	121823	63925	98034	91005	81333	85136	55105	73403	79962	46039	58136	86249	87850	50321	65160	72304	145337	70158	53984	144298	86406
Q63ZY3	28318	41507	37704	40110	26655	38727	40092	44699	38425	25133	41255	38460	36088	32027	42507	42365	37924	61237	54943	58266	51849	27872	50205	62224
Q8NFZ0	37367	40117	43062	41555	38983	33751	43200	38828	38543	38061	35881	31764	39167	29591	68435	36695	41963	42497	36978	33290	44302	51876	29751	52526
O75937	28101	35475	39113	33476	23946	31273	35755	39797	37373	24686	37332	35848	38630	34895	58729	46958	33990	42543	32734	55321	45651	37647	48707	33110
Q13823	20274	26194	28187	35787	19014	32470	29479	41751	26262	23557	39627	25621	20721	17509	37961	20093	21983	28924	25382	56167	28640	25267	53483	25879
P46777	41025	51752	70363	65159	46715	56869	53801	87489	60504	43636	85273	52057	52670	59877	190729	96654	57545	78081	70906	204914	91434	135760	224190	85952
Q8N8Y2	153894	219146	216899	235169	166461	203043	214229	237316	213081	154826	218769	197766	192406	159108	703452	152695	178968	242148	251148	442905	234150	507401	435762	276840
P68400	11046	18601	21436	19749	13441	16510	18802	20588	15224	13045	19644	18535	16060	18072	33216	22634	16970	22499	28786	27778	23016	20689	24929	27450
O00487	49080	65603	79880	66850	57371	58246	69089	72475	74731	57114	71967	70803	72328	62354	126695	82300	80247	88272	74014	131287	96649	97392	122087	81033
Q9NXG2	76011	98796	85582	86942	65800	85640	104073	88762	95874	70018	83756	100068	98212	83896	114608	110910	151932	110678	52199	146567	166939	92010	141982	59242
Q9C0E8	3169	5343	7293	7084	3510	6243	6887	8990	5905	3580	6895	5523	5641	6086	11129	8369	6608	8537	11188	19023	9892	8281	16443	11942
P08237	341467	341463	418278	503078	465786	471195	631317	482668	464244	433755	520375	590014	530582	343299	498892	438129	286819	362655	441346	973276	343891	421166	872866	409661
Q7Z3D6	57809	77016	111588	127199	81030	114429	115386	126837	146475	98418	116058	111124	66750	76991	113741	115479	88809	89550	117192	118303	120175	79672	106122	123914
Q99614	17650	26303	35038	35721	22294	32250	37693	33578	32767	18628	34634	32476	31693	29586	71659	44344	38211	43519	31775	47979	47172	50664	42665	38416
P46783	136665	211009	169190	100260	83875	114744	185465	148937	185204	92558	115190	166665	72627	95263	219823	166694	130989	172842	226152	600434	231232	145939	465522	247268
Q9UDW1	75513	100103	88317	80750	62552	78267	85424	106609	61192	43510	107755	77147	26886	28636	68846	36287	28849	36863	33758	66509	39483	47676	48923	37052
Q92945	190100	169902	247605	281066	177083	229591	129862	118690	232129	177624	233823	193137	219633	87880	268132	110055	178334	265438	145881	254226	199823	204081	233950	142640
O95562	3946	4952	7436	7836	4864	6310	7130	11299	7054	5408	10123	6102	4034	4424	8141	5867	8029	6248	5497	15934	11150	5818	15195	5861
Q9Y5K6	74946	91976	123164	105134	87838	104678	120211	124117	110126	80672	112998	108802	72521	93094	115340	120602	65417	92644	87160	160975	68458	83874	124629	95053
P21964	42132	71492	30507	32124	19714	29743	32874	43123	42101	23240	42235	30638	19228	30928	61585	42448	23388	44260	28615	45092	50656	35429	44818	30455
Q9NZA1	14916	26090	43318	36604	27056	33302	32059	37597	33507	18511	33983	31787	10733	12097	25166	19923	9917	17812	26046	25372	18751	13112	22087	28182
P00540	2166420	2634640	2052880	2141800	1749090	2105680	2415230	2363290	2388200	2016860	2355590	2318650	2662260	3453230	49529	4053650	2867880	35730	2887630	3358380	35181	36863	76422	3025220
P07910	362257	478815	481738	417458	341592	399216	427962	454529	433262	313677	425309	404238	337915	399089	640076	528461	405602	468325	420166	798195	508852	439037	753757	434986
Q13363	143273	186438	99324	172854	83160	156797	269011	164523	117947	86914	157559	245492	150818	260430	123600	302710	196331	194481	385298	153499	250996	92179	142477	412481
O75131	68393	116508	110536	117885	69735	91749	130490	114510	100010	76427	101714	118921	93233	122661	177391	159546	111076	126346	132304	153481	133463	119568	139186	128769
O43426	108211	130420	177636	196170	127855	179854	247194	227359	166193	133001	238267	203993	328864	137977	450429	181095	267963	432264	337038	505088	358806	358496	458750	379824
O43301	207576	272277	369760	300063	279030	270733	402014	367960	298068	216588	359669	356011	362255	347321	453002	422454	342814	505578	486918	577759	436590	331937	554711	529528
P45381	68610	92777	85591	97149	58295	93491	111448	77933	105570	81858	68777	96407	79204	58251	51366	73572	113158	105156	56578	51378	147293	34455	51527	60334
O94919	10837	15402	14707	15161	10714	13987	15135	20741	14440	10606	16487	14645	12478	11715	15910	15073	11752	16437	16062	20392	16705	10467	17199	17945
P40763	8826	18217	65229	12510	13110	15270	11378	9555	26893	11374	22267	23398	12476	10374	23055	14089	12253	15936	13732	28710	14024	16667	52399	13022
P11233	21283	26850	47551	35359	30180	32280	29097	40782	46120	28714	35821	31224	24728	17878	49567	21374	23063	29117	28929	46755	27492	36757	43093	30675
Q99490	80367	101395	131533	114105	94325	98905	127484	129819	112822	78262	134941	122605	114295	90032	162432	125424	91716	141186	115751	170074	128403	123019	162040	106397
P09327	241615	299342	251114	228924	167144	226952	245828	264680	268830	164006	249497	249734	102380	176335	167075	271558	149711	199604	230689	143762	213375	115941	142194	265785
Q8N335	105539	144645	126565	143520	94569	133381	177349	162438	158762	100260	129562	166481	87898	77472	132231	114002	84460	126242	99932	142871	102357	95144	148086	99136
Q13310	54600	64956	85678	77912	57876	71492	75909	81984	72415	48413	76977	69467	54200	52808	98662	92617	55587	68282	69419	148951	73936	81673	133236	78382
P62847	31375	38776	37677	47076	25537	44905	37742	45870	45732	25010	39595	36491	25832	32254	38963	60639	26571	43538	49962	136604	44021	25548	123916	51112
O15394	36360	49294	52630	45620	34422	46545	60893	57453	49915	29943	54442	56479	54053	53724	56461	66249	49464	72299	75863	72228	62388	39551	68841	73413
P05164	7665	8883	10389	11828	7159	9636	16015	11442	10071	6642	11429	13223	8266	9942	26010	14253	10430	8885	15572	14561	14561	18166	13409	16026
P08637	12359	15506	17651	20690	12666	18604	15044	23840	15951	12054	20978	16087	15146	18752	37969	29320	13565	22319	20833	60071	21641	24609	59035	21512
P04066	72591	84207	110739	108282	80567	108749	111065	79961	132940	98550	75883	110742	42033	49575	100614	58688	50051	58336	64489	84056	59519	71066	70616	73962
Q92896	84937	107983	26155	24914	17021	23504	86669	32710	40033	27615	33838	79487	44387	213804	34810	116007	80831	64078	100943	29292	107763	23330	25070	108463
O14786	8642	14846	22774	16906	15605	15802	22247	25153	17801	11675	22754	18018	14753	12329	34830	16302	14240	25749	20742	26650	20614	22610	24301	22641
P0CW27	30420	40722	54342	51564	38022	51222	52025	60557	47890	36623	55054	47100	44752	51174	71115	65522	50962	64915	65152	107822	64667	49845	99410	72523
P10153	18627	25695	46221	70404	31077	64496	42628	19374	100947	75187	22691	40847	14061	13538	22139	19611	14360	17459	19785	20897	21861	16868	20420	27567
Q9NVT9	17625	22730	22165	28545	16008	24633	27752	19760	21922	17104	22556	21145	11380	11171	16537	14255	10429	11151	16858	23465	13350	13016	18829	20083
O60701	225056	309214	349393	356064	250941	340318	443140	303677	324651	220542	284949	447123	156051	191910	409400	244269	134501	221145	273055	450173	181495	300006	366640	270803
P31639	2697	4485	10910	10640	6398	10449	11626	21585	15848	9639	19327	10281	1193	980	2136	1501	1231	1661	1842	2633	1633	1571	2408	2496
P55196	16258	46913	24679	24647	15213	21281	70071	33801	21914	13096	26038	62244	20509	39761	21066	30015	28964	37658	53142	28645	40190	12993	24191	56311
Q9UBD6	32656	47653	38130	38953	25917	37327	38078	40359	39607	24170	35760	34091	23869	26385	36865	35549	23495	32190	34954	45827	33266	23178	40695	37588
Q9UKV3	590	2369	2869	2146	420	1848	2956	2807	2012	1091	2667	2590	1341	1445	730	600	2659	3761	1131	2523	3003	1731	3357	1954
Q6P2Q9	188818	250325	273447	268709	204798	256128	91523	298409	266967	211352	301666	218677	215133	44861	543456	67119	229890	261320	160254	700451	174491	386854	640006	68416
Q9UGT4	24445	38621	27835	35936	16476	36360	32625	27036	40436	21578	25245	30458	22957	20497	47982	33496	19319	36014	24350	40228	33215	24172	40109	24230
O60841	7969	11741	16126	13572	10146	12517	16184	24456	14428	8036	21509	12801	9710	9938	24155	18874	13405	16626	26541	32633	21648	18215	31704	27304
P15954	13322	25466	22287	24007	4333	20438	17805	26059	21659	13781	20928	14896	3312	4455	7087	5010	7036	9566	5828	11894	7946	4938	12247	7861
P12277	549364	768143	236297	291508	160612	279859	220394	330382	277620	191299	326071	195662	240992	84159	67912	128202	90659	332969	61010	272770	129455	49902	238838	68360
Q53EU6	32322	47061	52537	61724	35245	53639	44455	59545	47295	39313	54086	42252	37664	35711	68652	42578	33130	56133	46370	67048	43682	39955	73896	43584
P01857	1247678	1570678	1026958	1854879	717333	1688074	1451238	2077833	624288	435984	1964163	1369971	1464312	2096340	2538278	2487952	1347477	1928014	2316114	2521223	1671965	1958702	2347020	2420690
P08670	791209	1069869	1445176	1134658	1021312	1034660	1706267	1415897	957971	697355	1390456	1595165	4038890	4565180	5208610	5812670	3246820	5072490	4854650	10368450	4008720	3948710	9660390	5110950
Q9Y295	33857	46023	44630	55581	32305	54447	42375	48481	52154	35273	46347	39830	37953	38266	91530	38503	38136	41206	41541	57701	44856	65848	74857	40341
P11310	998923	1347034	1433394	2036850	1007909	1933097	2267630	1044093	1729636	1244617	986013	2167720	244655	224867	219545	294974	390808	343966	177335	160547	502682	154021	146317	187971
P01137	5508	8882	10453	12829	6814	10068	15298	10440	9897	6628	10312	15104	11265	15912	19991	17379	11528	17635	32432	65714	15842	14875	60723	34825
O95872	13497	18577	28126	39602	18591	35581	30073	29718	23723	17676	27337	26153	17921	13945	26436	17041	19418	28231	23627	35574	30513	18155	30394	26200
Q13724	45910	69982	71135	65811	45459	60137	66909	67996	64178	42569	66683	59101	56080	83388	98869	94233	52498	78258	76791	153787	76251	70451	148026	79280
P60900	121965	381071	136493	129660	93125	118681	480492	159792	138214	84926	122779	475180	173939	783692	166726	960173	357673	188487	733017	182572	577798	123967	178740	719797
P15090	74337	95306	117056	118767	82764	109724	130712	114639	123445	79693	106484	116342	127046	159043	134004	199012	87037	178571	87218	140253	115094	97141	128950	98153
Q9Y5M8	14594	20612	20558	24100	14344	23948	25077	23336	22114	15929	21533	21887	14832	13880	30861	21833	17094	20890	21535	50278	20055	21594	46269	20790
P23381	82669	114782	143630	116785	94662	111259	139377	157027	136304	88904	157240	134676	144016	223366	212211	251060	138620	200018	212697	423041	181910	159406	362525	229592
P54577	46790	61592	78477	73724	51772	68184	80051	80796	70290	48060	80895	70273	55414	55499	154566	74703	59882	94037	84296	183395	79328	112784	180443	72383
Q9Y3B8	97218	134210	152453	152585	103530	139821	154414	162715	154785	110039	157238	157115	114758	84243	192445	93519	100582	141042	127316	124938	127531	133822	121545	93999
P07585	402115	517362	268740	277068	208215	270519	406078	206727	313012	214450	197517	373598	49844	53207	213643	66755	44609	81202	243009	615310	55073	160921	562455	235803
Q9NZQ9	19415	24737	37109	35106	25074	33844	30021	49086	35406	23981	49340	27923	21171	20035	37602	24974	17766	28084	26074	38077	29073	26589	37988	26334
Q96AG4	79002	96483	118690	120405	93327	102103	156392	150063	104833	89492	125528	133951	87398	130597	210200	155705	115237	117221	152627	326282	147140	141842	290303	168041
Q9UJS0	186923	264094	303448	325166	212709	289931	308468	330723	298824	205874	323437	300273	162243	243155	464749	324480	251691	218641	315538	437631	327907	332290	397453	314234
Q9BV79	48468	65240	74477	66139	50626	68204	46106	70491	64934	39963	72862	55242	32700	31315	60471	29734	35908	43533	29784	69214	42522	46892	67600	28051
P06748	129174	175955	161936	167430	119049	140245	195375	186557	151231	115804	149246	174752	183561	245591	586330	301190	325070	238576	335748	337698	393122	444734	318618	355268
P21266	399028	523503	235945	328266	168253	302614	301481	219651	238491	178609	211741	277674	99449	106936	135806	133949	45922	125630	119352	107659	61138	97153	106872	131613
P61088	63184	86233	73006	79134	53534	69229	95502	90460	86968	58838	87578	82800	88372	103909	133942	144733	85254	112492	99859	129392	102959	100388	114113	111515
P54725	18571	27230	24670	28259	15088	23809	28760	27104	26260	16467	23145	27288	23961	33632	29089	51719	22987	39551	34358	38569	37137	18425	34084	36708
B9A064	178107	228996	345899	258750	251378	245962	249832	514075	145165	102126	490790	232397	384465	254588	236078	322071	219899	523871	547339	356090	273958	172492	321499	564510
Q16643	26133	35064	37570	33255	24996	31834	33412	39125	27553	19989	37596	31204	21171	20315	73800	25514	20511	31728	39670	54996	26098	53312	56923	35995
Q96TA1	111977	137143	115564	102975	94320	105040	97089	120454	127669	102931	121466	68032	136749	146207	203560	176957	131377	171534	112693	194496	154420	147242	191244	127090
P49406	48707	66390	65047	67608	49208	63673	65864	71818	69440	47282	66646	60951	41391	41014	86312	51597	42126	51254	43399	103006	52630	62919	96077	46881
Q8TAT6	18395	25400	32158	36517	22102	35541	33133	36796	29427	19501	36292	30528	24680	19830	41864	33726	20985	38335	35831	51078	34186	22710	49188	38208
Q9NR45	88571	118312	118340	115105	86114	107040	133585	127454	153220	98155	129668	120870	163653	160984	195734	212794	142409	205877	152652	126151	237971	131284	169458	160035
P30626	126039	169525	152409	132474	102143	117515	151758	151534	130643	94484	139063	137380	203459	178428	319860	240249	183220	283805	295794	371863	243122	227243	352777	309831
Q9NUJ1	120350	158308	134844	185753	93640	163122	175096	140121	156329	108740	129460	152198	76499	73482	104420	92987	79697	95109	80153	108755	102221	75125	96435	87721
Q99733	61767	85979	92763	84886	62402	92990	87858	97452	72719	55845	98549	82462	71221	73755	106200	99296	74218	86515	78539	146118	90262	70295	140734	81550
Q9NVS9	93689	153435	124759	122890	77330	116580	150574	142581	133868	100816	141666	145020	78410	84871	116944	125462	84243	99003	123007	104100	126852	85624	104233	151541
P00740	281030	381976	370281	306343	259076	296922	308119	298328	286250	206882	272618	261119	157676	143191	195193	159417	112316	192079	101860	115618	132443	151659	111419	115141
Q9BTU6	7704	10023	12989	13001	8630	12405	12693	12022	12982	7825	11410	12571	17132	12633	13648	11931	19228	13993	14511	13965	10699	29126	17180	12472
Q99417	20626	28411	30790	33656	20916	24809	30121	37735	24463	16674	28718	26417	22713	22987	37593	32591	20192	34983	32876	54644	31758	25134	50684	39037
P62993	36523	44378	58866	63613	40569	52525	61248	70514	53207	38975	64926	57189	43228	46460	104839	59641	46505	64614	54956	130210	54974	75133	125758	54493
P16070	43947	49600	63348	83286	40642	79333	68275	54799	71899	55708	52008	63668	44976	46648	73982	59963	40566	54257	71828	153590	49726	56503	142935	70806
Q9NZL9	101468	123068	152916	173281	116319	166981	192358	138239	156665	105455	141771	174038	125588	139645	135411	166315	153386	153100	156124	135442	214213	96124	121509	181051
Q00013	10790	12896	22656	20561	13578	21326	24367	21390	21477	13149	22223	23424	9047	12667	17724	15953	12228	14933	17461	19871	14428	12744	22142	14917
P28838	266329	343816	551643	512026	382063	475728	549578	722864	498561	366530	713861	526529	269801	530755	528588	658747	150612	378800	303075	1071855	193844	384390	1019430	314905
O00142	19082	28014	32745	35262	20074	31440	34643	33773	27313	18184	32201	31248	25689	28888	49931	6680	24815	34347	28484	53777	32612	33587	47820	31411
P41227	2722	4045	5240	4079	1352	4067	4570	5841	4451	2952	5013	4208	1773	3409	7544	2937	3708	5088	5640	12137	4352	4355	11875	5641
Q08752	33001	48462	33707	27645	23741	28237	45814	28502	37137	24119	26999	36827	21159	20285	35608	19329	17915	30587	29287	51763	24332	26449	47975	30780
P35573	45859	54342	52979	83165	57272	70127	91767	67626	55093	41350	63554	62452	92356	74878	73128	97199	73205	134530	97694	92537	97525	64800	70303	111152
Q9UN37	48635	74577	94496	119551	46518	109786	81004	116475	61271	42562	107925	78833	52661	58870	73347	75334	55862	80477	79005	107063	74308	46740	107415	69456
P30533	78659	110503	145927	140210	107092	139578	133653	156806	153205	104541	145868	130691	113047	140148	168993	129337	94753	163566	121110	309371	118668	123937	230432	117391
O43678	169720	240374	200825	241085	135245	222618	194718	229834	206124	148336	217125	201494	79464	80433	179164	114668	87385	108042	131489	191530	120585	119697	179329	152822
P62140	44541	65823	60027	55403	37185	49196	55672	55242	55200	33617	53543	50739	44728	61803	74441	86729	51767	68957	66892	66946	72365	48065	66059	68137
Q9BRG1	33060	47951	45132	54336	33630	49595	56902	61572	49972	36381	53612	53500	33559	35902	58711	54538	41419	47481	51868	58562	53995	40427	56557	52941
Q15654	9803	15147	24532	21763	12339	17745	17247	17625	16679	10035	15226	17975	11508	7484	20583	11337	14571	17457	10735	29239	18005	12505	27540	9976
Q9BVL4	14083	21180	20734	31211	13803	23607	25383	17443	24154	15757	19587	21498	10352	9832	12204	12786	7580	14687	12605	14089	12032	8378	12022	14270
P04434	4981	7204	5475	8832	7273	9066	14326	9983	7232	4261	13056	13602	11574	7447	9026	9022	9363	8690	23391	12171	12787	16647	10528	23043
Q5TBA9	682	2991	2826	4021	673	3724	2919	5488	3878	1112	4059	4803	1237	11772	8605	11380	11668	20613	5778	38413	7937	6435	34208	3693
Q9UHJ6	7492	10818	19505	23783	11005	18903	24856	21624	16404	11109	16008	21586	15239	11797	14739	20296	16535	30261	21178	18886	25287	8475	19789	21446
Q7Z4H8	1651	2033	2399	2288	1723	2087	2007	2333	2562	1956	2656	2603	3255	3630	2389	5585	3550	5375	2407	7996	5392	1630	7238	2879
P07711	32824	44645	53189	64660	33711	52253	52786	61274	55816	31643	59079	51221	30418	33862	58729	46888	28138	38976	41174	89169	39344	37905	80675	44413
Q8WXF1	38017	60244	57072	57062	32123	56722	61061	71286	52877	23256	60985	57041	34318	42591	83443	62353	40380	56469	57964	91104	60895	53097	83300	58114
P38606	286616	406331	633479	612498	475750	567427	526627	656593	552218	430103	630336	511178	227398	235396	391559	159496	218520	348479	244705	319441	323531	314411	307376	261763
Q9BY49	79773	102210	92380	145886	67271	126667	122747	132293	105802	75639	108735	110337	58679	82741	92999	109308	71847	82305	105362	97339	87251	68090	96529	107400
O43795	48545	65913	70508	70406	54345	64317	65279	85364	71597	51297	83404	61736	55246	55680	98856	77547	60951	69602	82025	121621	72866	73392	111962	87697
O95989	25971	35435	26999	16343	24195	26220	27358	27978	28705	24055	29316	27181	41259	38625	48168	60417	45728	58021	40237	61478	53434	32938	59883	41861
Q15599	59619	71782	97835	91015	68366	84329	98307	110433	81641	60463	99151	91588	45681	65416	54456	93319	46462	75482	63076	52459	67015	36028	60243	72348
Q9H0A8	29005	30659	12070	51488	22300	42383	37946	29965	24449	18856	26427	41167	23789	9478	21052	11234	24193	26275	14680	70961	27373	16875	32977	10323
Q8TB22	44094	62197	67321	73272	52141	63276	73744	86705	66260	46810	72169	60472	48316	35520	76296	56488	46944	65966	75283	77880	70414	51457	65010	85570
P06733	1927629	2378380	2000142	1894178	1542732	1793256	2018024	1928296	2035886	1560382	1866668	1925898	5187200	4161600	4669480	5023710	5564720	6244460	2699970	2231797	6377630	3682230	2060170	2848640
O75629	19631	29158	34783	32116	18605	27726	31050	24093	48253	28361	22255	27073	15275	12538	18566	12186	11034	14191	13129	24488	16544	18133	28434	14503
Q8N1F8	14224	19299	16327	16596	12483	17090	17486	14864	14742	11471	13391	15637	17030	15421	26550	16103	18342	21267	18269	31113	24379	20118	26807	16895
Q15366	168356	219410	267049	223236	182394	208614	165199	215084	238408	174550	209488	175341	149693	130804	424528	155248	126638	281762	219645	539032	208495	306225	459849	125573
P50914	98947	122262	144247	141174	94346	132122	123947	160322	129864	90148	154705	83034	108119	90423	159376	104793	101044	98323	110465	232339	130575	108672	219696	116766
Q07507	77421	105063	76953	74244	56321	74343	102906	47330	75778	60755	39787	90827	102352	51301	90037	61122	37904	147265	69562	51820	44521	64756	54198	69540
Q9Y4P3	17785	26596	25138	24991	18511	22444	27167	29758	24462	20448	28024	21589	16393	15794	35477	19580	16359	23619	25029	60783	22113	24599	61958	27857
P09960	117641	165004	167324	151024	107919	133428	175695	156325	165988	105628	139574	163182	169715	194410	253124	275768	186978	232656	208919	174540	258680	171792	159758	190508
A0FGR8	29545	44153	48549	51024	31918	49027	55388	72463	36770	30191	60224	49298	43377	38937	67510	49330	36110	73810	47758	104237	46418	53181	94314	51045
P80303	23631	32665	31927	32531	21513	29927	32933	32434	33565	23599	33593	32022	32051	25422	55527	37023	28081	35063	36858	53606	36729	39060	46647	41665
P08962	4255	7135	6009	5859	3732	8248	13597	6787	6168	4190	9676	15792	3760	6338	8139	18651	4297	6320	23359	6898	17180	4415	7253	17388
Q56VL3	43405	41534	47162	53776	43525	50622	42828	46454	43434	31977	44025	40696	21887	16080	49258	19223	14888	20058	25442	44877	22667	32560	39817	28114
Q96SU4	11233	17109	23432	19901	14016	22005	21014	21729	23753	13971	24509	21011	11902	14511	27585	17829	13646	16392	14366	23547	17959	18273	21593	15972
Q00341	85668	110210	110716	117211	80895	102750	120308	126380	104610	79519	126703	110143	75406	88908	157185	139108	80461	117088	122298	211618	116568	100219	194136	123043
P02787	504025	689977	913069	1222475	647517	1058550	911677	975003	703590	535754	887035	866807	1265985	1034299	739610	1312323	858334	1781754	1272803	540734	1105191	526773	509684	1298875
P10909	372991	495776	475357	530431	358627	481711	717247	572353	486653	364736	548648	695228	304440	222973	422429	307280	245318	394605	414226	212685	290547	327760	179504	446576
Q9H1J5	88185	119824	197545	162174	130117	150629	179552	277429	153163	98065	247682	174528	184673	60226	187260	80832	264515	247828	268765	274567	334762	157867	277770	264380
Q8N4T8	83848	106955	104416	140610	79233	120768	123693	98528	128941	98888	99643	110592	52178	44806	59989	56470	54991	89736	80556	99599	72634	40836	97639	92770
P23284	311501	415103	402731	397944	300008	374526	359965	413979	403670	282434	407063	344036	328308	599910	709401	761485	373991	430152	630261	1629344	475217	495788	1468428	656842
Q14558	31840	61504	67689	55547	33583	50257	68193	65933	58880	28552	63243	61844	10689	13088	51511	26020	6872	18468	37445	14583	12212	27825	10907	36919
Q969Z0	15679	16385	28995	23374	14748	24885	19407	23535	22917	19596	20964	18028	12287	10040	25162	13556	13421	15604	12693	32357	13570	19941	24355	14084
Q14657	2685	3714	4328	4569	3063	3743	4838	5935	4732	2779	4124	4625	3129	3622	6090	4253	4434	4176	4270	4971	4551	3910	4519	4448
P04433	74157	101333	168203	141253	123081	129693	138813	242269	129987	95187	219014	131137	150365	97540	131957	124662	161432	214098	280421	192152	197381	95295	177485	289961
Q9UBX5	40191	42190	47374	50856	36377	47150	56846	48645	43928	35568	46039	48153	56654	51886	136091	62341	40939	64355	67820	69408	47604	105101	57183	75234
P49756	130739	175901	204027	189936	149756	180469	198644	241728	419441	322951	229288	181232	74505	85013	123942	110061	113411	111621	115593	119053	153439	73379	118025	123165
P51911	166439	32822	45754	40033	160460	37839	27092	35904	43522	285940	38416	22295	31212	20167	74165	17833	47860	31493	80877	33795	57824	112007	32692	78601
P46952	151387	208540	168087	241262	108400	213067	267349	200276	236639	169180	184057	235244	98652	95519	128452	133962	102843	121227	106807	100786	161984	81563	117888	117822
Q9NUV9	26365	23935	37242	20420	19367	18117	29396	33533	20063	27754	30645	38446	54307	49745	71156	60871	25613	63327	42345	98245	29015	54420	89259	39015
Q9NZW5	41467	56145	56261	60113	34388	57309	75356	54019	57577	36917	46548	68712	47472	51618	66903	60361	64212	66576	54310	68610	66656	49473	61697	55751
Q96IU4	351218	459942	436851	527933	326072	488884	540344	392589	519479	397221	371352	485509	228724	186809	205584	256225	258814	300944	152803	173436	320666	149344	164757	162674
P29692	212821	245103	248304	221486	190348	223852	180510	258288	225654	155719	250684	226433	184224	186896	411420	143114	167496	240616	195013	541851	221085	309815	500496	168819
Q07960	93716	119024	132385	111816	92771	97304	135202	141991	111362	77608	143576	118400	103668	141002	377227	172554	106597	157853	135238	243673	130184	252220	223301	143525
P13716	111100	142640	213342	247731	150445	206713	339054	173418	211955	167891	173073	308168	93417	93839	75858	132210	95969	114970	101494	122459	125964	98708	68599	125264
P05166	394922	506907	643624	786829	417894	708821	604644	609442	628442	430591	562441	530714	223302	177503	283443	169242	302894	288505	168760	307348	390309	208535	237807	182867
Q15628	20812	30511	22131	22251	13971	20548	22631	19404	23005	15317	20767	24047	24945	45770	29370	65955	28666	37945	49653	37166	43148	20359	32152	49564
Q14562	19679	26129	30995	35289	6127	31094	42067	27406	27638	17399	26536	33326	4850	9924	11317	17945	16387	15388	18569	9088	22169	6116	9351	16128
O43242	68370	83160	130213	112832	73805	110034	102979	120079	128731	84476	118081	96424	70550	80844	131462	101475	80405	94817	104500	142624	106806	98244	131218	78513
O75439	63094	82815	80470	97799	56764	89997	94675	91443	95169	59280	89175	81861	47534	67893	109914	85185	67130	63495	74423	121568	85037	69792	122436	80136
P10451	9699	11004	57681	17974	37159	15995	14720	21784	14956	10175	19341	12743	10815	6813	76004	9384	7681	14939	14432	18673	9784	49105	17676	14801
Q14118	65421	85891	89081	116280	71804	103666	112855	105496	86754	66367	103072	100399	71929	67613	132881	90888	67537	93154	95426	159899	92154	92579	120722	107097
P11047	126383	160625	194419	182993	139654	188749	217768	213296	180802	119835	206224	200876	211732	224621	320758	314018	235111	251675	311759	148545	323883	251535	165187	289448
P25205	33615	52897	116510	123230	75886	114433	119519	99684	71278	49037	97528	109217	29223	31212	49888	40256	38405	40671	35641	43243	53765	33582	39746	40482
A0AVT1	72081	97965	91422	94356	66255	90186	124563	102081	85301	64911	99874	111210	80312	109578	121824	133364	79004	107987	144300	160568	98635	93496	146347	149315
Q16762	352141	503648	542309	574734	450647	550086	593363	392760	641494	457399	367347	569400	140577	79448	305638	125506	124092	200855	163833	315284	200028	221813	349979	120937
Q6PI48	75241	107628	104787	123479	73701	113721	103175	109699	109522	68120	101365	94873	48507	48636	72068	65399	49286	68440	50820	97541	68536	53245	89318	49934
Q14624	148790	208965	284648	256950	161306	225257	194223	446642	182685	121273	428170	208352	207330	170950	285120	198236	156401	284914	230864	422793	204239	196271	390347	235758
O15439	33726	50054	46620	49006	28590	43728	49564	59717	43894	28644	57036	50786	35969	43457	69899	47471	38707	50195	50343	62150	48548	41731	62563	50341
P98179	32737	47604	47804	42411	29934	39735	47975	45817	48605	30335	37406	42971	36724	64406	85437	89056	49989	52114	55460	68270	63657	54887	62014	62990
Q9NX63	143507	210787	197302	214435	121787	194445	180417	200334	184062	120705	194673	161022	99807	94113	153283	127105	114192	134989	131647	198505	143117	110580	175997	141848
Q9UI09	143031	192026	160749	189188	101803	176029	176899	196243	200558	141837	177148	169598	65726	72541	157497	96704	77480	108491	88153	146602	110843	106450	136582	84537
Q75V66	12583	16403	24112	33692	13738	25751	31886	32627	29891	15994	30903	26541	18778	20237	40229	24150	16618	22092	22566	34681	24341	26665	31836	29171
Q9P0Z9	43653	57655	82659	99949	55301	92303	102183	70363	95647	58973	60471	98690	21866	24547	32304	93586	22478	28060	128237	45945	37356	20895	32059	77687
P82970	27330	39983	30667	32078	23802	28694	31196	31538	34082	23827	30641	29487	16661	17442	27503	19292	20187	26615	18612	30073	20628	18631	26826	20032
Q6RW13	3072	5958	10641	9660	5356	9005	8817	15660	10797	5572	15100	7141	4815	5036	13475	7197	7203	7454	5892	18492	11061	7097	16150	6487
P05556	100199	130149	158591	143636	124234	131843	154800	189640	136226	93242	172257	137542	117274	71784	188549	101469	108525	166536	125736	201562	138643	125692	182693	133453
O15144	177392	241264	279946	270647	174965	247344	305012	293012	264728	186663	270691	261625	184126	254424	432824	308821	183908	242268	251687	505050	268536	305203	500686	260869
Q96QZ7	1475	2807	3398	1663	1600	2279	1877	1591	2388	1314	2247	2129	1824	1030	3037	2075	1362	2904	2222	2207	1845	1885	2399	1683
P22897	73408	121734	41934	149870	94007	150721	160419	104493	156068	97573	103562	181915	18145	13957	19217	18907	23770	27833	18090	21003	31469	13939	23724	17738
P61966	3757	4961	5797	6595	3396	6829	4998	8001	5464	3308	6223	5203	2413	2408	6009	4116	4252	3487	2736	7311	5712	3650	6536	2323
O43920	155680	227609	169177	200232	115145	189483	166531	173014	208668	159658	171081	175671	77767	71800	135791	89304	73900	92642	78385	112009	92309	96268	106702	79423
Q12955	49211	64748	85294	93549	55033	83596	86919	92497	81580	50524	95030	71180	69491	37296	82429	53845	71207	101517	70360	73444	99105	55027	77942	69273
Q15393	121552	153976	172286	175121	124369	158923	165679	186722	149524	106110	168695	154893	140936	129956	266735	184167	172128	194142	202963	279265	234997	192062	275560	195584
O60885	24539	64144	55284	55319	7520	50471	58215	38073	45878	29971	35921	55931	30009	35381	37769	42049	34859	73118	79803	50360	47320	65219	40379	91012
A2RRP1	5325	6934	9365	8547	5056	6858	7305	7236	7029	4582	6790	7935	7418	4540	17592	6151	4821	10263	6193	22656	8420	11654	21475	6684
Q02880	11880	16610	17941	15262	13359	16998	18741	16928	17751	12697	17293	17783	11040	11244	27075	17454	9824	14418	15035	23254	14712	20835	22428	18320
P48739	9606	13242	15008	14367	10783	12700	14577	18822	12507	7807	16347	14738	12414	14910	22417	19122	13230	21472	21544	32780	16365	14807	33170	27002
P52788	67593	115001	109437	86542	52623	81552	85751	87312	85209	53539	107187	104780	64794	54960	117360	116919	72523	139345	109458	174442	125707	64479	118867	88751
P29966	40395	64748	77928	60696	41873	57716	70018	72383	70086	40415	65531	66853	75130	76248	205670	113536	65423	107903	92572	176731	82258	135310	161831	117266
P35613	86024	103764	118700	131514	85368	116656	127584	150100	117265	85952	134710	97949	82523	64698	196109	79667	90762	99913	138456	216081	94291	132012	209422	150984
O95954	157532	203578	272108	271274	185353	251010	326911	254263	388921	268087	245502	320248	153997	157637	227053	219745	160651	188836	150952	262988	195934	170919	249688	157480
P55263	64853	83654	71048	68086	54812	73321	73318	76162	73381	52263	76880	73658	49952	48365	79059	62771	51914	61459	62595	99153	59239	65199	86721	79924
Q9BYV1	181629	253693	287216	496378	215495	430470	324695	146728	350842	237112	140887	300828	107985	106962	119133	151419	184746	143213	155893	109628	261669	86571	101321	157483
Q8TEA8	9919	16099	17714	18448	12471	17609	20760	17974	17799	15321	16569	18699	16012	18044	34446	21699	17990	25861	27321	27423	23113	24746	25246	30680
P02763	541913	725265	1069353	508385	752636	447030	520607	2304790	378796	252596	2246780	490875	1801733	423072	704687	613532	313396	2304040	614349	964997	458448	497078	927651	660152
Q9NXU5	40528	52407	54253	66663	38266	58105	56125	56201	51737	39386	53836	51424	51051	53669	85563	62873	54364	67813	60770	101090	62370	63517	63607	61392
P49721	73848	110633	141339	102579	83863	93937	115378	120755	123584	76434	110991	108325	149107	161048	168734	159110	174657	176061	139576	186894	205809	141831	173401	155737
Q99714	309295	406011	410885	539333	300567	477338	383985	408789	442287	305407	389773	390715	130730	135921	295244	184452	154698	174707	207845	398040	206140	221154	353951	202672
P13861	91355	115666	117417	106067	81841	119027	132604	134572	130459	90154	121353	101714	83452	80698	106015	71868	75993	100669	93737	144581	101757	84846	130199	85242
P30405	112697	96062	126620	135672	71652	129946	109897	125150	110629	74734	114880	98997	71007	66018	136531	73776	70191	88680	93665	144260	78462	95197	133164	90546
Q6VY07	7393	11389	14228	13195	10817	11972	13321	13516	12782	8997	14848	12973	7826	9464	23544	11672	7891	13071	9607	16495	11947	13298	16091	11389
P35219	34988	43018	39044	44521	27637	38221	40089	36687	42129	38587	34026	35821	37936	38035	40494	49043	38538	47296	40916	98015	42295	31914	77376	46062
Q03252	204893	253057	244611	298473	191529	264757	305339	250366	280359	228032	245621	288850	159719	171693	197945	215221	233761	220816	162161	155641	258587	127317	151665	168237
P26196	57310	63324	89358	84865	64663	77174	83934	127240	74171	54519	119500	63311	104936	65610	117448	84087	70132	125928	65711	181923	88700	81928	164580	80810
Q08495	38257	49690	42615	51931	50300	48828	55174	51241	45364	101857	50178	52160	65204	70951	55310	80613	80709	49333	53105	54872	57034	56074	53418	60566
P39748	21413	24428	30866	36257	22044	28091	46613	37389	30264	23330	28077	28977	23279	26002	87995	31713	30807	21807	21621	46390	37070	49825	39934	41563
O75208	136119	183187	182233	194870	115115	182564	169346	193647	185928	129828	179016	152972	66996	78338	142309	93567	74672	96057	92149	196128	116156	127519	165611	80781
P19971	61329	84572	85473	76259	65276	75265	105199	114031	73736	59247	128240	103538	244519	185300	284960	255122	167572	339958	176449	688097	166960	180980	618809	182319
P09543	136168	184345	107934	122614	79468	103742	133747	125336	117639	80311	111040	122500	63153	75629	101595	115645	66733	80066	105243	177041	95967	63823	159904	106100
O00231	80463	101005	126656	105252	88514	106076	137251	139581	105835	77014	138468	130302	96738	82997	149378	113664	94169	125796	107288	155272	124721	101843	157169	108111
P01031	164453	215879	200209	193884	186430	184987	254359	224240	193622	144522	196428	232159	211122	271952	252887	371352	244510	296773	277788	266114	299037	166705	235242	279464
P01699	25409	36335	52880	25331	34317	43623	37549	47055	39100	28923	34288	25400	44971	23152	38122	21318	29114	43325	40991	42936	36572	26681	35484	42828
O95433	52826	85540	92579	104901	63213	92752	89343	124872	96810	67021	99535	92954	68602	72594	84199	68322	57715	71819	82978	132132	72832	85967	119192	89058
Q15233	83159	96101	125523	142336	101017	109697	140796	109838	122458	80876	79867	108610	76107	73589	155691	89357	90487	109625	67838	152217	104501	112310	137500	79081
P30046	298454	391393	381401	293661	263775	280072	405015	333107	380265	262652	316940	364747	225521	181722	126798	231796	265445	293321	82225	164897	337038	95526	161386	95785
Q9Y5X3	89768	123586	186260	182639	125596	160857	172190	225783	183590	124683	206169	143545	102818	89787	174226	139749	117256	126000	118945	163563	160788	121301	140222	141511
P46976	91093	129160	120116	141231	95670	137127	133048	139777	141721	103974	135959	131215	84449	76962	154238	110934	90133	115688	87726	152448	122609	109460	133556	73252
P49736	11244	14743	17205	17182	11994	16394	15793	19520	15817	11662	19772	15523	12732	11858	29619	14093	18772	16712	15133	25174	21975	17584	26260	17332
Q02487	11297	14732	13590	12969	12015	10911	14699	13786	14177	9432	14085	12707	12621	15509	32123	18692	14360	19366	16336	25945	24846	20262	23619	17792
O15247	5231	9462	10022	10069	6419	8797	12469	13176	8228	5754	11261	10587	7322	17016	9741	20639	6283	14471	13338	13178	10562	6656	13812	14059
Q13938	97706	126432	127817	111695	79045	102475	126596	99073	93581	72099	90073	111910	61686	75942	81321	121079	70977	88136	93285	206230	96195	53986	195749	89954
P61916	164366	210137	286161	286992	209180	254295	358172	553543	354464	259291	511058	345210	38792	49259	118177	60452	29007	39221	60527	63763	59797	84524	84560	58366
Q9BS92	30892	45187	56159	55533	38060	52046	56976	97632	49448	34502	93858	49360	55133	59286	79895	73505	42979	95756	63334	111599	56230	60305	87737	77715
Q96BQ5	14590	17986	24758	17445	9998	16157	25316	43012	23960	18735	41762	25528	21612	23145	64761	26029	9381	32849	29987	52103	37390	38888	39632	33901
Q8TF65	37236	55939	86505	116965	54582	104285	88900	77379	105153	62354	95407	85926	46287	40492	46204	46020	48643	67028	43014	56163	75452	29716	66416	38490
Q8NBJ7	111287	154915	137169	131282	87344	136540	163113	123840	157177	103621	121531	136877	69782	99163	103257	144328	77773	114909	134400	215917	113336	67277	188241	136106
Q5D862	14632	20975	19760	31099	12285	25921	22823	22705	18863	12327	21089	21632	18681	18382	25980	32302	15589	22860	26658	24721	23510	17875	23519	26880
P30038	703066	872556	1720559	2264250	1196085	2169050	1649665	1495682	1351735	1046681	1521025	1558435	121609	130040	240412	174152	124830	173986	118798	128787	143269	169013	123602	145379
O43681	94479	117923	159171	151915	114549	140635	132860	146589	142532	103918	145297	129112	104269	90258	193027	124626	114067	144323	92881	183339	140672	125130	161419	83916
P40227	137340	193740	229249	200358	182642	181903	193956	229719	218636	172155	210734	185796	178617	155344	307360	236257	193837	223892	254314	281873	259113	235302	247397	250464
Q6P1M3	27741	41778	38804	42629	22981	40232	40227	47585	38953	26172	42549	38279	20888	25050	26092	42774	18824	31030	42444	31322	32142	15027	26319	45032
P49368	166100	258152	315477	285148	203941	266019	298253	331117	298519	206912	288439	287201	190497	157564	390355	268461	242454	269578	277819	303760	336038	287136	282806	293020
P50135	160808	182618	230256	234498	207577	257072	262443	189190	238475	168511	176274	240711	115640	86839	122642	120270	166476	158878	108512	90522	218757	117337	94582	101828
P11277	182347	250839	287698	433560	188861	407059	436752	246852	328369	229538	234683	410311	73182	114075	141631	147099	100900	114733	152474	79740	130219	95306	68216	154652
Q9UBQ7	439240	605559	447382	577373	454197	534826	495400	377918	810249	646961	418470	529773	207600	130414	244368	187267	223553	263740	164307	208693	296749	187336	220659	161457
O00116	13236	17805	20297	17444	16671	17091	19626	20006	21789	12887	20538	18009	17048	16794	52343	27431	19177	19433	27056	26791	28085	31971	32833	27476
P19623	57735	76449	103721	75091	72789	79266	71838	122307	77529	56638	120387	69467	94534	81821	270428	99540	72868	126600	91115	219233	104021	199608	195637	114477
O95295	25459	35190	34648	31837	24470	29489	32808	32026	30779	27512	29294	29720	30418	28704	47070	27898	26949	35152	28785	51097	28133	32970	50966	30820
Q8IZF2	1511	2710	2423	2835	1501	2697	2914	2731	2283	1351	2825	2352	2578	1942	3343	2724	2366	3487	3222	4949	3074	2220	4633	4441
Q16629	120929	155985	158693	146061	105314	132060	150353	144039	148000	98651	136881	138467	120645	141554	275073	184322	135213	168130	179642	287809	177594	192496	276086	177203
Q13277	13523	16883	26997	23381	15622	17881	19197	24848	18004	13055	24221	18150	11022	9184	15758	14129	10845	17017	16080	17712	17211	12078	16678	15598
P04196	106416	135888	207582	204477	139816	187730	206832	202382	138169	81039	181873	171966	179053	152725	135604	207465	150365	228937	201764	180985	200575	98166	138783	214979
P47736	10060	20132	16959	16032	8555	12578	18192	16560	18493	12490	15653	16893	6552	6206	10549	9653	6710	11460	9418	12443	12413	7245	9422	10000
P26038	344659	482800	773810	496071	509904	469423	734285	831422	683766	567785	792739	678258	507943	534705	884564	647961	587946	738553	837437	806145	648143	660814	761486	889671
Q8WUY1	31926	38849	37290	58039	25570	42513	35641	39162	37308	27019	36512	29635	27611	49800	38129	81840	36733	34052	35701	47288	53251	27517	43590	38060
Q9Y6N9	30126	41532	47511	54722	31737	48305	46217	47511	50463	35828	43711	41002	16215	21129	30902	23975	22313	22156	25282	27832	28730	19784	26472	25427
Q96QK1	145234	179403	231613	174138	179362	176250	142820	194812	205287	151092	223787	164738	246573	214278	300199	327014	312918	372948	148779	267991	224080	270740	298193	140228
Q86UE4	42865	67280	148494	160076	95587	156723	169555	138103	187148	117418	132690	166476	40538	43936	149555	43276	38150	54853	48885	208224	50918	106403	212023	46352
A0AV96	18116	26334	35068	35688	19455	32922	28348	32117	34643	21309	33425	28871	16369	11264	34141	19008	12354	26219	19340	24789	19352	28416	23571	20686
Q13409	72158	103466	109386	117509	72421	101255	110321	138883	103806	56315	132310	84696	65395	71007	103645	104610	90880	92814	91421	134178	122389	77669	116492	88770
Q15287	7223	9944	8775	10117	5202	8351	8611	9534	9118	6184	8514	8178	7064	8217	14428	11768	9108	12052	11705	18124	12798	9986	17522	11957
P02675	309586	391974	703020	417052	536315	394671	2068023	982648	414290	333868	938796	1998018	1216638	400849	402248	500001	1076390	1447532	1435740	1061744	1253971	284070	976599	1479341
Q96A26	89401	115254	98703	97361	69555	85167	100406	114781	96300	70600	101539	99666	100047	111417	170733	148068	89191	145278	87605	125974	106703	123894	182368	90721
P08574	183667	239464	171675	159712	74228	219571	150702	98813	210734	100342	198426	151050	61242	63951	131094	87876	69698	81622	95166	130257	87615	66421	110791	107243
Q13283	40677	62932	53328	63247	35542	48575	62761	72013	59496	38026	60336	54514	41579	48277	87568	77233	50706	67910	69864	103614	65591	61967	93852	70169
O60308	41869	88555	82793	79604	40644	70655	84711	76624	85271	44041	69639	74839	214420	166844	194931	210790	253602	317789	96508	104833	340771	126474	102020	104033
P62851	103148	131126	176386	168537	123200	149994	159702	237212	157214	102716	189562	136306	138201	186861	477380	254263	184157	211150	207904	601366	247339	350992	572014	226279
O15145	114030	168239	179197	139532	121721	147120	187961	200307	170490	106886	201746	182761	162994	172137	313356	249751	155556	230813	238068	415802	218112	188723	355599	253205
Q9NZR1	36982	49639	51122	45181	33227	48783	53697	57668	51752	33846	54307	47281	29390	26191	45257	36993	28166	42446	44361	53093	41325	34671	51996	46498
P19823	165709	224186	215287	293475	149864	274826	235316	206735	241466	168163	189351	232811	152753	181759	414882	226030	275355	210695	325982	263522	337068	293993	248471	345058
P62854	16257	24721	31354	27570	16998	28282	25895	20706	23075	14841	21834	26348	25401	17485	68821	27475	20269	38162	32949	81760	31688	46828	72279	36506
Q9Y371	53044	68949	67253	84244	48215	79573	72318	54748	53878	39687	71571	37911	80293	68721	74846	164782	81111	106579	93783	74397	131359	62649	70770	75653
Q07666	73835	77612	114366	98075	62484	94475	104052	102280	97643	73286	76599	99212	60293	94538	163074	138875	82558	106791	97913	190384	114971	124607	185460	97330
O60285	68476	102492	138486	149832	108064	140844	181045	131933	174813	113592	114958	184974	60666	71881	94808	87187	71059	102829	106257	114766	95345	62064	105702	119074
Q00325	260340	368429	298687	421889	188510	390008	251712	393440	400762	271898	359783	239252	87904	88033	219974	114321	118703	120629	212337	251789	173432	147960	238781	220954
Q9Y303	61552	78752	90281	101880	63457	95371	112167	95907	99819	75146	90147	103397	88432	78674	106778	90342	89474	132764	86071	113845	125907	77691	105500	94990
P10599	1155255	1445815	1368068	1459937	992326	1306508	1614570	1218041	1890242	1344053	1151866	1505306	1014175	1221872	753952	1558331	1720500	1308047	685623	1229438	2144862	556153	1148136	684932
Q5EBL8	110085	142388	152878	178366	104794	156418	130595	141528	184415	130682	131816	160193	93543	91871	166512	84717	118802	124508	120543	149226	149661	116939	145595	93002
Q9H098	5035	8029	9508	8801	5377	7636	8866	9797	10813	6243	10179	7571	3878	5436	8713	7129	6486	6692	8305	12001	8271	6702	10868	7850
Q9NR28	106161	140999	138874	174617	98199	169262	158590	164521	175616	117454	156816	146609	76298	108459	195310	151614	84269	109024	146752	176429	107925	134421	176883	165801
P53621	163315	228108	229010	264857	171857	240839	203717	264896	219292	140697	264676	199054	124857	133374	243471	172428	103816	145882	179250	310008	187621	186808	296638	187156
Q9Y224	55418	111273	120389	121927	59551	110011	117166	123123	103633	68116	107742	112410	50058	77792	210737	164873	91788	172798	163915	214904	200419	103346	221208	167640
O76003	67866	73204	88641	85722	65500	80710	78892	82817	80146	57950	79972	77031	77067	79423	159501	80462	69744	92911	79729	146274	76556	118644	136350	91614
Q96DI7	17690	20688	18900	16137	14050	16379	20263	20738	19856	14081	19248	22043	10956	22451	36081	25639	17291	23802	21572	17615	26485	26960	33732	11584
P09429	137975	180497	177524	171955	114042	166950	177866	117609	155660	124593	106500	177492	173149	145611	189765	203210	151094	221299	149460	199224	203086	131346	175220	168649
O75832	13704	15491	21670	21649	14147	21518	13774	18127	23133	14506	21614	13868	12902	8521	22269	9139	12643	14394	11338	19594	11247	17135	19803	12570
O60493	107100	125906	212105	188505	145662	177348	211226	247780	230711	158754	233380	194190	95091	111656	200809	154193	123411	138521	135983	203144	169378	149342	203862	89547
P35914	249559	345168	209396	273380	166275	226175	307047	242906	235517	179366	207748	323265	92621	434506	137210	495768	143701	121754	181056	101129	183692	102053	90209	178548
Q86XW9	118382	129265	147967	133309	118115	125716	150289	189586	165570	131755	189262	142164	66721	73151	83327	89922	55968	78145	83874	118739	74135	62556	106493	76386
Q9NTK5	85026	122793	149202	143743	99172	131998	153492	171465	144068	98988	161247	145395	104776	113075	244537	146651	145941	143293	171672	210680	173122	172466	208825	173249
Q9H2D6	30807	41166	45945	38925	30957	34947	42780	44006	38945	24515	41147	38326	54036	51703	92916	69908	35220	69064	101785	57881	44024	59215	54474	104998
Q9NX18	7394	13861	18549	17177	9858	15709	17968	19938	15418	9918	16989	16686	19335	19479	45164	20614	26772	40063	34695	83311	33300	32539	80702	41963
Q9ULA0	40682	56226	64001	55548	37515	51785	55806	57282	55002	33906	56117	48643	80168	68025	81398	89273	88666	113488	77124	103536	114526	56928	97872	81974
P53370	324082	397593	291990	432138	215223	398806	323827	398033	429856	298966	386565	308811	94200	84161	156672	120298	141880	126482	111889	211137	181836	109851	192163	119578
Q9Y5K8	172589	154738	157754	169212	173713	148773	163674	220108	188882	161049	221644	201249	160311	168688	124277	153441	132298	141059	111512	112986	122348	184780	113032	124338
P05997	8146	13126	13627	10582	7929	10285	13719	12331	10540	8143	11638	12790	7591	8898	16684	25999	9707	15782	14475	19209	15887	14208	16959	18655
O15126	33025	42837	54722	61455	38554	56078	54152	60624	50618	38444	53229	48317	39753	36525	69937	48768	44569	56244	62069	73075	56386	53315	62596	69180
Q15436	35167	53185	68992	64402	55033	70201	78232	68992	70319	58010	79880	76720	38518	43251	61604	58733	39437	56860	54450	101426	53813	49325	106223	58414
P21953	11762	25971	14722	16420	6968	12483	13802	15882	15735	4922	13222	14545	3962	5296	11137	8554	3531	7434	9178	9244	7579	6065	7376	9540
Q9Y266	49494	68484	80954	74009	54668	70738	82658	101277	80090	55783	85395	69225	61460	59130	156804	79946	67036	75420	64313	106203	83914	109279	98623	51409
Q02318	60474	85878	122086	137257	88494	126345	102552	117542	118478	85897	110461	96102	44698	43757	78651	56671	49727	54452	56716	73943	68332	53437	66437	66157
Q9NR12	64519	100961	101825	99210	63212	90079	110239	94618	81261	48029	89308	96840	64303	55830	200584	83742	52832	103068	106725	99886	65027	138753	92531	108338
P61604	1706209	2082876	2256090	2704420	1790284	2634840	2162689	2006148	3174950	2623160	1958334	2047772	547993	740382	1612089	933269	775742	720705	1527725	1583591	953261	1268555	1510288	1586274
P02647	1356638	1734783	1243125	1980474	892455	1879315	2039361	1314325	2091280	1477567	1243084	1905248	1378587	1764109	1010897	2253830	2142981	1696818	3161790	907620	2869500	778817	831437	3235990
P40121	132363	175360	152761	150760	114798	142197	144891	165925	171028	109108	170225	141067	168734	128086	367704	177160	227719	236565	353374	364567	300140	251219	344892	364272
Q5HYK3	3689	5186	5391	6459	3479	6075	5016	6036	5104	3275	5348	4344	1832	2428	6044	3173	1991	2888	3463	4162	3173	4468	3050	2807
P28066	71569	107070	120749	121689	67006	82199	195774	162062	106506	83888	112729	159111	105946	346723	293158	341742	160296	352079	318556	532564	318603	89874	419589	218052
Q9UBI6	70520	100528	93088	99722	65398	86296	97534	109450	108096	73609	103177	88093	55365	39589	123112	55911	57669	87549	88944	84827	84121	65926	72274	100018
Q16401	88545	115266	140311	112897	101199	106806	122750	168517	113029	79218	165607	120021	168611	136593	154082	79876	113323	223119	120822	182846	125916	103829	184933	110318
C9J6K1	13698	21001	22874	26461	14649	22918	28269	29825	21168	15636	24498	24962	17450	26881	30126	40909	36885	21747	59491	43392	43933	26966	37410	42023
P53004	155805	173497	176567	173554	141422	163235	194757	186440	214683	160256	188941	196078	172163	182344	176426	229491	232264	171665	180041	208346	262794	148340	209869	187119
P11142	559661	731275	1142070	869548	796687	808488	805651	963674	1015045	733271	962980	771588	504538	610218	1478702	715377	604375	666380	644904	1917657	756513	1061997	1859265	671690
Q9H479	47931	58894	75304	81373	45502	74557	70937	87372	68584	48840	76772	59295	37596	43165	69746	56233	49562	61729	48671	80287	67517	48279	75378	56415
Q9Y2E5	28367	38265	38660	47435	31490	45282	43305	35445	41190	29524	37983	39970	30833	35284	44355	45295	32810	38753	48400	52014	37998	34959	51450	49255
Q15651	660	5234	5582	5933	440	5387	6280	6943	7073	4871	6444	5949	630	6083	6364	9157	5024	4042	11538	17174	6758	4079	15559	12795
Q969V3	9503	13725	16595	14213	10906	13601	13733	15748	14172	8441	16363	13185	13128	13116	31908	16039	14065	15164	15511	45041	20572	18532	41218	17284
P28906	490	210	280	1062	410	510	1242	1054	300	300	852	270	431	2747	740	4097	901	3887	2172	2567	1884	190	2091	2743
P61923	65917	84740	89288	92893	65043	78934	87690	92648	84302	64340	97034	79323	68287	69036	134521	104203	81505	98926	75932	194435	111022	107296	169672	84138
P08754	9789	13085	15344	11997	7918	11439	11921	12020	12623	7547	12166	9862	11010	7648	20080	10777	10762	16056	10833	27175	13746	13718	26113	13637
Q13423	255543	314476	300102	358282	221832	325353	367968	327888	354510	239033	308725	251114	118082	307860	185388	429396	188426	219127	358551	192624	300610	127800	184452	481563
Q9Y315	9745	13961	13620	11955	9647	10603	13223	14227	13560	9297	14901	14333	8317	10215	17121	18468	7841	10473	11426	19360	12824	10273	17785	13393
Q6UW68	14325	20003	17606	20014	12725	15716	16534	21852	24573	16336	20864	13332	10641	15766	20038	27235	16934	16805	23599	36026	22997	11341	31655	22220
P47755	184163	247411	277117	249217	204676	224196	265885	294851	270740	207455	290713	258531	188010	194786	312281	252728	159320	237849	178097	302697	240237	236534	252661	183723
P11216	169971	236251	225450	213978	158952	228483	226803	205465	229769	169627	209879	241774	193767	223142	295448	279380	233540	264139	302770	437464	280241	223308	426230	315643
O43674	69037	107635	69189	65623	46194	59775	64408	51064	89495	53311	70251	60626	44094	44113	102550	57828	43447	69055	50768	81645	54368	65019	77100	56033
Q9UGM6	37482	51750	63527	72845	29475	56738	95168	63317	36646	27066	53690	32705	25520	51780	50942	73755	29913	42975	77610	71603	47769	30399	63864	92645
O43819	45784	61106	72150	86562	46809	84168	65990	64742	66450	45580	62949	62379	41249	46942	65307	61362	55031	58872	52751	77202	72178	46743	72844	55362
P55010	47744	74245	77344	86391	56705	76971	76034	66195	80511	53569	67514	69649	64996	64551	107477	86869	67894	93365	115588	116425	105652	75288	111245	121471
Q8WUP2	77768	105365	72302	60049	45604	58706	109483	77210	62545	44874	77022	104462	83329	135169	117448	175504	93227	115564	149787	56023	114028	81814	57690	136964
Q16527	59194	89404	94275	67619	65997	65937	92140	76048	65644	42739	70343	91949	93544	69825	80100	86792	55896	128173	81620	63963	66026	56898	48676	90651
Q6YP21	34090	44429	43128	49044	30565	45213	45419	43577	36937	30639	38510	41848	80168	40131	71932	54168	72003	91216	55555	65277	85747	54751	58127	56580
Q9NP61	7766	11929	13697	11965	9160	10343	11889	12969	12658	8683	11225	11566	13721	9731	20263	15510	10188	16682	14481	20333	13114	14014	19098	17195
Q9H5X1	19548	24931	31439	30515	20931	28365	22979	31566	28194	20593	30588	23119	17232	19327	27093	20424	20453	24990	26038	38839	31758	19932	36564	17028
Q53FA7	44847	57096	58840	79646	37121	63741	74733	84542	66634	37615	67356	69112	52411	55183	70612	72385	59417	73187	78748	110174	73560	49441	103595	78118
Q9BUJ2	34448	44232	49329	54425	34927	51018	52164	48074	47872	33929	52439	46780	41459	46198	122546	55093	41834	53723	47665	89116	52790	86117	85285	51424
O43707	498767	646463	820217	675705	569442	655919	766825	715691	686594	516421	774189	716458	492147	338217	824958	393134	449565	611480	527327	608127	532719	613297	552098	509448
Q9NZB2	33448	45299	53390	54637	41745	51382	57755	57628	49288	35325	55995	53712	38370	38250	64525	53441	43292	44770	48345	77592	59938	44966	64663	47137
P15088	32905	55238	60718	64786	42172	65243	54762	87921	69233	50451	89504	48360	47171	54132	94632	54317	39160	110053	47843	82273	50609	61664	125874	47892
Q93052	90737	125218	117245	139289	90967	127502	140938	146514	120159	80636	144391	123914	114210	77961	230826	108441	117667	175046	123351	167400	151567	166249	144510	127769
Q01813	67899	92721	107647	119598	73574	82876	94379	151324	90943	58798	127381	87789	517217	422876	235815	571696	473979	744592	442859	385741	613574	163388	358265	446917
Q02952	107985	145349	120431	114954	89777	129294	126551	105386	137649	108006	97878	148664	60895	80936	103165	113320	90076	96330	160727	132105	105451	94564	122477	132878
P28482	119678	152363	184320	186490	123095	183219	203284	194766	148818	99570	190778	183744	259343	223340	281588	276401	258197	296729	222351	290586	349262	187044	265102	178768
O14681	56683	70745	115240	81933	73586	79878	120550	104539	221884	151769	97278	121970	78786	65779	58680	89354	147727	111180	113443	52493	203319	33769	47874	125132
Q96BT1	105302	96262	104667	61363	160321	126248	85164	132571	31852	17875	320180	66436	111839	32537	107160	149715	58858	130901	309183	127664	172800	96721	226366	186205
P06703	879313	1172722	703930	576943	509403	538720	721906	565554	604025	442299	541708	655781	714520	865221	581200	1027126	370800	895349	998511	1728177	480474	474137	1692124	1022805
Q9UBW8	3371	9388	7268	9935	2363	9010	6441	7253	10201	2413	6636	6956	3654	3154	6452	9259	1943	10150	12218	9012	6683	2614	8699	11225
P48506	15010	20137	29114	22238	15609	22699	37629	19605	31499	15870	19297	27801	11573	17482	20459	19801	18518	16007	24015	25851	26583	13431	22573	25347
P54886	59975	81381	101248	130970	66420	119941	123134	105643	130838	90854	101479	108494	46251	51944	101866	74848	52792	66026	77986	100301	73766	60429	99677	82465
P04899	32691	48204	45621	42266	30448	37572	49065	50446	35245	23111	47685	47456	47073	44490	89576	50632	39599	67552	51737	105931	53996	61824	97983	54811
P46778	15872	20613	26901	23280	17944	25723	18294	26474	26195	19997	27641	18051	18130	25095	23711	33089	22320	21489	21044	67441	25873	20015	65837	25690
O60437	40541	57128	161483	123750	147537	109849	113328	164513	63665	43048	144699	106632	188815	101546	52149	135136	52996	214153	191943	111057	77809	38362	102495	186532
P22314	301071	381689	402538	424572	275900	398971	505409	464999	421228	283053	446711	440648	374362	311982	349717	335819	395561	494478	515529	474875	535258	247424	468959	402526
Q9Y2W1	5553	10125	10534	11109	5499	10461	10838	10279	9696	3979	9486	9396	6441	6824	12702	10211	7028	9348	8054	17960	8909	8196	16011	9055
P19801	152843	207936	160441	243336	112405	234037	392615	296078	314971	204967	275040	387916	66394	78413	117460	107036	150036	84888	136154	99711	192609	80365	89924	140796
Q86XP3	34395	48869	48880	55733	37208	55910	63185	54091	52464	35699	54012	65937	72915	57922	78131	77329	68835	79881	108550	93375	102922	54988	91927	97981
Q96FV2	120681	168956	160194	170714	107609	161984	210780	171979	179526	134757	177858	210204	103505	111723	141599	153709	102926	140914	123105	123592	137729	101506	115980	117256
Q7Z3U7	3402	6020	6028	4699	3703	4155	4054	4565	5407	3622	5072	3626	3683	3161	6312	4476	4759	4618	4598	7078	6220	5099	7602	5402
O14556	31595	57594	70848	112289	41186	80170	73877	100740	13763	45371	113485	78689	122088	51170	120019	66116	85752	136228	96901	121534	101636	90186	126246	108717
Q9NX24	16264	25776	31326	32174	13733	33025	34154	40952	25066	17828	42055	30147	18681	21043	46580	21637	21655	30161	28761	54130	27905	31553	47287	34079
P62424	100246	127913	106067	120196	69530	100831	102761	151520	96426	71320	140583	106030	119376	98017	253825	108924	129801	162137	97965	233848	146089	183671	207487	95514
Q03164	29806	44918	36755	59766	19938	46330	54765	63009	30427	20006	46973	55105	37685	21705	75644	11934	42240	54451	44645	66472	57796	52718	53740	24132
O75822	21878	34755	42032	39537	26987	34495	39169	47058	39348	27759	44958	38735	28981	38148	64457	49529	38739	46056	52875	80599	57799	42593	80584	59521
A6NCI4	14254	18403	14763	25074	11432	19770	19543	62578	14036	10986	59230	17400	13969	16600	19748	26504	10344	19637	17731	50279	15667	13266	43856	18973
A2VDF0	5067	8839	7842	7751	4393	6919	12448	10513	13810	8489	10290	12098	5294	3336	5205	3339	2595	8204	3010	6216	3267	2948	5408	2677
P05543	51477	58093	64252	74133	51332	61476	82531	98957	63936	50062	80181	58760	95741	80130	132032	110236	86489	114749	118873	228568	100982	107410	223513	137331
P16885	92626	111862	154441	152481	117843	125626	155134	170276	154248	107692	147551	129416	124021	79187	229428	117936	95378	124751	146885	160147	126662	165168	149327	189850
P02766	479814	642946	398909	1167812	277455	1048777	923600	363132	788377	543054	366162	870441	458446	644696	528218	810782	409381	604219	806242	208423	579946	398021	221259	847804
Q9H5V8	31080	38616	40109	51449	27511	46801	44891	52080	43425	33196	45446	40383	30048	24022	41761	31795	26978	37531	35787	56956	32892	28807	57610	41255
O14957	89287	129133	102085	116937	65572	108177	94431	98193	76064	44381	97288	91175	12950	15344	53609	21216	18167	18724	16821	30431	31327	35408	29597	19148
Q16363	154977	202447	233936	187429	174146	163334	204025	300970	196158	143666	272720	179320	172372	317872	509096	435431	196816	265398	141998	1059359	250997	393597	947719	342824
P15848	23983	31844	42763	36323	32700	30651	34528	33685	93680	67171	28514	34879	16810	14796	44900	13805	31834	16642	31714	35517	35972	31726	28395	36398
P51858	948149	955711	448883	888657	318837	808406	1388474	987883	594512	450543	904019	1008820	969449	1563797	567461	1727681	1325802	1037899	1342858	693422	1319650	398526	634472	1585784
Q9Y2B0	44910	61291	73735	58999	50986	53361	68191	71080	66553	42645	67496	65320	42513	58555	105415	86136	65963	73356	56852	211404	86642	72703	200314	70653
P01011	399223	559225	814151	474831	590229	422601	436361	2055677	342029	263456	2024481	420432	1364871	366158	656619	455762	322744	1846212	695366	1041816	435672	496098	943322	735220
O60825	19683	26625	40810	41476	27648	41069	39037	42813	32318	15674	44781	34868	26453	20672	31991	31021	17248	31672	34994	37518	22750	22981	37341	36312
P52306	22347	32890	39596	41597	29408	38776	50259	52366	34584	22754	41736	47341	30955	50784	56764	66222	43985	46373	53454	83247	41011	40360	55731	62137
Q9H4M9	89377	142818	145883	156558	68144	140908	120275	154778	167785	98098	136476	143120	53605	95847	95431	108567	74584	42548	73872	149741	97118	67943	133900	84364
Q9NS69	27853	39120	29565	34176	20748	32206	38316	34283	34283	23675	32313	34778	32976	27508	42768	44922	28530	41255	42263	62801	40177	31500	42612	53994
P20700	101783	282893	202077	177358	103707	267532	138529	152815	223469	90564	241166	208381	89264	124450	173450	165745	129928	112646	108590	207611	143139	121779	190972	143555
P02489	178731	190883	339148	424849	263981	402749	280367	412190	270592	90712	407515	266972	57345	37051	96378	35740	66358	74108	57461	118793	83358	62917	112075	43157
P18031	41452	56598	70388	66388	46173	67315	69924	66285	55353	38773	64832	62713	35479	36042	81413	54915	33380	51301	55100	91315	47928	62300	81405	55932
P30153	140273	194129	231814	220881	155348	193351	241833	245921	182062	133063	202419	206480	151950	168061	212014	214756	153006	218738	195605	275085	215691	162925	225301	228579
P10606	779371	1009236	705672	990937	501184	944551	695537	1103657	1042767	751886	1083210	724045	134494	164053	287769	167517	159572	188145	124123	247969	197793	205286	245299	124295
P50440	733991	999854	1295503	1962295	942627	1861915	1702705	763947	2055855	1516226	733113	1590823	229226	189338	252823	241482	249537	299998	200779	221861	141162	146570	189033	212396
P35749	96113	125711	133104	137178	81599	126128	155546	139132	121541	89352	140600	129457	107906	90662	310638	115511	97116	168094	151490	117864	149012	217203	115351	127494
P35754	343755	457479	521197	590949	398993	573920	614629	558108	559668	415043	539482	620604	368795	404083	254832	481442	520233	467666	508757	589922	631820	189273	551688	546401
P32455	220340	283771	259334	238274	199151	225421	318619	269952	231644	117760	247819	322849	304978	313131	230492	373647	327805	376237	275534	375964	385653	165068	332204	274946
Q9UHE5	130764	172246	129103	105512	93262	106637	126966	113015	163769	114790	111294	128678	62811	61445	99466	80512	55742	81827	62691	112917	70676	78687	127012	67591
Q14166	75596	100009	107621	112924	75239	103411	103066	116013	109563	95580	117882	125654	132918	106496	180232	99203	132866	168990	117195	220573	164345	130112	207654	106413
O00233	51256	68041	80657	77184	53721	71242	111517	89926	93406	67803	84986	83131	52039	60356	91464	93175	59155	76892	74241	94854	80199	60415	86555	82678
Q9Y4W6	84314	112837	114017	118423	77786	119014	103215	115986	129739	90886	111388	101358	56915	57391	115533	70599	74444	76766	82492	100476	89443	84677	93289	80584
P62306	4030	6509	5136	3752	3211	2798	7988	4528	6244	3662	4965	7945	2362	6606	6622	9967	3652	3599	3523	2656	5663	3876	2657	2893
P00439	157206	177519	224367	280660	165822	252189	322130	257458	265475	186970	251881	301945	121216	108832	227611	143963	92672	178027	97565	182671	108102	160388	198203	83629
Q9UNN8	9927	12101	9862	11394	7910	9682	23275	14320	8558	7135	13081	11886	30854	15953	24200	51574	12887	46640	48962	68680	20763	19101	57271	88140
O15083	53277	71295	83599	76773	53159	77156	85895	93938	78336	50420	89704	71348	51563	56123	152326	72512	46406	71646	56667	90131	64473	114988	89325	58915
P37235	22205	30384	32685	36215	21869	31449	35990	35356	31211	23260	33755	30576	34587	39673	67638	52951	51689	59655	49589	61531	72636	37680	64765	55861
P05091	1313221	1365595	1176873	1831965	814649	1716327	1674735	966201	1338965	1005329	1138681	1704306	794654	924021	764561	1057756	733848	778221	932390	491877	851676	583317	516963	955862
Q0VAM2	38814	49612	39421	29303	30892	31413	55068	21938	51715	38242	39565	52047	20068	30842	95573	41835	38935	25877	46358	10951	48877	68574	81886	42476
O43615	86116	97856	99205	114128	86438	101337	99774	106165	105308	82957	97581	99593	47957	58209	105848	71315	55077	68799	89739	123266	74513	74368	104153	86354
P13073	502523	639452	500964	664228	371680	612672	473607	567009	601571	469926	553884	428798	226126	179755	264166	208666	259823	288996	246773	296203	305698	195205	264159	229195
P67936	320123	431144	423719	334341	306573	309829	539687	444818	372724	274649	431219	496448	334126	284304	694873	346261	181151	493391	558245	564483	276265	492214	500365	471055
Q86TX2	22900	32853	43413	52709	25631	48025	39984	43909	51829	32546	45046	37692	22652	20129	41575	28051	24471	25570	31613	46930	33949	22829	57405	34500
P06727	202143	307559	271216	334113	185318	308474	369541	156093	391409	277058	145230	348462	265365	157921	247643	147263	207747	392458	305434	150064	316164	175004	134978	326746
P51452	65374	87352	124344	110054	80381	99561	105724	120656	103270	73454	125912	98268	81326	73136	112430	95230	92210	128368	94864	148758	131643	80194	133026	102303
P63000	34348	50536	41975	35829	30812	31694	42576	35383	43005	31730	36769	38932	28860	57910	56606	84275	40744	41476	38774	70637	47439	50890	66414	41671
P16452	28127	117091	94310	77528	31183	92380	128631	71941	84029	27503	118582	111808	75304	182657	231797	275964	169217	349952	154138	125556	405083	58340	140405	177410
O00410	55771	64402	99067	108551	62812	85251	69171	103886	92700	51012	91959	65019	37834	35283	81168	35146	64022	64277	39520	113799	62807	56224	99082	46186
Q9UPZ6	15114	21125	31513	42533	25099	41002	25875	56871	23429	13384	51744	25161	10331	8086	24383	11589	12458	17975	18282	28100	14683	18178	25563	18110
P62826	339235	449985	503103	498532	354174	442520	523664	495172	440223	340321	472494	501127	559053	629252	1112101	822280	554235	746012	681028	898214	700009	799346	842429	698940
P20711	466483	620566	556854	619122	408449	609980	718768	373408	663757	389196	363100	649773	189442	189009	305124	190550	274751	253074	154665	283233	322449	200503	272138	163713
B7Z1M9	22094	30794	28956	72820	19810	68493	32230	42765	35771	27268	45699	31978	31120	44674	62056	49397	31595	36987	26800	45242	38562	50720	40922	27589
Q1EHB4	24349	29946	55220	43267	32154	38609	37063	56817	39925	26127	56094	34824	21871	21175	33573	25906	22156	26535	26942	36953	29962	23489	31945	26944
P18085	46863	71613	90850	74337	62024	77692	78319	104451	75056	51375	102642	72819	61756	61922	141347	80738	59836	76165	74815	175530	79388	105460	172635	82579
P53634	294778	394413	431832	401830	308508	380398	343607	183750	556305	408082	176490	321005	120129	114256	486791	132145	104549	141419	148687	305622	134319	355512	277737	158616
Q9BU61	40003	64809	62950	71905	46626	65143	75470	86274	67044	42734	81372	67066	52066	34582	84410	49160	52507	81124	58207	102260	75324	58653	91353	70682
Q8WZ55	56951	75732	75660	77481	48052	70951	72206	78240	69535	46658	73311	70768	47364	47408	94784	60214	51835	62199	65422	99460	67321	71152	95378	68248
Q13683	142841	174967	165725	198223	115256	196149	170626	187702	185952	81131	183477	160558	91804	137503	233593	182247	114374	140996	183343	252913	164031	148576	270664	170864
Q99541	125512	160180	157891	177325	110562	158568	177778	150094	167575	128635	139374	162684	320701	456802	291357	581286	554768	431021	477350	255247	715506	214020	234254	539071
Q86XE5	301328	393448	284811	403240	195440	379607	365134	196617	432436	302550	173953	329738	33718	44999	58288	62397	38225	49874	40009	54088	41758	46197	68310	40906
Q86WA6	166665	224847	177573	302447	138504	290078	246740	178607	246953	177401	159228	238439	81771	72114	131115	101049	88011	95346	95131	156484	110900	98414	135549	117623
P21796	376765	521461	496703	608149	367670	573121	482763	529822	574732	442372	522042	450579	304979	270989	682972	376380	340798	406012	596914	963496	471843	498576	902502	621712
Q96I15	26748	37165	34597	42674	25294	40306	32745	27368	39553	26864	29225	31753	17851	17567	24415	27545	36917	37558	20470	22391	42902	16210	22803	17512
Q15075	114536	124079	137813	129745	90123	140728	91693	113521	149384	93370	123001	87820	71486	57304	120247	57605	87120	111213	76199	145371	118365	83947	151232	69662
P50454	100090	127695	195991	139306	148189	127488	148763	147147	138536	95454	157235	140441	187825	210138	408915	274913	128048	267506	308961	564135	177101	273343	510429	308473
O14744	118501	173527	177106	252130	123995	211016	170867	173539	176490	30603	182207	201644	222183	163376	162931	210291	26804	78528	228383	24340	34262	129228	99741	265745
Q92599	27919	41815	49836	44709	28880	40044	46357	50978	42692	26374	48037	46286	44469	54615	75118	58986	55483	64319	68101	100027	72235	59924	97695	66842
Q2TB90	68797	79887	123884	88590	77461	85962	68149	131927	118571	77189	133283	38906	103925	90047	177579	122243	113476	141503	202647	128599	146848	111121	90327	207560
Q8N357	23029	25443	28416	29002	26372	23120	28571	43117	21359	20709	30340	22578	28898	34204	39993	43738	35688	25587	57081	70242	33795	44905	59803	58537
P32189	34679	43930	82942	96247	60925	94448	99184	86450	102830	69839	88555	87090	25451	27302	34123	35857	32376	29094	37891	44452	51957	26194	34292	42152
Q12765	45528	62699	58009	82963	45957	59542	68976	97214	59269	44158	70530	59026	57458	49818	78695	70479	45846	97237	67254	112013	66517	53732	94663	64431
Q9HBH1	53329	77467	88044	82717	63501	78524	81933	101818	86585	59896	102738	74188	76619	68476	123184	93018	74606	103605	88965	115713	103306	90947	151912	84654
Q8WWC4	118288	163938	142519	183287	93317	166350	136885	150848	165754	103770	149923	124613	40206	40452	59290	54961	50964	47110	54907	83933	62788	48802	85987	55336
Q13232	114219	130794	110265	127467	70483	129075	144576	152177	124821	78962	122025	135229	97688	119262	290722	163708	88936	127668	153274	221274	124750	218468	215672	214071
P43304	77683	109196	107853	104971	67778	98311	105212	112635	93821	75543	107282	74823	84067	72741	93155	89258	79093	108827	100319	134036	97424	98418	147005	110635
Q92544	9155	12453	13757	11281	9289	12789	14209	13093	13124	8851	14068	12303	8943	12836	21601	16931	9472	10485	15266	18439	14458	13114	20509	14408
P30740	126968	161675	169433	134772	127443	119572	140189	171755	129281	100136	154561	142491	141499	204242	271968	189215	154830	169681	297324	244414	198628	205791	224364	315351
Q9NWH7	6104	10347	12081	14227	7785	12684	13485	11335	11109	6472	12342	11689	6502	16869	10946	35435	7595	10026	21281	16578	13358	6776	16021	22106
P00326	160816	236006	153498	108036	92551	92362	251356	132157	196965	112046	128201	221865	27129	16383	33609	21131	12262	41095	40910	24037	21095	22526	20049	68501
P28161	37038	51269	31784	54218	20148	47119	48147	23042	37042	20069	40612	47380	65429	61621	16135	114719	39254	129884	81717	24447	71945	9089	18576	82617
P62633	22260	34804	47933	50879	35396	49975	55074	59074	48028	35262	51487	53464	30287	26095	70243	33546	30571	43036	42266	72552	42381	46375	56127	44148
P16284	42441	55244	63139	63109	43090	55495	60943	62339	56619	40759	58681	56799	82571	62919	78011	94340	63202	131005	71531	96365	101109	55550	85468	85828
O00584	94171	136613	134902	169227	97375	169168	186388	129783	202546	162389	74622	169398	100473	73384	501502	98453	65693	128943	193400	336728	86750	374141	311816	213137
Q9Y646	216722	285633	267522	258807	191595	236147	283834	112841	187236	125397	103735	251325	93389	96634	104408	107601	93846	101208	91704	102698	93152	92105	94679	104238
P13645	70436	100789	190543	494823	125225	467864	160686	295452	116821	68608	290905	150577	99431	209352	133571	169907	118492	134744	136172	292465	157594	93376	285861	138657
Q9H3R0	52518	79114	87994	121737	53196	113505	100173	99364	78083	48320	97456	92131	121125	100290	94744	123459	91979	184071	141642	52980	130773	58142	48811	148289
Q9BUF5	43701	58519	40327	28291	24271	27439	39625	32095	46126	26911	32881	38206	34793	54916	53967	88046	34161	59273	40268	55616	55672	31429	48794	42151
Q96HR9	32270	77892	121925	73836	33495	76531	60787	73582	84059	43430	96485	80944	25336	21055	89826	68709	34590	74041	45460	108814	76010	42008	144790	39888
Q9Y2H5	17426	23204	16373	17761	11883	18069	17255	16768	16730	11228	18629	18043	6755	6663	13179	8666	11263	10121	7241	11294	14677	8349	10823	7170
P62333	49638	71127	80906	80536	59122	76536	88054	92338	79588	55804	74345	82720	61654	60926	98727	88657	77864	94159	82963	106562	118191	68311	98675	93621
O95163	16790	18574	24169	27888	11204	23507	20527	25626	24537	15372	22702	17983	12484	16670	16911	15626	17604	17635	16016	27973	18383	12200	29794	19732
P26006	59864	82988	90747	101478	53766	86438	94336	91016	62521	43894	82870	88201	51675	64468	79205	85621	66230	70053	109933	90351	76680	59877	90293	126275
Q9NPE2	144195	241219	91804	147383	57042	132503	85457	166761	119287	76879	151700	90382	123442	419359	99882	190935	218114	198937	190794	122832	243523	70099	115059	277206
P23229	67518	88204	99179	98983	66486	97179	97199	104973	93942	52633	106876	99420	90996	91246	111627	116108	77934	121748	117819	106158	106104	71789	103543	111994
Q8WUW1	23196	33848	30799	29476	19627	28879	28146	34795	35798	22678	34990	31184	21752	23805	36205	31429	19637	30898	27829	37931	27126	24425	37022	28236
Q9H6R3	269660	326995	237740	342228	156344	346387	317586	295699	258963	171010	286806	323536	192097	283992	169346	327006	214212	285813	327215	129361	292694	113980	145509	308913
P30039	343080	455819	486586	623698	365474	568199	580615	515387	609227	480716	505907	539653	180293	183504	146336	202671	143192	222135	98390	162084	165242	112143	169732	101393
P53680	58314	85452	84596	113745	66428	73186	132189	111289	85763	49870	95151	124640	55865	55275	84863	71718	70064	81856	80157	129742	83473	70106	109182	59052
Q9BX97	20633	25839	38834	29320	19261	30236	33168	34604	36304	21837	33143	32132	39989	38276	27619	51144	41301	58025	39788	35211	53232	18324	33565	41338
O95340	12240	15052	19885	18897	13293	17648	18134	18879	20518	12895	19205	16744	18876	10369	24665	9437	16461	23050	15381	42348	20767	19797	41625	16681
Q15637	30371	41709	43148	42761	29137	34843	50596	45969	42114	35137	43851	45966	34147	45508	78288	57675	44137	47305	43571	80541	57081	57367	69937	46034
Q9NPL8	6514	10108	13344	13697	7189	12245	12923	13685	13619	7401	14455	12305	4843	5383	15443	8894	6132	7717	11943	17483	8286	8848	15429	12724
P49354	1406	1618	1466	1462	300	1334	1665	1818	1795	461	1455	1366	711	1445	1252	2094	1402	1755	1889	2518	1598	802	2191	2230
P27216	16595	34380	16403	12692	5760	12285	34977	15617	15386	7264	12120	30996	14849	22690	22661	23688	19066	38106	24947	20749	23971	11482	20635	28371
P46459	119045	158642	173976	172649	128276	155943	159633	176486	149619	107682	194861	153669	120522	96721	196436	124071	95957	156035	128643	258418	117643	153917	239787	139773
P02794	128056	174493	95049	204684	97747	178193	185874	220192	108524	85232	193420	189346	220582	213050	155386	172759	204482	267628	188278	197792	226705	141463	163043	171160
O43464	123013	157697	143945	160124	92283	148855	143079	144623	129426	103389	135441	147602	71887	71118	106956	87216	78993	114077	92826	150203	100623	76355	127675	100763
P53367	51993	74062	66202	60539	36909	54471	58670	63177	69606	42908	68003	61679	39973	45708	77715	48721	49067	68507	64551	87327	57022	44123	76469	57373
Q5T4S7	70449	83644	98603	83513	71803	75880	77179	99131	87434	58527	98085	75147	56900	59536	135113	69861	61349	77393	56930	173555	73822	97406	163970	62965
P25786	141350	186958	223416	249568	156068	214473	264345	199062	254947	202933	193977	222085	239162	216779	227391	294674	251945	317849	237583	279302	315782	161364	293499	273253
O60936	18084	24380	25848	22075	16734	23584	23270	23509	22259	16501	21724	21128	67299	53625	55195	84410	38939	93171	63372	123006	52508	39767	124280	60125
Q96HE7	64562	86611	103903	106482	69901	100294	102471	101870	97634	64007	99031	93183	104762	132910	149531	164700	118963	139245	173696	366243	159201	107049	339874	175523
Q6NZI2	228733	293869	240827	312623	221919	293020	339605	309103	301866	244204	298663	285765	571329	544444	341438	646403	294297	722892	430519	451228	391782	245417	435082	440420
Q9NVD7	32398	44487	52516	46674	31614	41385	50150	47110	41896	31470	48966	45836	40774	37937	55798	46890	38179	59238	45703	42782	49228	39225	40570	46626
P13611	85563	118713	208584	188599	139269	167774	165144	192917	130461	85269	185398	162689	148688	93320	1192666	105901	346089	190891	262503	256026	428569	820749	233833	239695
Q14697	259462	354239	382040	409372	286319	343982	401631	392279	376807	251214	386013	363010	264127	422417	491403	543112	375510	369972	352957	870024	484100	366006	809667	369703
P08294	107297	140211	112570	130383	77023	116121	189505	139635	77889	60552	79527	175734	57156	41140	92932	52238	34417	75004	63986	74824	43196	73585	55481	63484
P12111	270372	333724	392380	430468	279580	397213	599796	622456	317114	239300	593801	573785	339201	366078	754276	486566	522675	460235	703869	796580	619490	538737	729061	710918
P07437	566609	731508	859450	681954	596328	613704	783109	686807	703605	493026	639969	711637	813136	808372	1515668	1063593	1235540	1092390	891326	1625881	1503436	1192846	1452458	1004651
Q6FI81	32792	41614	49201	52309	39188	48033	50336	64934	45508	39268	59047	44998	34564	36261	85066	45100	42916	52753	49623	73421	50872	59598	57537	48914
Q86UT6	17024	23346	21550	17889	14499	16009	19391	18738	20846	13902	19574	17593	13462	9840	21126	15167	12434	19498	16142	22458	17600	12409	20479	17944
O94760	609666	777210	748002	819409	538616	723867	797471	548357	874551	603585	588100	745740	520854	387849	318586	562852	487631	616901	543596	290080	611770	244483	275884	566643
P52735	7054	10157	13062	13375	8771	12179	12246	12415	11615	6895	11817	11269	8680	6638	16527	9360	9407	11016	10009	18339	12518	10674	17661	10677
Q9H299	77363	109537	112340	94532	73423	85918	130842	141069	90912	65733	132126	122204	129155	158156	264717	206197	113728	175820	134787	652511	152001	181263	612472	138849
O14617	36086	46164	52546	51027	37588	52228	47168	58461	47165	33779	62000	48206	47554	42752	74990	51602	45158	64176	58038	70450	64776	51698	84710	53025
P50552	42933	58248	52060	45220	29754	39323	55047	47102	49903	33530	43976	57764	56017	60921	123062	80607	42459	84306	62404	117856	53039	68553	108725	72843
Q14141	3131	4476	4981	4613	2718	3859	4593	4168	4294	2722	3679	4617	3823	3651	7004	3272	4015	5214	4172	7958	5878	3781	7485	2714
P49589	18025	26679	31736	29874	20395	25816	29824	34854	26202	18014	34758	26477	56202	49407	50116	41407	40790	77184	56658	88350	59293	37217	86802	38767
O75368	209953	274121	249802	267152	169849	263700	291436	243039	279350	179016	239370	281010	257272	288935	331296	302937	226013	292674	285238	261193	270092	294970	258996	306558
Q8N3V7	18983	26786	36541	33603	27297	32193	32150	38973	31423	21800	36794	27659	21449	13433	26173	17777	17564	34049	42868	36295	25045	16728	32857	45377
P62330	70286	93860	86983	98999	66750	93498	102893	106646	99505	74267	105311	91844	74117	54095	154832	80652	71596	133714	89765	135538	140383	80966	101883	82753
P16444	241895	310016	429364	632831	278866	570636	374792	513326	307404	198948	539382	511144	180983	152255	249622	151745	201870	282750	134456	361568	159266	121330	358191	157573
Q7Z434	10544	14529	15590	18581	9794	17363	17408	23787	16954	11396	22796	15948	12788	10782	25240	15130	12818	18622	17550	25139	18503	16843	25182	19147
P30044	828768	999271	824540	892233	663122	865047	841375	767763	933804	757875	744251	849597	546177	547862	596312	704175	601519	704766	459075	715336	773949	498782	703298	494035
Q53GS9	2713	6232	5929	5573	1633	5688	4347	5127	5275	1140	5632	4697	4218	2562	11340	6061	3833	6555	7350	13702	7362	5081	13903	8520
P01621	130444	147463	219368	164472	166849	158645	192253	251171	122241	100890	219443	182222	209682	154213	154808	192442	161894	294924	368455	200022	211634	125427	174088	399225
Q13621	74736	100147	61407	79009	45362	69055	81821	91764	80593	54233	79859	69691	53081	41527	84857	60594	51016	66860	64842	87563	65008	56442	81538	81503
P12081	74112	93998	107906	102016	79376	96909	84859	103315	94979	71333	106233	90436	95051	76937	169358	93557	86968	127618	108621	196815	93938	127680	174987	144408
P31277	12123	16464	20851	24467	15308	23001	22641	20959	19579	14909	20914	20697	46991	24271	39905	30900	49142	56230	33834	30493	68558	20794	29228	28253
P58107	81526	172784	150739	141647	58497	130967	143125	158419	138146	57904	149912	129454	120378	158704	264163	221021	187650	181657	108630	390963	247139	164665	383381	339610
Q7Z2W9	19376	27498	26098	28664	16427	24979	25197	23714	25124	19117	20921	26867	11434	11314	24934	11388	13496	17761	15228	28832	16679	16686	28080	13612
P04075	398777	503731	511630	391195	380502	367155	387690	483843	420456	314825	487833	368963	847035	718732	3641100	910390	951849	1039449	1521384	1814367	1143000	2848600	1854313	1520151
P02743	109481	160702	125737	139247	81927	117554	210634	169886	111659	69867	156729	208149	87415	100113	88800	141351	113218	127512	532460	130551	141198	75922	121050	558003
Q9NQG5	53030	69204	75469	85232	51234	78211	83475	71319	75900	52933	70698	76076	54894	55791	85309	73021	67265	58677	36177	81093	85727	57389	66944	61283
Q5VW32	22190	33927	34967	35993	19289	30374	37002	36988	30350	17973	35516	34024	26058	26714	44167	37784	24109	52933	31333	49757	36963	27181	43879	31944
P13807	46066	67480	69860	72582	51134	66545	82836	80575	66396	46526	69768	70132	108789	71663	145562	92354	75934	154883	95820	141983	106221	96279	135863	111239
Q16540	11000	15297	15185	17784	8802	17939	15161	14025	16976	11305	13935	15718	6472	8031	11440	12878	7939	10554	12138	15788	11046	7206	16465	10754
P15170	15799	25409	35884	29101	20661	27203	28358	36315	31769	20351	34604	29095	23127	15384	68877	21516	21704	28773	35244	52918	31134	43314	46606	29768
Q93062	23698	26483	35343	29450	26065	26153	25004	24066	32370	21820	24685	22786	30830	41494	41211	45986	46494	28339	34336	43966	46561	30829	37872	41893
Q9Y6W5	33120	41536	36961	40863	26503	42062	44143	40405	45954	35826	43130	45493	33060	31989	50907	41921	26955	38845	29901	53840	36061	38514	48088	31259
Q12849	25704	26746	33075	34829	23237	34924	36186	41427	31437	21570	22521	38648	16133	19321	50099	26470	18213	23693	24417	33959	24345	35420	30923	24941
Q9UMY4	17124	25033	30337	30986	18773	28194	30474	32931	18327	11901	30199	26403	13866	21492	26262	25445	18855	23209	17507	23588	24574	15813	19696	14942
Q13315	34032	47227	54945	70561	36574	70628	48581	41655	57203	42669	38028	42956	107036	80898	94517	102994	128428	140540	68870	181766	211136	66639	166079	82184
P61353	58423	79888	80084	104538	54272	94094	88454	72689	90189	72466	71526	86181	25895	51633	56695	62828	41612	42041	56047	162407	54717	40390	140755	60800
P62277	69452	102825	127558	103365	98224	97113	118133	175354	133234	96813	160086	107603	116530	121766	264852	170607	128310	162262	140130	289438	168543	188513	272401	139447
Q9NWV4	6816	10347	11696	10712	7161	8958	11946	9751	10820	8056	9041	10965	9493	10795	15110	15553	12877	10829	13641	13645	16735	10231	13135	14526
Q02252	1236151	1642856	1890329	2560160	1346642	2387540	1738824	1131417	1912449	1387998	1132044	1729855	178721	185308	189563	330265	261208	254927	243871	135032	362478	103946	113150	256340
Q96H20	14308	20922	28247	27967	9728	27103	24380	37559	23082	14497	38097	21524	14543	14556	30067	16990	16993	23633	24954	29523	29902	23482	25783	30865
P00568	148297	195176	163031	172557	122607	174346	206075	200852	173856	115405	191017	189521	137508	147544	120597	194717	128636	194607	169286	132830	168890	81718	128440	167499
Q13242	52336	71180	76306	96079	52660	75461	70837	69856	70567	48485	75125	64837	51686	52941	118421	63635	55264	61969	68236	110971	69361	87441	107934	80949
P62191	66867	66500	114336	87031	71349	79104	69708	170353	85016	59183	170103	62720	124232	54378	122878	71037	65284	145130	78324	153211	73812	86146	131815	93437
P45974	84625	120772	138781	118472	87150	109530	138941	135398	134947	91165	131127	130411	145604	130919	208269	175829	145531	183337	192816	348319	187574	150941	329842	202578
Q9BZK7	3275	7110	6821	7570	3607	6699	8827	7492	6980	3429	7510	5281	5581	7930	24430	10265	9111	11238	8224	14712	12351	15928	13410	8504
Q86Y39	132261	170337	166650	199653	115423	179112	136483	163211	155035	103747	155389	132628	50553	49466	101830	59936	55005	62205	69988	90370	67084	72155	84774	74324
P84098	59392	90353	137423	125829	70839	112773	97177	127959	115492	65654	119864	86500	63498	84460	257075	105696	97778	132417	111794	237516	112815	183898	214673	130188
Q9BYT8	37952	54333	71826	79529	44812	82891	63846	73554	66359	42507	73216	66303	43531	41639	76662	57557	48640	69542	71394	89276	66911	52621	79652	76233
P14317	34534	48413	49020	44145	34361	39593	47903	71987	43548	32461	74699	48260	54758	56965	87981	88061	41253	69654	58313	103655	58032	76563	90169	56359
O00476	19064	23646	35138	34965	25991	29559	39748	28311	39666	29940	33070	32410	7638	8092	21795	10007	8779	10355	11226	15663	9672	16151	13789	13733
O15067	47814	77255	72364	69448	56591	62372	81229	72213	66498	44120	72195	74399	51428	52561	80628	194459	53180	67623	61674	70984	71356	60257	66525	67607
P62318	89411	122109	110178	111727	67336	81685	106390	78537	94182	59458	80805	97157	65796	115797	163427	137513	89407	121801	88015	140085	106475	110182	140374	81588
Q9UMS4	107944	132928	129967	138740	100722	130293	154382	149894	117843	85685	147299	136490	102521	122075	210602	147268	119005	134955	154880	208766	165675	139143	191322	162481
P25815	780	1021	1488	950	921	660	1200	1300	650	440	952	1091	2315	840	7170	1144	1374	3437	1111	2832	2473	4292	2032	1101
Q9H8Y8	23181	36181	37835	43529	31030	37448	43656	45445	43049	26755	39631	36447	26047	36497	96235	51016	39083	47142	54011	114349	54796	60084	101060	65918
Q5ST30	6697	8701	10881	11212	8381	10569	8537	6448	8008	6790	7734	6757	5711	6481	13952	6663	5164	7337	5774	11150	5175	9626	10920	7252
Q14554	73537	109865	114309	123176	69936	109237	145539	127961	113304	70874	119321	141086	94308	65665	185693	116663	90171	128024	107707	227383	124295	140434	256739	134003
Q9UHB6	110795	145284	177422	198419	118061	171661	174320	194049	152081	98842	187474	169751	142461	132865	165623	147160	144789	214151	171390	194334	173267	107148	189534	177501
Q15019	125355	173541	158798	134888	119249	128673	159142	119272	152907	117982	124959	152387	177842	214607	203019	273925	183126	250271	260297	216807	251403	130758	197742	277236
Q63HM1	16789	21666	11592	15955	7531	14543	19331	8177	17404	11535	8041	17303	4048	4052	3696	5592	2859	5380	4028	4812	3894	2941	5242	4172
P18428	40748	47547	79729	51082	50447	47835	61728	96240	47308	36731	96351	54415	32112	54776	56234	54409	50725	70954	62952	88090	60086	41583	79204	66186
P35270	104889	162499	198421	190842	140955	180165	175962	192693	204280	120640	192094	164249	129293	90548	197967	77950	147321	195355	189542	248741	192067	137071	230454	205713
O96008	33327	49647	50791	39610	26915	40490	44183	48752	44354	32331	53484	49908	34090	41617	53515	805864	35400	60400	54634	49955	43333	32513	51911	51760
Q9BYD1	104175	141556	121708	145175	83794	139659	128668	145852	127636	84298	149617	134326	94541	119800	157741	151756	102995	148809	150952	174541	146178	109286	155024	145319
P07858	248590	313350	309032	199727	222727	223699	212133	176101	367000	270731	206259	182890	86009	80200	235954	112144	83514	107536	85424	218554	103418	177272	206526	89619
P80217	29735	36999	41419	43641	32510	40370	37958	55358	40511	30641	54788	40664	37763	36880	79341	43750	37401	48203	42453	130216	44842	53943	110115	46351
P52565	177469	233054	262333	270477	181432	253562	285917	279834	247638	167482	263761	255117	290482	263556	253692	372052	253920	378741	323024	305011	322915	197805	287569	358025
Q01081	76630	87726	99752	98895	82461	69308	77464	102415	88916	68653	86798	71217	72347	61460	180338	87492	89554	100795	76509	156534	100255	125021	137617	86928
P21281	216864	273193	433989	449715	274632	403820	432834	531273	449438	256210	515133	389469	160103	178140	252406	213090	178748	228570	150602	212219	221024	154257	191436	154703
P28331	371976	492324	395131	495337	278241	473505	366394	422535	425731	296190	393690	358937	71573	90776	214962	114342	93032	109686	76585	177053	124387	168346	157250	88069
Q9BZF1	26593	29857	29755	29836	20735	26291	30814	30083	33257	24443	25541	27771	22102	24463	34248	31341	20674	31118	26299	24445	27795	22462	22509	28803
Q9Y696	422582	560080	477226	544911	333035	505694	619249	357259	524091	361426	342631	592773	215770	191645	636351	233012	259024	292682	203466	159220	352382	440751	146133	203229
P35998	112670	145263	175937	180861	129479	160019	162149	191141	141642	115082	116977	156441	160443	145281	205002	147074	134157	131521	126519	252808	160035	168931	204750	154970
O75970	73052	105113	56665	150795	40815	116402	211158	106770	61833	42606	85454	139249	118091	280272	68108	291723	121397	171023	413895	126633	181107	50036	106682	543592
P47897	73955	98789	117563	104488	81999	94802	99152	110122	101899	65394	99830	94688	125925	105832	106305	84836	93820	167710	103892	171278	129286	129170	180916	92793
Q96GD0	4664	5440	7483	7830	4597	7380	8758	6535	7561	3684	6513	8602	5497	6221	11089	8610	8065	7992	5448	12413	11359	5626	8814	5773
O75165	12615	16714	20783	19497	13546	19710	19115	22596	20911	13298	22465	19169	8288	8488	18238	9848	8959	10906	10807	25461	11638	12359	22856	10423
P08519	7687	11943	22140	13113	11369	12645	16401	13750	11083	6663	14581	15214	15677	11210	17524	14903	12886	28217	14236	19662	22620	7044	21686	16398
Q99766	48301	55373	50913	58638	38329	55582	52447	57981	55574	41700	55189	46790	33934	32828	75064	38399	32655	40549	45093	52976	46565	57132	54643	48896
P11182	306563	318829	354617	433367	245477	397127	319163	397221	398032	261638	382620	259797	155255	73272	192439	77572	121836	191163	147790	194487	185610	147168	172084	140953
P52434	2794	3983	4387	3927	2461	3510	4213	5906	3967	731	5954	4497	3779	3628	11800	3332	3756	6191	5184	13371	4979	7133	11481	5370
P07237	196037	246691	387551	401580	229703	359960	383263	495141	351424	291670	457184	342256	416592	877946	1574238	1113419	735588	548978	678615	4377040	932074	1119207	4149220	709698
P62269	95640	119520	163561	117944	113248	108443	131384	203144	127650	95449	196472	126125	158114	169661	415280	208079	165349	205116	191667	457144	208025	300789	425882	208323
P61106	146004	204157	172465	246277	130771	216856	216108	223158	216312	129178	220592	176680	135916	215600	192729	163909	146761	176477	152059	221612	196773	120506	199511	163447
P27708	28302	59920	44767	44448	27191	40981	57318	41818	33281	23276	40423	46806	40833	77168	132083	161144	46576	88172	71547	150090	91468	82142	144899	84586
Q9H6Q4	16622	20986	21973	23755	17977	24037	21890	22022	25195	16712	19943	22139	14040	14971	26493	20448	68497	19702	19289	26591	21263	18877	28241	15839
Q9H4B4	12384	17237	21132	15886	13648	13183	17844	18827	18485	11940	19037	15189	12087	11757	20748	17676	11747	19754	12188	23356	16934	13583	22223	13774
P37198	25950	40362	39630	40675	22115	38279	38417	38531	36987	21121	35857	20452	26017	27243	69839	31546	27801	37371	44424	70988	40977	45764	69040	47931
P50213	86586	139343	145058	167998	82717	156166	137484	190508	133066	87238	166636	115972	47267	62188	83751	73400	62121	80880	91380	124593	79756	64806	114177	102879
Q9UBI1	29280	40852	40976	56243	26885	37234	40855	53209	45999	30623	45178	38104	25262	22985	34105	27091	23069	31686	32835	36779	31782	24916	35485	33940
Q86Y82	36724	64699	81708	98426	52703	55520	74097	92248	54116	35952	68833	52934	40889	23355	61830	36984	32958	81957	61146	100587	49779	34026	94657	57017
Q9Y3Z3	99012	140025	159848	153143	97337	127203	164139	204328	130344	85698	189225	138290	124702	154868	252171	145751	127053	173556	165629	386841	176365	167311	334713	179032
Q9UBQ0	70124	91719	110190	134568	75377	122399	124930	143815	125803	69805	120678	130866	65044	94948	92438	126840	77960	93030	117694	117340	103769	61880	104205	115888
Q03135	35430	49221	61183	58632	31616	51268	55564	59439	54520	30050	63437	49126	153197	85744	59291	122811	68842	207588	93474	69394	108124	43110	68018	88955
P01009	1546403	2006902	2923500	2282330	2264270	2127402	2268971	5831140	2407620	1837695	5794590	2132499	4055890	1606908	1623225	2040291	1740432	4919640	2328767	3447560	2150217	1236907	3285460	2461648
Q9Y3E0	9072	11821	12494	13520	8284	13414	12172	13071	12312	8414	12597	10720	8069	8213	19414	11155	8789	10826	14284	37369	12977	13558	36284	16937
Q9BXJ7	90834	161222	216421	127436	120252	129720	81489	131746	162386	128166	146477	122601	57645	49023	77688	71962	56423	91312	56309	103433	67712	60291	89984	64009
Q8N655	17218	24710	31401	26307	20876	21946	29340	49941	23871	11839	44759	24618	26953	21799	33239	30542	20429	37252	36684	29366	30399	22386	28086	40932
P12830	58165	74679	74587	92827	54147	88447	91108	75547	83418	58322	75113	92096	45321	48748	73025	60599	51479	60511	57722	67775	58372	53235	58953	61073
O43169	22851	32768	35119	35668	22773	32554	27631	46452	36327	21835	43003	25953	26599	16332	40165	24248	20136	38230	33830	50019	30088	24521	46660	33139
P07195	2759500	3292010	2677730	3530170	2041552	2841020	3476010	3708010	2919950	2033735	3608710	3675450	1729216	2145031	2182201	2020320	1863379	2284732	2349433	2086696	2258437	1510484	2026476	2170307
P12814	117925	170095	188710	147334	122658	129324	239755	182942	141561	82932	170428	225883	162191	129590	396026	176474	130777	234889	232194	213068	179123	278096	198309	236603
Q05707	236119	391266	389659	360333	206319	407696	484296	528082	208933	128899	541182	474067	153071	118345	258957	397305	281220	243776	389866	436110	492499	189302	459718	446271
O60673	41491	51061	62954	65635	48610	57383	70538	84040	61470	44976	73363	66860	78209	64004	122568	80312	51875	101810	124192	189521	67025	91297	166249	130614
P22307	154734	251852	263624	289092	154259	275934	378584	322943	314435	227897	309441	345675	76101	108609	205255	101341	100672	110769	107552	205137	125533	150051	191095	110562
Q04637	81161	96686	134908	126983	90120	115203	136806	141766	122454	89408	127270	123243	66901	70294	181909	95117	73574	90607	82454	209099	87592	132481	184835	89978
Q9BTV4	47876	56916	70499	84417	50883	70497	61629	69165	63982	43059	67548	59322	48618	54449	81741	69830	44827	61530	59259	174326	63335	57398	149240	58466
P09622	301787	386394	384483	510322	233305	390861	256862	598444	327756	220826	358443	334792	97267	104975	182288	371091	118092	257099	129405	307182	197312	132840	263881	347744
P48047	903110	1172629	795064	1126635	576929	1055502	813828	980773	916352	651694	953940	766382	281843	300473	431012	399311	362813	372655	250786	415024	478469	314898	392753	261365
Q1KMD3	85886	131619	123111	133622	58062	117290	126442	153357	140150	66261	148543	137618	62919	97219	117658	129745	89940	101541	100395	118617	105997	69552	131764	126175
Q9H0W9	778638	972360	1040385	897588	793593	812394	1046735	854789	994943	740423	871774	972249	359664	270349	335509	332547	411822	429709	164775	94509	531803	253836	91781	165044
Q14204	213884	280488	263492	306480	193501	279599	270634	281381	278310	204979	277679	226973	124134	149042	262705	179457	143733	163064	220432	413858	185591	180783	404844	221622
Q02338	176969	237954	100652	144536	74807	134818	131877	148253	126559	86179	145670	85385	36679	25101	47159	42387	37824	44232	59001	63028	39400	41478	40738	57147
Q16134	120559	168305	155932	167078	109443	156070	147988	152515	162117	100478	153869	143828	78370	67302	106034	90082	80263	101762	87442	112245	104327	85122	119457	79633
Q16774	25579	33669	40704	39244	26473	33161	42453	35540	47832	30906	36577	41268	27335	31756	50628	42749	27719	36911	41206	64082	37916	32465	61675	52416
Q5SNV9	7201	14108	11202	12931	6842	11418	13936	11791	15478	5533	12010	14084	10399	9997	13473	13434	9175	14461	11742	24362	15597	12413	25909	12940
Q15904	59378	150406	198215	295723	66556	263462	314080	309273	150904	67643	270122	272529	103922	141583	396946	339152	109471	371846	291011	518843	302370	108615	520258	295575
Q96IY4	32877	40633	54947	41799	33889	41065	47732	47521	35691	25792	47662	45936	41608	29005	43021	36056	44539	32159	47938	56418	47131	33160	55522	47633
Q01415	51764	67878	84694	74094	64236	72012	84311	67138	81515	56042	63000	76881	61622	44995	48362	55982	78029	62790	61141	54080	98538	34006	53850	60815
P25774	48269	66688	74625	86271	52334	83467	94175	81410	82116	57132	74046	93415	46859	54179	107374	65838	56379	60059	62886	101817	73451	72203	85074	67367
P36957	625717	858801	657191	860913	463341	809289	719526	663359	744212	562794	570861	659343	267664	304394	224779	310203	295748	351939	341617	201303	350518	166539	186374	339777
P78357	133770	199027	200391	291962	142921	260293	205147	210080	255146	183385	204214	195513	47196	55320	105421	73856	58493	66447	75830	141991	79324	74927	126232	84282
P15924	319707	434032	505278	613339	372851	545730	536661	599905	588012	447453	609149	494613	148700	142412	203063	193249	139738	200688	191959	300019	193170	134687	291056	192174
P68366	401585	526543	621319	563339	465441	528233	618283	428154	588288	432806	419988	568089	245354	270080	268815	336576	674551	306641	404581	473408	825270	206027	427975	411409
Q5HYA8	3615	19049	12846	20498	3487	18060	17271	21582	22492	13202	19356	21392	4295	15153	13800	19993	19703	21615	30461	17898	27434	9940	14891	32159
P51572	81124	101349	110536	130740	75023	88009	159623	159634	118685	79786	125188	133760	69871	170504	111270	169459	140439	90820	188860	220531	156146	76217	207262	256196
O00401	5057	7046	9806	8631	5744	8337	7784	9478	8591	4934	9869	7859	4668	4074	10483	6750	3859	7335	8542	11513	6610	5938	10040	8997
O60610	13519	17510	20667	25562	13961	22020	23733	19999	20187	13984	19610	19883	22411	17427	22235	22105	17976	26353	21831	28358	28850	14619	26253	22796
Q9H9B4	133196	177139	242399	296881	181810	269470	239501	217852	232490	173298	208553	223676	117906	126432	190679	160358	133617	151327	162868	194923	185197	144838	183566	160759
Q13356	10731	22658	18417	14931	10950	14220	17253	14647	30200	15048	15186	18725	9824	8142	19328	11543	10623	13395	13346	13225	14356	10358	12624	13886
P07814	84198	102412	113946	158396	68302	99181	105707	184015	84048	55006	112389	90720	117511	109830	260215	120783	139505	150155	127238	333221	132782	197237	213376	176343
P04114	246203	343666	266450	415340	193953	399609	433659	333193	314685	221337	290059	373675	99641	139554	143903	167013	129439	146066	281007	205444	168128	101425	153591	263453
Q16853	204188	322960	380134	344344	230793	387881	254705	355468	316071	199826	332241	292195	359522	155829	421914	285781	212320	447210	356668	319302	329074	281039	336647	297840
Q15417	80809	117030	108548	86175	81993	80176	117228	102505	96374	62955	87873	112491	88663	105076	131253	184163	97793	114946	134419	108432	128830	93073	99200	136442
P35637	83035	120186	91574	101678	64265	95346	102830	87101	109817	76457	87655	107435	103701	122484	172761	146147	136970	149032	105721	171619	162860	128354	161010	95606
Q14195	18093	26001	25853	33566	20233	30671	35915	32223	24880	15991	29562	32192	48569	26508	97077	38950	26366	69920	41503	83295	37533	56061	76031	46861
Q9Y3D2	62711	82151	106924	98750	66910	100693	81156	112690	106427	75433	98820	105907	70084	54598	129647	63856	75058	95765	69171	119825	85446	90814	107598	65929
Q96EP5	14993	18877	24674	18174	14264	17760	22074	21156	23373	12997	18507	19392	16081	17776	48780	24694	20368	23017	17786	41695	28456	30966	33608	20748
P29728	4908	5263	6626	10235	5048	8674	7823	7441	7221	6028	7547	6686	6325	5293	8497	5370	5468	6510	7791	19795	6652	6196	11317	9472
Q9UEW8	6254	10644	10659	12642	5175	10313	8426	10377	11602	5301	9412	8593	5959	4895	12684	10932	3443	9166	16276	41115	7395	7938	40006	14699
P06576	2460600	3009630	1921446	2843210	1489794	2620360	2276800	2525710	2759030	2192572	2436160	2106106	725959	936161	1046682	1213462	1047726	994857	994710	1260998	1322598	746936	1176271	1022051
O75935	68298	87557	88400	99091	65067	92220	89484	89255	96044	61783	89941	86825	82992	67273	111563	87426	72831	113577	74376	125850	94271	81353	112961	74052
O00170	43984	94952	114803	63324	46945	79768	63453	67512	98446	57863	78021	95776	53710	53624	77425	79840	61882	69438	39701	101009	80304	50953	88318	41309
O43765	14172	14365	28197	26846	16223	22476	17144	21575	22551	14367	23222	15312	16107	11090	36003	11036	13520	18410	14275	39311	16139	29146	37493	15293
Q99584	81461	109031	130461	111497	92222	102242	129314	149623	97334	77718	148027	107820	118383	151401	135600	201324	136368	161021	160463	265234	158054	100562	257003	160278
Q10471	43736	52936	63871	51137	45852	58351	49120	59831	57104	36552	60309	58155	51209	36158	71392	54545	41256	60524	61515	151914	56953	63236	143377	56938
P36551	8059	9292	9297	12490	9638	11316	12531	12654	10486	7204	12493	13090	10506	12242	36027	16264	9138	9313	17632	40489	13848	25477	36577	18778
Q9UDR5	61506	89863	74792	69233	47584	61921	62296	66290	62975	58378	59199	68799	66058	50122	84258	64867	48392	83952	67547	105625	61795	65250	107618	70600
Q9UNE7	95777	92251	91863	132227	107907	123736	149459	169442	103655	86431	196320	136596	46421	51990	101068	67313	54605	71310	71019	88303	65752	77760	81177	66309
P31431	12858	19428	21469	20984	11813	18713	21683	22313	22204	11503	19614	16216	29513	25306	44317	31504	36653	58099	23918	34628	54441	24931	34173	26570
Q8N1F7	34214	51121	53059	48824	33466	40745	38186	54431	46210	30036	57382	39747	44523	38435	84687	46803	46457	68131	50163	92496	59794	63372	97997	56002
Q96HS1	45999	57410	46491	46159	35292	43720	42931	43129	37088	35133	43276	39807	24576	28002	75173	28034	36484	31160	35269	47829	46405	61348	46804	12248
Q14651	90103	123074	139501	125895	70136	116286	144284	138379	134814	86528	143814	128398	73261	50238	130194	69636	64018	109556	66175	79904	92286	86725	78166	75693
P12532	62896	73157	100495	114463	72640	101391	164936	99741	93349	72631	99455	94856	48331	42946	75473	74655	47654	60207	73331	89005	64857	58756	82213	94617
O75955	62128	78589	91809	83447	54561	77811	61434	87912	78528	62339	92067	80862	77363	56961	147663	74901	49028	77074	74738	77672	62566	98312	63848	66521
Q9GZM7	270762	394473	424780	312173	270964	285097	407186	302138	324383	205019	284210	383500	123542	149138	250042	200999	96193	151078	124075	91576	146490	190352	86395	129059
Q9NUQ9	35487	43191	40041	56963	40220	50967	50354	60176	41585	33517	59005	46240	62178	52902	132889	45984	51803	70496	57331	110200	67718	97289	112172	55839
Q9HB71	35236	56753	73199	89437	46714	72890	75258	87333	74099	43021	69064	61729	51974	38936	110818	62510	41625	72786	50414	127314	55461	72935	109879	57450
P35580	253673	311137	343610	302523	189589	275661	326419	363305	260364	142392	357410	347003	84601	124720	214955	153271	104443	142728	173764	151751	140713	161987	142904	169235
Q9GZZ9	31897	38908	37640	47576	32830	47341	49148	46406	42274	29636	46116	47928	50665	49024	54104	71490	50680	64445	64203	107942	65195	36993	52498	43243
Q9Y6B6	17743	25747	24727	36366	14836	23657	42825	47339	22616	14986	25624	30196	20293	48640	40695	101965	29012	26200	45427	43124	39670	29078	31683	79787
Q9UJW2	255099	353720	663871	551525	458110	507702	655645	484408	581078	393270	438271	584170	107942	85671	156867	112969	95432	118836	136087	175116	122648	135993	143322	148073
P24752	1902794	2547030	2276690	2974530	1579105	2805870	2533460	1774205	2726010	1886588	1723917	2360672	447520	364370	360349	440373	687253	620102	296162	378646	868491	262453	335578	281323
Q8WZ42	58306	116911	115353	108943	54675	92095	98515	103116	109703	60922	92742	94046	276405	204715	239089	272921	330555	429747	116149	127916	450998	161891	111411	121279
Q9BRA2	168979	224886	261372	301494	183219	287528	284888	282758	349194	247979	269845	278738	120935	143200	219600	152659	190073	154791	165369	410315	224169	140217	403284	184339
O96007	8679	13262	13921	15835	8145	14300	15245	12150	14077	9459	11865	13217	10099	13302	17128	16299	10786	13999	14494	10596	15510	8994	11235	13639
Q9Y3B3	27822	45754	43240	48357	30705	44688	46465	57938	44393	26174	51474	41255	33850	43958	79500	81353	42865	45668	70148	77368	65733	60101	74858	83192
Q9HCJ6	29755	42736	54911	69364	36418	60650	58146	64994	57714	35355	53812	47634	24227	21677	41183	34462	31301	33372	35429	56438	48091	31937	55855	42077
Q96HC4	54571	73585	89015	83184	61916	70812	94890	92328	73100	59906	82029	83778	49298	62889	105818	107919	47986	75900	81218	86078	69504	81997	78480	84549
P01860	31889	47995	56933	76328	68268	64163	73827	188296	46501	32235	169827	81850	62561	64145	68100	89587	87145	85276	71159	159780	108429	45797	146556	134303
Q9ULZ3	37936	49417	28752	29727	24769	29486	60926	45382	52099	15871	45162	67519	66876	107358	150744	263308	88279	87267	121850	211369	169374	81038	188442	122991
P54136	65468	85866	118610	96247	67747	98866	76749	109747	95477	67660	106759	77847	64543	49531	175523	48068	76102	120767	80578	170335	85601	93288	164520	97634
P06753	263208	334307	395371	381340	275838	329404	380232	455812	454094	321586	436209	342263	352196	253847	446270	363559	315222	439917	345029	630570	399209	354017	588287	385312
Q8NF91	19325	25295	36127	33514	22641	28116	24316	40427	23153	18112	36058	24241	44464	18394	45488	18792	29774	67239	27990	42170	39775	34143	41321	28650
P54819	798313	1051515	1142079	1514797	791146	1413175	1321829	1085287	1278022	908571	1016795	1173237	373524	520936	851500	679656	521472	516355	617523	757013	743635	590682	690205	572273
Q9BV38	19431	29603	29318	29589	21029	25885	36339	27289	22933	14789	27270	31625	18559	24535	39241	22486	21496	35884	45176	29306	32218	28662	30046	55280
Q9UNH7	73374	150587	192461	178035	57312	173478	145444	150529	139060	75958	123457	139017	164304	115764	178228	195778	54096	272725	188257	139365	121515	75223	103552	217771
Q53SF7	57648	80397	55821	77460	47144	69082	70307	74160	82343	54519	73726	75797	42741	44842	78149	55535	42452	55216	51783	54863	53329	55473	54586	53501
P51659	228387	344216	312060	289707	200678	268576	222086	309576	360575	284462	311826	227345	115307	133910	306187	213519	156763	433622	104287	197605	183609	172534	236837	98423
P78527	679127	882738	633398	703476	461843	674870	582256	720732	520591	371502	699898	517965	380099	634240	478807	768595	802912	462859	889698	413580	1045670	384699	416831	896655
Q9HCH5	4568	6611	8861	7898	5178	8332	9068	14045	9644	5677	12201	7550	9213	22174	8113	27008	12928	13430	20628	8665	17389	5568	8390	21646
O95336	158325	217277	241382	235948	175955	220769	274562	239241	264261	181506	209160	253425	264190	209900	267847	282581	276347	358251	369406	293599	356457	190683	259877	393583
Q5JU85	3310	12915	13802	16610	14222	13367	18516	13270	14120	6886	16875	12028	2953	10655	35102	65274	9376	10845	48199	51065	31161	4900	23382	12163
P04264	175222	245343	391847	670930	285489	599157	362082	507076	222083	167492	476067	315268	180043	280790	184667	398705	181697	233940	299808	445891	218743	139972	405983	314133
Q9NP97	13413	24154	20440	28769	13006	25140	22883	23872	27381	17183	22623	21366	7987	18117	31462	33191	11132	27526	26988	37587	25354	18675	32358	30025
P15153	48503	55086	68189	61762	56271	58828	63099	76508	55504	45502	74841	55792	51691	47156	93503	58949	49028	63143	64382	111910	61348	68325	102505	69460
Q00796	229906	314795	258568	360318	186933	343839	373089	298307	358459	250604	265873	346662	77790	511029	145002	861438	84321	116985	259923	126282	121886	84866	120076	129132
Q92820	319537	428660	351846	305170	241049	280114	397181	252387	466874	300253	260350	337535	56257	44483	112156	56790	51536	69577	77513	102613	78890	65868	97712	86281
Q15274	227194	289971	433437	482254	334003	410383	521811	396506	341146	250713	384657	483205	132828	166910	353549	217540	181211	171863	185316	378051	213356	254382	347888	198290
Q8WVY7	11152	13298	17890	16727	11451	13290	17882	19115	12982	10056	16329	15115	12012	16710	23353	17137	13390	14896	17788	22083	16435	16548	21043	22056
P08238	237111	317816	494938	360330	363779	325590	357299	460722	378428	283561	420717	325579	364985	389157	1205931	507004	328599	474937	321771	1743601	412863	894858	1671191	362182
Q5TDH0	33136	46569	49270	50512	31963	45126	56343	49751	54694	35345	50615	52909	35016	34970	54196	47798	38730	39545	45139	58878	53116	36689	53931	49845
Q9UN36	82422	116503	97953	116512	51493	101579	86096	90170	90820	56018	92298	89084	83029	73919	94737	106845	75833	113493	93619	86958	100897	59818	89802	91766
P13797	112963	150930	149505	172024	119583	152708	151700	180344	153935	126582	173526	141827	62459	79661	171607	129142	88623	99335	136422	142183	109077	116716	134761	130516
O94886	8003	11530	10642	10959	7052	9551	10857	13241	9801	6710	12512	10182	5848	5899	14221	8206	5775	9431	8428	13376	8104	9837	12025	8717
Q5TEZ5	46223	80857	45732	50940	34282	55383	144308	97046	95390	74897	113170	144017	55474	141304	44809	181835	103082	54848	227699	80388	148079	37558	65976	240211
Q9HBJ8	9301	15740	16811	15645	8051	12715	10713	9610	12192	7866	10666	7909	5514	3652	7100	5525	3851	7968	9774	7417	6142	4408	5816	9360
Q9BR76	90310	86425	101937	91146	65911	87312	83997	103454	86772	66312	100275	86128	64716	80162	69169	116727	70281	87086	60747	111446	82589	45141	110416	63406
Q9UIQ6	22289	31849	33660	37658	23096	33884	40317	32330	35015	22765	31630	34439	14167	15074	26501	17942	16891	18010	19822	30925	23012	21045	25901	22071
Q86W92	34950	46871	51425	49087	33285	45399	52882	52780	39672	29422	46903	47765	50906	53705	59165	67382	50529	66454	59625	54722	65577	40496	49545	64985
P31930	352224	472837	401031	481945	279850	429294	344441	383159	315830	240392	362333	322413	116252	108913	247709	131440	116559	150702	122840	208216	149759	181655	191995	117554
A0AVI2	137083	176518	130375	153144	109481	126150	156404	154166	151759	111048	128765	90298	92492	53618	76820	49710	90417	125017	48545	58783	75781	60271	63017	27067
Q06323	199862	257214	289135	256855	207403	234132	276254	359331	317054	208295	351237	293653	391771	452807	427701	597640	454463	517292	448823	676349	563467	294758	623235	468384
Q9BVG4	84853	117662	115444	107004	77148	99427	108238	114600	115385	83896	99137	111796	126458	111074	123829	140301	119633	168307	154811	160242	160243	107869	157848	154695
P31939	144667	185748	184802	201032	130757	197294	216832	241395	171755	114283	247897	234907	259166	162270	297307	141413	243396	324058	276709	243200	305198	236586	238303	188861
Q969X5	105903	138959	149610	142923	120645	136240	143164	227316	127208	90103	226024	132418	162989	131472	250484	189388	146568	229851	344562	530462	202598	169248	471229	332667
P30041	919759	1203645	1227254	1156340	827866	1071065	1191940	1068870	1306546	975178	1026886	1207276	894117	801925	1059796	1060860	822132	1206384	869433	1117694	1055741	796397	1059118	894693
P50993	23319	38240	16590	29756	9930	29755	15956	31784	27172	15056	29787	14461	4434	3503	9860	5401	4495	10129	9385	9633	6283	5446	9617	14361
P11234	77899	90080	81828	91898	60049	81506	71437	95632	92335	61914	90490	57661	58434	54460	62092	40598	82588	75021	61970	138485	58184	54888	132513	76457
O75347	146102	188459	215672	238797	160325	229454	208397	227768	225132	162749	206035	204632	225930	214634	262929	284272	330104	296306	297504	453662	444314	186885	409369	319108
P63104	406751	515603	586878	489539	415135	448248	590024	557641	483575	364373	532294	574130	818150	789495	1327239	974532	559988	1033562	783629	1621159	727407	1022543	1550547	836171
Q14247	170863	229060	245752	250889	178878	235726	276447	246694	273561	200038	240632	245976	129177	138926	223488	179578	146025	174241	143998	214007	191452	148062	187715	150950
P82979	23056	38072	48129	36539	24018	34998	40682	42563	45028	26371	38896	41003	33453	39966	84723	70263	36274	46856	60927	79525	65840	56321	71651	50343
Q96LD4	2236	4440	4631	4353	1923	4501	4063	4018	4188	1724	4752	4874	2696	4631	4380	10284	2012	6493	9746	10166	4829	2023	10208	8365
Q99798	593712	848128	870028	1076710	599780	965005	967584	750161	943211	639769	710044	921832	206594	217011	410671	291916	359942	290792	210737	279420	464406	231435	268154	228382
P19338	230776	297005	284443	274925	198919	282508	311619	243489	292363	220177	236182	305221	319321	249093	624629	296970	453865	434254	335881	712336	393633	443405	628524	362351
P20290	20458	30322	32157	36091	22650	32639	38585	32046	37260	19631	31311	32652	22639	24678	40158	35222	27505	33139	34544	50394	35183	27075	47080	27261
P20618	184481	301645	314424	401730	227339	367668	364330	393522	272632	191820	404906	325212	303123	238483	318964	297087	310541	412371	390107	335324	372719	226272	321305	425171
Q6P179	17537	26755	58595	31187	16312	26272	27825	42225	20236	25821	32413	45020	22736	32404	37014	42967	14841	32793	27744	71585	20005	27419	73340	28002
Q92817	213343	284245	311631	333270	222174	310919	288976	256964	397129	266402	239584	205837	101739	96367	350738	84106	112304	145043	196678	268599	136009	243880	259251	236279
P57105	75706	92271	77338	85207	59861	79879	73411	102889	91322	62272	95813	78752	55704	71302	90631	86248	61389	75986	80880	98685	78328	62623	86994	81407
P48735	1042805	1470125	987283	1387478	666832	1311548	941564	1358500	1104840	762923	1313989	875184	209289	259141	383284	374856	238986	294005	269658	238896	378778	191598	233069	256944
O76094	60715	90471	68055	142485	64097	106891	106620	146513	91525	52481	116282	98527	81263	60940	111823	82708	68039	97356	84134	115081	96674	89004	109172	103541
P23297	55484	78177	83303	62886	47907	51908	64627	414913	60180	36729	384979	66756	27866	50961	83325	66871	19891	44011	126211	38870	29415	47123	36511	125763
P02671	198525	279878	306331	261078	219085	246993	441346	452688	290413	210147	416493	392718	298734	150144	150029	219581	353627	400978	292939	305843	470098	104087	293775	327419
P61158	161973	223149	168163	130263	172535	184472	304255	270915	219895	137944	263536	267682	219175	260855	221186	434974	242056	239550	344847	524656	312773	223044	343236	303920
P60953	89697	155011	152243	146822	86630	130120	128591	163758	157673	94097	159096	122131	81419	86871	172395	158186	110634	182327	170812	192442	180657	95826	169457	183482
P80365	45884	63460	56092	59365	37146	55178	52329	65058	62469	44683	64368	47000	30684	31558	50834	39595	30340	43808	40267	47838	37926	38596	40998	44375
P62861	96508	136163	154091	176072	103440	150337	136654	161809	131781	91045	149863	123003	136657	192368	160907	256533	163921	182464	207571	366641	220470	108637	338628	221044
P56199	47296	64333	77728	70755	52885	62601	96896	65950	66683	47497	66313	85925	67892	59362	91169	80210	71047	83804	74283	78823	86606	68994	72099	75175
O75436	77031	114157	140534	122710	96024	113470	119144	117399	120017	89736	121383	102756	81175	55514	171812	125601	81568	114334	95420	129173	99215	124973	186155	93433
Q96LB4	16313	25122	23163	27414	13969	24114	31321	32534	22046	14224	27057	35597	22179	20793	34310	29798	23881	33315	35206	36558	31711	22928	32338	37647
Q9GZT3	123492	190051	168511	201476	115455	185475	177698	163630	205499	139572	154028	157877	52149	93333	169369	86499	107818	128761	115617	155815	141053	125785	133340	124385
Q8NFV4	111979	146583	131443	166663	41378	153688	138584	178141	118144	78893	175440	132617	91530	97552	133009	111861	106231	111425	118999	167085	110545	93461	158724	125975
P37837	266007	373984	368138	361066	257298	354211	375572	313239	383687	281946	301137	356082	371822	328995	708183	421969	635596	508743	205701	358107	822083	485213	331307	235513
P17987	220537	272122	335506	225965	265251	215973	296763	404082	289303	242187	453405	282892	355895	222497	443220	287473	363927	400836	484304	566994	433238	326840	540852	468026
Q96C86	30623	45943	44111	56844	28849	44550	126860	54561	44180	30828	47177	55264	48941	61237	57540	119390	52650	64978	64656	66096	77272	40937	63988	98135
P35908	128533	167329	184331	435229	132057	341932	188484	311567	182031	126952	222198	149032	77673	116551	109663	155127	93010	101250	111072	223942	105919	75687	191666	120706
Q9Y2R5	32055	38226	28414	38688	21189	35002	21900	28322	39405	30552	27646	21335	11204	8154	24348	9337	10817	10723	10847	22504	13098	16599	24140	11273
Q96CG8	83849	112744	131026	136950	88706	128300	114523	123682	123829	85353	128227	115221	87822	76575	298202	98382	76679	120377	130460	216551	102027	206738	210640	126889
P62195	48293	58369	76684	69803	50717	64189	65064	75963	67726	48934	70809	60552	70192	64522	105374	69522	78528	89227	63247	130707	96589	56748	121595	70517
Q9Y6N5	92849	108378	170878	185122	117618	166438	168349	130849	146573	99366	124698	139469	87228	167514	110663	170497	143080	120165	125900	334364	178626	81817	305630	134203
O15372	42537	47227	54606	81555	54112	58354	75482	75046	54176	42798	56398	63872	47863	40293	71978	44848	48953	45550	51791	85626	48492	51128	69003	63842
Q9UHD8	73652	97154	112546	91978	87997	81391	104850	91827	104748	76958	95694	100736	135889	187947	172508	235435	176255	173191	224860	295178	212200	129128	284302	238638
P05452	17785	20619	24246	23454	17609	24980	25759	21352	19193	11627	20126	28784	16090	22340	28368	30886	12013	18503	26448	20436	18309	23025	21587	31397
P51884	586313	762929	485693	718718	385923	667025	838529	280922	640604	472800	290382	756946	942528	755105	833732	964395	297930	1127418	779873	323155	385724	630289	307310	852011
P13284	22074	30550	29834	26964	19649	28088	31568	29455	28718	19772	25927	27957	20148	22395	45375	32981	22178	27764	29106	41844	29475	35370	42002	32577
P42285	96662	143159	149158	174891	96935	150591	151209	128761	139738	93618	140510	150938	166370	141892	144561	158101	144165	237718	177509	91691	191360	103807	107608	92831
Q9BVK6	29166	39439	40100	40187	24737	35687	38608	43029	38102	25232	39274	38446	35221	54637	72941	78612	35949	46327	50429	73429	50383	45559	75943	53513
Q9H223	90996	125171	124841	147770	76970	120034	149414	131382	120355	85329	124100	132842	93983	134146	101829	164020	104149	134759	136880	127986	122338	65552	119405	149596
P51801	23772	40671	30760	43244	17736	36395	28153	30491	35852	17130	29318	28501	26707	28765	36398	42436	21436	42101	39695	61273	34329	32789	48577	44383
Q15907	69155	76966	128576	118415	86835	110842	108549	142438	100474	75854	116687	107642	78923	58733	103558	71557	65452	134669	89813	97621	95492	76559	99433	81750
Q01449	2586	3345	5080	8233	3250	6728	4538	6188	4669	2836	6586	5130	3217	2285	5040	2085	3270	3834	3366	6077	3526	4314	5670	3456
Q6P4A8	41269	54296	59991	64787	42040	55307	60478	63279	55115	46329	57989	56179	54721	46131	96613	57290	54688	66044	51640	103326	58141	68776	84902	64951
Q8N370	2728	4301	4375	4062	2073	3689	3643	4879	4496	2792	4738	4082	2437	3195	10102	5363	2962	4509	4112	6818	5161	4124	5296	4344
O95154	329234	430976	419755	476814	303283	432038	439111	371513	448835	346255	351490	421807	196120	138332	139986	174621	207362	201056	171773	147371	280173	106711	149326	178478
P0DJI8	143522	202690	558928	180639	376048	170788	165020	1413518	161798	136108	1321522	157715	368823	180871	263714	224337	195726	683193	177158	372980	238261	204566	349753	154060
P09234	15088	18334	19950	18275	5749	15923	19057	18444	17869	10081	16367	17506	11247	17461	35344	22546	19645	19838	18337	37653	25055	23448	34068	22933
Q00059	126093	143135	120947	149469	97586	130808	125731	140013	142758	124825	124627	121243	67353	60016	186354	78608	54592	72901	50441	136154	73103	105894	109914	59643
P62937	1471460	1908844	1401334	1444863	1018314	1347167	1811206	1457843	1404045	979538	1371358	1630363	1664411	1673755	1624438	2092000	1641354	2185645	1803113	3329620	2099939	1178421	3148410	1899254
Q6ZWH5	4592	4782	8392	10220	4557	9837	6652	16704	6540	5753	13280	7364	7496	8766	21196	5796	8898	6804	8316	37434	14185	9731	33279	9231
Q96JB5	4084	9745	8842	9051	4941	8505	6556	8515	8824	4167	8648	6011	4007	4426	10858	8755	4243	6308	10875	19251	8660	6971	17217	11492
Q9BWS9	10992	14817	17764	15940	10444	14448	14497	11244	16549	10782	11354	15527	5600	11427	5130	16252	11452	7390	7654	11328	14080	3209	9385	7926
P15121	221218	309242	223973	206549	159622	180094	235609	206171	232176	159535	191198	207209	415891	487151	713589	670423	100864	593853	990044	211242	151647	518759	194154	1062318
Q13263	66762	88800	110718	88486	72332	81861	91296	95651	98929	70307	92447	82937	82310	76813	246370	101243	112559	109536	90383	171820	147067	180056	167344	94062
P61978	332279	457905	514292	409660	326651	411855	423959	428096	454248	287034	395936	454738	360655	392319	791588	565634	398575	520280	435884	849065	530682	473239	796372	428794
Q5VWJ9	5749	9901	17872	12002	9803	10002	15595	14604	19009	9533	12607	14605	6150	4568	9587	8560	5014	11325	9386	9829	8821	5071	8491	9167
Q07157	48814	65119	74565	69142	51008	55066	78701	71625	67401	45304	67440	67584	57547	46433	88131	63343	49337	83805	77116	106320	70033	61364	92644	79630
P62249	166951	195842	244037	218573	186591	218131	249949	304398	255017	181800	259117	205443	165292	163151	402036	222478	192472	223255	247220	470151	273070	308896	471304	229199
Q9H6R7	47242	64733	66629	81688	54032	80545	83179	83222	93913	68316	77114	77385	37355	51445	52162	60340	35128	52286	40294	40941	43414	36528	39355	32546
Q10589	101939	137278	126445	158732	87359	139200	117766	186228	105560	50332	168590	102701	42392	55085	81328	80384	69280	58983	83738	76682	96899	55397	69691	90872
Q14116	51147	103547	138628	126825	59134	106895	119752	126490	98722	62237	99425	141840	86573	87807	150425	142356	62194	282334	162083	135079	144845	82999	137169	161688
Q9H3K6	16114	24074	29541	30496	22283	28357	26523	31396	27098	19286	29269	25252	29515	23869	50040	28171	27235	20957	25519	56323	31431	37066	50251	26808
O95394	37108	57710	65628	65918	39642	56802	66098	57754	63910	43274	53103	61342	48700	63811	105357	95348	66204	71821	84189	93626	89746	75351	85534	98559
Q86UW7	24690	37167	42524	40472	26032	38740	38327	73361	45487	31043	70148	38228	32403	39884	63200	77102	45617	48182	42923	70992	70517	38868	66801	46145
Q9ULD0	161908	206971	237812	292102	160493	267874	244310	245408	260632	184027	236505	224971	256525	138265	183731	184356	171412	333307	222686	241659	235061	160750	201073	231378
P62917	138605	176466	207796	191436	144782	204779	164059	177368	249688	192926	187016	190261	136466	181391	248724	236928	170935	181459	177694	317161	209616	173853	296444	152510
Q13011	440705	569353	598267	749500	446862	678890	776360	660268	667236	502945	632240	732510	292987	291044	416267	381608	387065	383856	388535	554990	510880	303108	531969	432209
Q9NR19	115029	97693	119113	149593	183089	125411	142636	120881	114603	157499	124126	117399	139573	69014	104642	100577	77964	115274	109195	110413	111200	86736	98673	112290
P83916	7891	15350	17923	13574	7882	12744	14821	13608	12055	7331	16001	15404	10261	7515	26542	13913	11738	16504	10842	17861	16289	10477	18391	12863
Q9UBR2	184430	239790	205249	217173	144036	193510	257902	149817	273441	200964	137872	243949	59461	74920	302433	89764	65782	80458	120132	209748	87017	210907	202379	128262
Q8WWM9	13699	17588	18630	16241	11628	16862	15765	15940	18026	12448	16240	20025	20294	23323	17267	28755	23852	20303	24061	26406	30932	12946	28216	26919
P17931	139542	183415	274943	261570	186688	278462	307003	223444	305679	197224	223043	279670	268114	274777	397939	393805	196877	377967	1079303	673612	323061	284255	637662	1123006
Q8TBX8	18133	24215	26083	27022	17205	23589	26887	26111	25402	18227	25296	24797	22737	21457	39496	29582	17944	26891	30502	40576	28105	26460	37131	31801
O75923	31666	45263	45905	49126	30122	44554	52423	52683	54896	34026	47833	47417	36089	28037	51324	44489	34544	55457	45730	49514	49739	29016	47759	48854
P04003	49716	68536	106667	77687	77764	80538	94543	200871	67689	45628	207166	98059	112230	54345	111693	68563	102187	165695	234153	286861	143261	64444	259021	242621
P48681	120682	166041	218078	188854	148445	181505	171679	201109	207154	132731	213938	165625	179727	194213	208215	211074	193172	299241	193822	176295	275261	144846	149289	196191
P49915	56293	74280	91669	92368	61725	80452	78652	130103	77493	55065	127008	82836	82219	58979	178487	80057	73718	116681	90913	190706	101405	118248	151143	92467
O15533	50215	51792	51884	30749	40893	51960	65789	58339	61485	41916	55011	54984	32900	48437	51866	62362	55891	40379	46486	182644	77315	40393	193949	49852
P27338	290478	373602	343132	424256	256645	411312	320859	307284	395492	270023	318496	311941	179013	144212	154609	209816	243436	232983	244557	156240	335903	123695	152337	259834
P53990	66902	66253	62222	69932	46525	69651	64338	66515	62668	48115	66027	61712	52770	62844	77763	95283	56201	68975	71069	79077	69347	58370	69892	77767
P46939	24405	33813	33414	35023	24154	31089	35246	33660	31225	23314	36142	32888	28571	31749	47041	41363	32616	42591	42427	46638	43364	32778	43913	44768
Q9UHB9	68548	88335	53203	81011	74134	75020	105240	226157	82555	56930	209764	99090	118397	85224	137672	107769	93069	148384	174606	234575	114948	94879	222364	188576
Q9UKL6	51999	64110	86077	85210	56891	83554	65281	96948	78501	57135	104457	78003	55801	49454	75601	64394	52271	65444	71295	81886	65983	54404	78672	72017
Q9BQ61	6356	19832	20472	20269	5340	17205	23908	20197	21634	14227	19990	20971	19341	21196	26374	29114	22165	30802	18892	34437	29824	17646	29576	20199
P0C0L5	79203	112817	126936	144828	87196	137548	168721	171428	139073	89049	158256	185785	86146	103457	78386	146491	128311	127488	251741	106702	164632	51695	93545	263476
Q96S37	55592	77839	79730	70750	57051	66605	72374	48969	65017	46582	48646	67016	32242	38816	64620	50425	39370	44025	52843	86748	51183	45381	82159	56418
P21810	624018	1242637	818040	1239940	429167	1074515	933059	223107	639626	465631	250377	1428329	1736609	900197	716935	1607260	321923	1019570	775021	155766	485856	686666	142735	785792
Q8IXM2	7951	11260	15638	13350	11051	11786	16821	15144	14652	8337	13507	11934	14993	15088	24798	20537	11504	19204	16791	25408	15064	17254	22712	16829
O95834	86820	106974	125493	131299	86333	110989	113989	137630	110016	98922	117778	106074	133022	93773	150786	122865	132819	155326	133992	197029	160004	119267	166802	149349
P61019	53763	72984	79762	75055	47639	68836	77688	84928	76990	40335	78492	73335	54730	52301	79819	65526	51246	79923	58579	132683	73459	60085	122349	66740
Q8N8R3	11807	16157	19592	25528	13256	22272	25810	24738	16937	12844	21646	21957	18612	11464	31263	19253	23099	32167	20668	22366	27445	18880	21801	23545
Q9P0V9	25191	31909	34112	36026	24215	32435	36513	31672	35882	22994	29624	35347	42023	43620	41168	64342	49693	68651	53307	57337	56778	31234	57465	57526
Q8TB96	7385	8948	10088	14377	7344	12096	11574	8925	10817	7931	10317	11743	6964	8661	10913	8020	7669	8713	10153	15981	10207	8580	11331	14494
Q92572	14943	19812	19595	27556	20835	22492	28837	28437	23391	12398	30656	27448	20113	21168	45348	30676	35449	26978	28775	61341	41476	29982	56310	29164
Q8TCS8	86089	110634	149994	130652	110900	133550	85354	120960	145989	115825	129134	102791	86648	55594	115583	65607	74781	106243	75295	126107	101045	83881	118392	80850
Q8NI60	47589	61274	66317	88318	46018	84574	84050	76346	66906	47918	70282	80831	46124	44222	65421	56889	44535	58970	55109	76838	58349	44606	67120	59005
Q8TDX5	45080	63794	56900	63593	39371	60898	52243	75256	78486	47202	70546	45685	24051	15956	30615	23913	19498	37599	31715	43429	27517	21171	45771	30789
O75663	8047	11878	18842	16652	8288	14631	18107	18538	15317	7797	14596	21757	11431	10886	21779	17405	11062	18460	13529	30907	19980	12223	25819	13759
Q08170	27559	45219	48999	44790	28951	40629	41281	55770	35368	26844	47403	37250	32279	25580	64122	35649	35433	45020	49409	89300	47323	42749	78160	46119
Q9Y263	1665	2882	3492	2565	2041	2528	2772	3136	2911	1193	3779	2588	2005	2701	3511	3466	3367	4610	4965	5446	4911	2025	9253	4713
P42766	33836	55286	35689	58860	16237	41547	37877	43375	37684	29029	45450	59771	26527	53696	23469	61946	66759	42741	50393	126724	56297	13914	114279	46097
Q969T9	18168	30452	31292	21650	17882	29350	20980	26429	29589	21024	31893	25973	20049	23837	31913	30364	19430	28898	22311	34272	26885	18464	34554	21685
Q13057	123800	201890	170997	178613	113012	187171	234577	148110	189289	133715	168581	300464	98156	162832	136194	546080	126474	156013	346975	144486	272356	99370	130957	242532
P02652	384900	501114	319432	640858	225753	604393	665812	343498	427509	318327	319494	630912	372454	463391	329567	566139	547898	484548	952042	337135	657151	245775	310945	974977
Q12802	70073	96687	185706	95799	103026	146015	77026	75223	173711	90666	118052	77822	155287	111131	175390	86074	168814	264489	81810	80548	165774	118336	61552	79923
O95168	203492	293986	270554	288425	184082	272594	240991	293097	268734	195807	283806	193947	110201	83730	354372	109373	89945	140918	114196	213348	122528	269810	194454	124091
P62888	93673	126457	153305	140733	109991	116674	131456	164677	148210	98394	145294	115317	107679	135559	198074	169829	122331	144223	124279	345303	150454	149427	303058	126104
P40616	42054	53285	49672	44840	41931	39718	43494	46177	46478	35126	45885	44388	34532	44109	89207	53643	45645	51372	50287	89859	54058	69541	92457	49945
P78324	590	1020	2338	1661	690	1583	1784	3748	1482	530	3459	1773	1410	1582	3409	1161	2403	3610	5892	4215	3011	2291	3667	6793
P36969	105049	132685	131900	160356	93929	137941	184028	147713	145816	97563	143082	188246	124102	95833	116588	99956	131999	174813	121792	130128	157898	78207	116719	139794
Q8N766	51944	66866	71920	78119	56174	69999	70041	85259	77113	56111	83056	61082	49018	58374	102291	72363	64754	69937	64629	211077	83150	74927	193771	70016
P20042	22364	30658	39936	33981	24925	31556	39052	44936	36671	26160	41348	34631	26777	33129	64493	43422	33310	36247	38989	76773	42904	45637	69217	37886
O43684	23414	29947	37144	31249	21076	25030	43727	40084	26777	19218	39018	37874	26374	28903	58730	35827	32713	38047	36454	58618	48857	40961	53061	38281
Q9NXE8	180200	222352	73980	96209	51817	103510	89404	92035	71702	53990	105395	91846	96359	63132	112618	50544	108723	111970	73804	67831	113706	81409	67214	44792
Q9Y5L4	96844	132518	90930	96669	58481	84160	101405	85682	122382	91705	81711	95204	39390	56194	95028	76292	43399	55013	73943	67084	59998	61894	69138	76605
P54727	101090	135524	160656	155629	110106	141443	156149	160498	181805	128037	150063	156278	117151	149528	218162	238854	131355	168549	123256	245241	175978	137802	243212	121539
Q15120	28196	37195	46127	50373	27368	50217	45332	50652	46372	32447	50583	51431	26606	22116	46106	28618	20345	41076	37583	43848	30943	32532	43798	38342
A6NDB9	45008	61241	63506	65843	46960	61040	68234	86680	67160	45300	78715	68737	38954	61111	79132	66331	50930	56151	58987	165695	66058	65920	153439	56084
P17568	21673	30599	25539	33255	13001	29444	26183	37720	32837	22597	31384	24814	13086	13004	25069	13945	11667	15685	12569	27970	16297	16896	21954	14931
P19320	17282	20911	26490	22161	23361	20074	24756	34819	21557	17447	36503	18594	30255	25639	53979	34827	26767	36737	39886	36859	31575	39096	31326	35068
Q9NZN4	231918	278245	224701	284202	179189	276320	238928	277220	262044	192060	254682	218256	335782	271462	388938	316106	224366	417280	277662	330422	243799	294168	301414	299276
Q96M32	155094	216243	98960	329831	77429	310729	512327	436747	92534	70498	398275	474470	241599	195964	82768	234768	290250	299462	592349	186275	395900	60661	157050	599929
O60343	27330	37299	34770	36591	23002	34797	38688	37325	31938	22724	34598	33044	24056	30391	40851	39684	25339	33035	34150	42648	35227	29980	38295	34452
Q9H9J2	8487	16200	16365	22442	6795	19622	10036	15660	15927	6326	14726	10851	4047	3407	8669	6249	2076	7420	6631	7932	4475	5414	7438	6924
P37231	151100	207677	150459	135363	78375	118929	166762	129767	182006	128211	119714	151814	193415	189509	410837	287027	182291	254238	170843	363754	227315	331477	315062	178636
Q8NHP8	22029	28799	41146	36608	25951	33676	35839	37954	38464	27446	32467	33536	29811	31563	60817	41714	32575	44448	63600	101837	47483	38987	92206	64757
Q9NQ48	16458	23163	26442	24853	16753	26166	26347	28966	27963	22213	28154	28811	18929	16161	32126	16258	18906	20072	17773	25323	21963	22458	25040	17639
Q9Y490	272925	343347	369028	345855	241985	334780	198302	307250	328078	233145	325592	307612	201470	198288	305705	257270	205330	273429	189647	345998	259908	202258	300271	204083
Q99623	387228	515253	411118	590976	288340	532997	475869	467140	598273	430416	463347	435720	213585	281928	520944	379726	270579	286031	495136	716671	353684	367192	669704	533506
Q8WWV3	4386	9946	9205	9528	3555	8382	7705	8993	11595	3403	7722	7686	4451	4251	32230	5179	2034	6852	6273	11879	6140	9859	7817	7267
P00491	362417	470346	356698	486281	258964	444048	480231	328782	483275	338120	296493	456698	172124	218871	182261	272223	195138	223077	238532	302950	245127	123378	251681	260309
O95757	93251	129331	132473	107670	91195	96089	115689	108587	112822	89047	106779	104827	119456	149999	171798	176689	96988	155835	129567	174732	122060	145518	167351	142251
Q03426	51104	67868	74807	72115	39329	71557	58972	61593	69645	36916	54547	49958	17173	14591	47415	23958	17992	23566	20956	28499	25605	26635	24376	21894
P35680	11620	19531	16042	18624	7366	15373	14864	16156	18743	8931	14186	13964	9185	8659	26232	14708	10972	15854	14252	12076	22573	13737	11385	15745
P21399	215595	297280	319735	307631	208326	268668	371883	322018	405959	342769	317906	359134	146049	152064	218472	213212	167255	184868	259127	197037	240173	146834	185077	288461
Q96CX2	142300	182793	142228	120119	106894	139541	122606	123366	147605	107533	135184	131632	69677	102493	182759	115704	79586	98942	137799	153864	93332	129841	139316	125620
P13591	17029	22447	19412	23005	11116	19661	18850	14383	17363	12850	15581	16759	13645	23096	36514	35883	16515	30468	30586	53526	25363	21332	43912	31762
Q92905	45114	67770	86027	70824	47849	84731	44970	82028	80614	39260	74619	52755	76100	49960	96399	58248	53265	118000	69902	57730	78466	54363	61233	57177
Q9Y617	143203	185922	510966	510560	353259	458056	486713	460324	427698	320215	441407	464727	82077	70606	254728	125778	87427	128834	137704	153727	117136	153983	145903	159215
P31689	37523	53893	67423	55628	48587	51725	58698	64730	61019	40550	58999	55786	41458	42289	102123	62229	48538	56551	69196	113733	66458	71574	117537	55048
Q99543	720	7633	9627	13257	1648	11481	11289	31354	8749	1062	29617	10496	641	9428	480	13232	9665	18529	18897	4528	13623	600	4869	20871
P15586	70859	87349	156471	186347	108034	182115	148101	80167	214418	158716	78591	137357	44530	42204	155844	47252	52912	59905	58406	136699	65891	120585	132649	46681
Q96G03	57023	84178	90031	107919	65962	88313	110662	116530	92780	62010	107055	95019	85488	88105	159645	145221	78303	127779	106500	153879	104109	95473	131741	147914
P62314	61288	80401	88373	83307	58496	87827	93542	100130	78036	65003	90034	81795	64712	81670	157746	113471	85347	116955	115667	248765	108919	112382	189065	108997
O75348	71151	106049	127444	135870	85501	122005	142923	148237	168659	116257	142989	138139	41199	41894	63761	76826	41017	58787	33004	49910	58885	42179	57636	37289
P29034	29361	38205	191819	45473	156232	38495	45331	48129	38419	28834	44830	42416	19529	27130	36947	49268	21533	23634	43486	44959	38206	23062	40290	59253
P01903	67384	84159	126497	86844	97101	85447	108679	162861	103265	85230	158026	106185	96943	140134	220671	194892	155480	129936	132053	194142	191390	164714	180403	136219
Q9P273	33625	46706	36835	38054	25892	35105	41361	42735	29744	23503	44687	40063	26754	36536	32692	45027	32584	36538	37724	42167	42092	24286	39262	43859
Q53FT3	2774	3623	4855	4681	3326	4132	6002	5453	4486	2332	4834	4612	4831	4940	9197	7493	6588	7699	5600	10503	8030	5540	10627	5604
Q9NZT2	10509	13116	25753	15597	11248	14086	15058	17226	21807	14019	14109	14435	14075	16134	27012	18977	17627	16265	17089	30484	21258	20887	24264	22201
Q6IQ23	28471	37029	44770	46233	29026	44626	53908	37348	52910	39745	33378	47500	34724	24248	35947	29796	38581	38356	36767	32654	39960	26644	26293	42422
Q9UM54	94442	113086	130734	133949	95742	121946	118389	147026	135954	98798	139522	98413	65913	62371	119572	78448	74845	85709	94476	104720	88646	84091	100496	104824
Q8TC12	169067	204687	192129	217038	127506	193442	146216	185592	155174	120362	170777	157842	82902	87124	157605	108455	105939	102160	237772	152261	113658	109171	143475	252858
P09871	52532	88295	104454	111419	52839	93179	108755	132867	89031	46959	119030	96651	69966	61829	243564	92512	79463	203640	157910	170703	205372	134250	147569	152098
P53396	163676	234231	322740	255606	217303	230237	283599	259610	292284	197662	275356	291744	274893	253943	504071	356749	344335	380459	338073	777762	428859	313878	722452	336955
P05154	71207	111470	116183	180436	68911	174392	123172	89711	137277	83858	78130	119806	54561	66299	87355	80290	59351	86160	74881	87129	84154	62089	85398	84814
Q6UB35	18288	22839	25281	25334	17603	24133	26764	22842	24706	17660	24296	22545	13775	16751	34081	22432	13724	16779	30918	27772	18616	22448	28660	37339
P34897	239758	331303	355121	376469	243398	364965	407307	288472	414187	284046	273138	396680	248490	301491	538671	431364	274416	338359	332701	256910	375865	410884	246955	343630
P39019	86994	124897	142009	169841	93662	145814	153315	175761	140953	95956	151382	137859	72350	114711	228284	159713	107751	121862	135342	336160	138412	161902	310254	154105
O75781	91976	116961	110760	83508	75834	73370	78061	116810	130717	92030	114369	74699	154626	89222	239109	110046	85771	185111	93379	56696	103735	174315	53306	91164
P61313	70641	114868	133205	138467	84863	134374	129152	161224	138340	86393	152863	121208	99369	114466	325993	150356	120596	149187	135110	253746	158830	217908	239724	145449
Q9H4L7	7449	9008	10138	10861	7963	10340	13116	14706	6514	6198	13370	8669	10332	17542	13709	18565	11511	10944	13577	23108	12263	9437	19813	15418
O43396	105047	134864	148854	140226	102297	134416	145501	152903	151416	105131	146756	129890	120442	127149	189237	170458	146199	162651	106977	171953	197212	138864	155442	117819
P16671	65791	97448	107755	111653	72283	101903	117433	103277	97227	62594	100105	100579	74068	83608	99105	113885	76948	100349	107316	142984	102264	72118	135655	112064
Q96GA7	86909	114318	98718	131305	66393	141682	114893	53266	118925	81502	55252	109295	44343	57306	67251	73131	50448	50135	69054	87556	67218	44792	52380	67777
P09210	432420	585823	405502	1011073	283189	939412	623849	309493	780692	541731	305851	568434	142816	64725	109216	50593	304410	201866	214506	100134	299508	116490	81156	259554
Q9UEU0	38876	41242	44032	46024	29649	43679	46059	47539	45528	29543	42698	43501	29207	26810	50556	38861	34164	43435	41904	57157	46432	33710	54040	41466
O94973	84129	120351	139657	127493	90930	111156	118969	128828	130164	77744	119129	101962	49613	77125	97060	107544	61696	72467	52325	163446	75093	69292	149554	62917
P81605	12701	16990	29542	90794	17717	82717	24321	48222	18881	9272	45103	22290	16047	21402	16357	32718	15164	23678	27226	45267	22999	10882	39070	29831
P63244	196712	294455	327274	263261	159066	265580	319561	345015	255228	161104	314381	273810	196523	189506	436323	251548	184564	334261	308320	729586	256323	295189	659663	351526
P08493	12553	16073	29690	33846	20321	28162	24505	21847	29400	20406	19894	23929	18104	14927	39074	19363	12561	24874	21091	15036	19036	33607	17198	23867
P14324	51660	72139	81066	78278	64329	80002	92845	100387	80462	52849	94256	88348	98093	82543	122297	102200	86918	122715	105572	143674	119739	90428	132694	107684
Q9Y678	76819	115213	103860	123152	64158	123178	138280	150199	100445	65294	153822	133802	75794	78842	113915	97704	90514	134977	122672	136200	102074	71254	140341	112857
P52789	44268	65670	67999	75249	45281	67527	67532	70277	68893	46797	69025	66179	46488	43886	84270	62551	43286	67948	101598	84331	63138	56547	89244	115002
Q9NRX3	39010	54678	69145	71801	38684	65363	65209	60782	63904	40920	62109	58681	88284	54371	182037	76667	112301	127437	143453	148421	157588	129288	136367	155477
P12694	93433	128155	113419	148902	78656	147056	126908	194981	109805	79450	192612	129100	53361	42966	77843	58288	59833	63164	109551	72661	76382	63533	61225	112394
Q96CN7	75391	115806	62229	123329	68236	114333	125807	83146	123684	61891	88620	106502	73734	78641	86406	93751	76516	102744	81823	75793	98227	56223	66567	91204
Q9Y2Q9	67236	92029	95719	102213	70220	100350	98868	99764	99013	70664	102456	96926	66127	65300	168779	81807	61594	83707	72639	109582	76158	153350	122977	81314
O95747	29675	41372	49371	53356	32582	46807	50151	54582	54297	37237	50640	44518	30216	29673	50759	38933	33389	42652	32362	47868	43052	32350	45086	35039
Q8NFF5	16922	24926	24668	25009	16861	22687	25752	20960	16959	14089	20737	26431	12735	16040	21898	21559	12802	17389	20656	28705	19278	13582	25724	21688
P07148	348454	451970	1312925	1811138	1011379	1689060	2219290	1401564	1975916	1498703	1350518	2062740	41055	54382	48787	87366	48515	65614	103087	114150	134983	30460	67464	95569
P08729	338939	427261	230204	197603	162957	164118	276787	187421	252364	195213	213776	257748	208775	389916	283463	300000	460248	238768	364198	299232	487159	279708	258108	392540
P68871	14468070	7446477	5056760	10906560	3837660	10686130	16369980	13321800	7644050	5714510	12691170	15997160	12825580	19293630	5000280	20115710	20049860	16294740	16740310	6132900	9854030	3760260	5652010	15100220
P58546	126984	175057	146199	173564	102089	167615	149826	170105	147516	106345	148724	140484	94660	79616	171580	137435	97350	119915	92152	196367	109950	143579	181019	107727
O14907	13704	20241	22783	21216	14865	19158	25387	22088	21473	13402	22908	21906	16097	16323	27269	23516	13517	22321	30556	29405	17806	16568	25792	31496
P55083	15339	22447	21098	20730	14605	17454	37574	24267	21600	15832	21961	26862	17250	28238	32129	39646	18523	21251	52368	23910	28722	24345	23373	60293
P05067	17961	24800	30183	29823	20016	28183	32340	36743	25369	18383	30781	28036	20171	23914	42506	30581	28339	29950	29592	40815	26958	31702	39756	35679
O95219	16995	23601	31111	30894	21105	27778	31719	31262	30961	20978	26075	29911	33762	32519	18505	36248	32279	16275	17924	17877	15053	47895	49564	18231
P33176	112583	138657	156983	158429	93108	139682	188866	155122	132971	106475	141651	136309	111339	97622	211011	269280	107855	151160	139573	227770	134415	148379	168728	396233
P02790	936736	1250166	1135588	1193359	808393	1078822	952969	2293113	840725	637665	2096065	866084	1658351	981922	1125614	1235510	818659	2139304	1213485	1161615	1029125	856215	1074838	1278172
P17900	147936	208930	242258	236783	150526	290785	292870	114477	371755	226179	127242	294462	67764	60151	95586	71185	70228	95722	84647	106230	88185	77281	96637	81325
P05386	146858	207880	218231	181497	131602	161648	200203	213466	162721	111731	210066	178657	125981	174588	277855	305691	130531	225848	168348	543914	235380	127252	465454	189517
P49006	4193	5905	6924	4878	4651	4178	5217	4734	4601	3287	4440	5395	10734	13764	15286	19244	5973	15886	13841	32047	7953	10323	28574	14951
P02545	548918	876628	697750	797847	429705	708000	851883	637730	609085	365785	645777	805737	1016181	1163805	697875	1368164	935009	1344663	949726	928081	1290535	451686	897180	995284
Q658Y4	3097	1857	2404	2058	1467	2194	2599	2596	2083	1532	2406	1736	3791	2120	5280	1040	2432	2573	2135	4351	3378	3664	4619	2488
Q9UHY7	85147	129882	122113	132503	78961	130086	117733	106780	134088	87460	106497	119514	119204	92683	124081	136556	87682	159395	108756	118225	128372	88695	115028	117602
Q9NSK0	1381	7396	5543	5318	1692	6677	16941	6995	4560	1623	4185	19082	3129	5032	27686	21724	4000	10274	22134	27517	16066	4124	21431	28726
Q6E0U4	8316	11028	14691	15637	8243	14023	13442	15740	13611	8671	13409	13068	7852	7973	13938	11087	8212	11845	12013	16606	11638	9745	16069	12265
Q96HY7	58885	113251	84048	100506	56018	94614	117363	87211	75833	49764	77798	123255	56716	119053	97380	164852	72595	101613	128136	109115	118276	69871	98701	120213
P09936	250472	350439	285638	326687	190408	294569	237264	241698	336975	227739	241528	227041	96958	106498	943135	134406	94908	141438	190865	419383	131564	679048	388746	179786
Q16650	14686	21065	20880	22582	14821	18878	20669	18698	19233	13017	22081	18344	17233	21278	46233	30857	20049	27181	24943	54711	27246	35815	48517	26041
P04062	11250	17561	16241	17492	9438	17653	14206	20849	17483	9188	19111	16663	8231	7374	18056	8302	6537	9894	9153	22665	10504	11805	22253	10479
Q13509	33287	48845	42952	43197	27412	40388	43454	41394	35695	25299	46138	44740	32241	39619	82893	70967	30029	37723	49525	145631	39643	50608	154061	45919
Q9NX58	4064	5284	9553	10253	5427	10121	10862	19816	7742	4508	12278	10285	7716	5429	6055	12700	9094	20520	12218	19478	13729	4491	21180	19958
P25391	66672	96665	134242	151015	84773	147055	120791	160178	70193	66762	142130	112767	100308	54173	202048	71981	87938	125960	106957	100761	112247	149778	104690	109855
P24844	153887	261055	212180	252682	130324	221919	307259	229580	200488	120200	209986	254005	217450	284676	456026	351351	192006	322589	361062	262148	244241	253769	228256	404370
P18621	51996	71934	100998	77047	68352	71273	82526	127936	78168	50673	113255	71514	81105	69269	320577	102785	80125	121613	89603	247268	106605	238984	227104	101169
O15347	42628	55712	50244	72713	36877	61592	73437	76756	53723	34230	72364	65880	40226	82771	66452	112871	50716	50844	82698	106465	70841	52841	97555	90861
Q9NVA2	54949	78165	88752	74177	51644	62603	84927	85725	73337	46099	74724	77399	76657	91123	129292	127508	74019	118544	115576	85879	97148	90893	77824	128312
Q96PD5	3208	8644	7826	12388	2374	9488	8086	6809	9415	2041	7028	7276	4882	3196	13614	12214	2780	15067	17097	6752	10048	4720	7164	16612
O00567	30268	41759	41873	40980	33432	42830	44130	41226	44211	29233	48048	41035	34363	33588	83608	46665	36837	43039	48645	68077	46144	62751	69917	61732
Q5T6J7	12149	18827	15285	18455	9278	17266	15451	14500	18583	12539	13439	14179	5232	7905	10523	13094	7768	9194	11505	12823	12406	6861	10266	12490
Q9NRN7	14909	20385	25013	25155	19552	23171	25011	28053	23003	18672	27800	22679	18652	17840	30126	23483	20006	22966	21570	30986	26912	23189	31975	20026
Q13642	75280	98928	108893	85484	79258	84622	108907	97889	96373	61123	90243	100745	179709	148304	196703	201824	136908	227773	266704	95351	164204	152814	90126	286878
Q9Y2Q5	69091	92527	91642	91044	62375	90234	90128	92085	94209	63803	97216	92608	54785	64137	92143	72714	61304	66792	76678	92535	70812	67834	85746	74423
O94819	4747	6607	8820	7199	5355	6728	8214	8903	8407	5478	8784	7905	5059	4359	6706	6026	5505	7702	6220	6591	7712	4821	5940	6186
O76021	3267	4727	7020	6076	4288	5131	6755	5942	5447	2747	5630	6511	4729	6992	28027	8960	6875	7429	10427	13018	8744	17445	13304	13115
P01891	13302	18586	21660	33503	14196	29662	37308	28486	19464	13115	27916	36108	15759	73605	22620	98415	13160	22815	58646	29168	19899	15725	25665	58445
P62273	74340	100224	107978	137198	70506	135213	119881	100946	181021	135010	92453	130792	49219	55497	92561	73514	71308	74796	99210	110448	100067	60516	110978	85801
Q13576	75303	98699	116502	127490	75345	127735	128772	115119	127777	98466	114254	120911	59295	58373	100928	86266	75725	81780	85286	88904	106994	66618	80523	88387
P10412	8961	12575	16816	11759	8724	12989	11454	17637	16550	10487	17490	12021	22050	38877	42432	50490	24778	32678	26006	20770	34369	26777	20158	25405
Q5T2T1	21127	28617	31936	32650	20331	31398	30779	34785	27923	19677	30362	29641	16635	17767	28454	27911	19472	22420	24287	30563	25420	19300	29633	27697
Q05682	215143	289606	280244	303192	184698	234015	339800	262897	249910	189357	225724	321426	252297	225705	420851	314885	204734	347076	373883	207754	284305	308015	196419	394441
P24298	104162	136444	60067	72575	41669	65636	69409	74941	99731	61977	63097	69946	55291	26900	74117	41585	35579	77536	52477	84360	67652	50780	82509	63575
Q9HBH5	52998	68723	69784	60360	49513	62902	67916	73601	62709	44092	67185	69794	52719	61358	107424	94789	50652	76753	72904	103854	56158	77957	92659	84003
P33121	173841	197793	226349	278381	131229	215073	218586	337870	230049	108359	357224	202470	161213	191059	321881	162032	157241	176283	145413	381979	262726	204677	173685	296085
Q9Y5S9	34866	50225	53796	52085	33628	45902	55738	53960	49876	33980	49892	51561	46433	52166	87884	71836	49277	68518	53205	111460	65874	60855	96720	54381
P21333	216995	302973	423563	208213	275920	197882	342054	285519	209366	145014	263537	325049	347335	246361	870997	213830	316750	471219	431134	502354	435273	622060	453823	425323
P62805	2788122	3487160	2902248	2789150	2231141	2596439	2765147	3028170	2648653	2085885	2864064	2717347	4108520	4154100	4607220	5058580	4358960	5294370	3889680	5481010	5105650	3683121	5791970	3975940
Q8WUK0	4324	6396	5824	6594	3195	5803	6162	5404	7008	4165	5784	4799	2837	2802	4256	4352	2314	3420	5274	6139	3767	2995	5225	5296
O00115	23136	34233	25274	42831	19510	32235	40816	28307	51623	36125	24447	35183	18462	29452	67777	32192	16391	29575	30304	62816	28544	45715	56035	30185
P04080	310508	366477	372709	322236	306310	357852	356941	352530	504155	393659	345511	377647	347430	386131	292371	407721	440553	446510	304799	415960	468390	221336	397599	309865
O15027	11839	18906	19953	15247	11635	15624	16298	19399	19848	13091	17311	16031	9802	10315	22563	15963	10692	16645	12646	26183	16172	15418	26448	13555
P08697	49099	71613	90850	95832	57271	103662	88254	109019	86844	58722	102206	83652	55050	36331	49008	52215	47266	68338	52159	50215	65147	33209	45265	54378
O00515	53194	73716	125918	101341	79450	95319	98090	117098	85165	54900	106493	90065	36975	33528	54314	43514	43668	45339	54721	117379	56264	40170	104068	56787
Q15526	32166	49444	47719	52428	30167	49640	50345	47962	50924	31598	47868	44570	30753	29240	52458	40358	29943	40170	47285	50563	42724	34343	49571	49279
P30086	2349660	3108690	2299680	2786940	1586289	2528730	3392340	2495530	3329760	2343710	2423613	3169540	1608851	1567869	1159587	2141357	1732779	2180836	1106691	328024	2350130	818698	294215	1194762
Q9BZE1	5680	8477	8575	9661	4895	9429	9100	9112	8149	5437	8203	7535	3067	3621	10284	5084	3763	4218	4406	9720	5334	7499	8881	4841
O15195	59286	83770	107684	176919	81195	162094	135158	155984	85580	59306	145221	117471	146889	85773	90447	120965	94419	197869	207956	87254	137570	59491	69011	209841
P50336	39063	54645	49541	53152	33582	47930	55684	51745	55982	37746	46087	51870	32605	44012	86829	59434	51355	58590	64740	70734	67760	58781	65034	76865
Q9BYD6	38697	49843	46286	57994	31199	53600	57324	48131	49238	33374	47906	46806	136031	31877	47423	31623	119680	188715	352541	361188	148324	34025	246867	365967
P17813	3545	4849	6915	6390	4572	5644	9002	9046	6580	3790	8088	8178	4905	4418	8326	6412	3856	7844	7415	7230	6407	5922	7188	6576
P48643	342085	478847	418839	522466	293893	474292	476979	501213	426094	314385	472015	439372	464171	409480	447693	565975	462896	610225	613585	423440	604772	326264	365836	617907
Q92930	15188	18926	20107	22103	13543	18820	23439	19109	19098	13434	18812	22502	15338	14562	22106	20383	13622	20511	18303	23113	18236	15282	21815	22148
Q9Y3D6	142984	195281	154270	224527	98976	202610	182549	187746	192346	129331	180585	167340	57011	66684	112583	97302	68146	86020	91045	210649	95556	84837	176319	97822
Q9UMX5	39846	51412	56954	65620	36839	56706	66935	60195	62695	42082	52861	62408	32064	30878	66876	35531	40504	47409	39110	92606	57098	44281	93578	39080
Q8WUI4	359101	460260	459092	475642	331915	436710	423582	418151	450982	348647	433065	389341	155127	153293	270424	172111	139568	208105	181269	228349	173200	204204	222698	193890
P52943	113464	163888	167572	152079	112433	143193	153144	150051	132017	91014	132749	145676	215367	187428	146421	247541	204824	304385	161372	154344	274694	105174	142498	177010
P49755	50670	71102	78977	73004	50875	67095	87626	91869	70016	46533	82700	77952	60578	79134	118256	117153	72982	81533	104593	125139	100725	76045	116011	98226
P35579	341497	501482	587205	406632	395557	388282	509250	593478	446574	315003	517360	486286	450629	421607	966913	514376	351933	588995	475708	695223	474015	734816	681735	526795
Q9NTJ5	39630	50563	41834	39387	42698	38576	24335	46658	61495	34771	45646	31872	23145	21394	35882	24157	25686	28303	21485	45633	22258	29087	51175	23357
Q9P032	8121	9216	8941	8964	6930	8873	10410	13338	9199	6336	11012	9603	10451	7525	14372	10484	7618	12017	13585	17327	10511	10643	14929	15841
P07951	81164	118891	122582	97560	85332	105280	110719	106870	100290	68237	110597	106323	48870	63163	259924	87684	58188	113220	180588	128264	86793	179007	121735	169355
Q96DH6	46873	66580	82199	73781	44824	77843	75692	80276	67278	39908	74779	74285	35790	26999	80292	58405	36022	57815	53372	60790	56981	45462	67423	38148
P36405	68522	95639	109680	111708	74288	105030	113932	124133	122032	77358	112449	116941	82618	83419	117371	130909	84129	108692	94106	117351	110523	79301	111261	102941
Q9BPW8	229108	289766	319247	425212	232434	391061	321554	271894	405009	294266	273341	308954	91070	115699	288621	144779	118464	114170	87320	137715	147773	182765	117360	82859
Q8NEZ3	145383	181705	181570	195625	166650	193371	217087	217454	171828	119756	228391	208019	116466	147765	303382	199576	139728	158973	153132	260637	183394	183489	317012	154437
P28330	19575	26751	20725	21686	22963	18134	26386	22545	29781	22111	18859	25884	20544	23950	19063	29373	42123	23775	15803	17671	57158	12879	16064	19041
P24666	125184	180707	161304	187943	126641	118874	211820	248140	133660	113346	178965	204996	183923	187296	194327	267576	193631	275161	229104	248083	220785	162275	232966	226064
Q9H4A4	78620	97717	131921	125055	98281	121819	123342	129699	115730	81027	120929	115231	116544	101121	115522	140862	127406	139809	91299	159205	164968	82389	143503	106269
Q04760	227157	312855	256100	234745	211943	285142	204600	220113	278237	205175	249760	235283	292887	228129	293525	244536	250874	413875	244783	243736	373255	273882	276440	200080
P29972	93260	69868	52025	85199	59402	74980	83656	55130	44682	54651	81054	63245	44443	45619	113792	63023	52922	53721	83725	143871	73970	89524	117698	83202
Q13247	47545	67048	47201	59438	30384	49347	96333	61447	50793	38412	54601	90483	49114	99569	63278	93403	76578	83972	119833	60144	105747	45867	54308	81978
P21695	402052	524785	704729	933422	540693	887133	909412	605096	894565	673410	630702	865406	153539	126058	202047	138158	230745	210723	143976	144159	276724	114098	112824	160134
Q15418	26712	38072	41799	39302	31064	36791	40472	60709	42155	28271	61125	34193	39187	27449	53929	33102	28592	47156	32242	44637	35399	34040	41053	35071
Q9C005	22735	38534	31235	38917	18030	34632	33522	31910	48977	24294	28183	32817	26722	24905	77111	54992	16528	46173	35282	75387	39364	47544	62433	40138
O14828	13947	19515	26231	32478	16435	25088	29907	33207	25114	13661	29066	19720	25370	19477	48920	29198	21748	35414	29006	87235	30524	23794	73355	37046
Q9BT09	34763	47761	36850	43733	23803	39301	62560	50706	58081	42440	48741	56657	36628	60611	74041	75126	45035	49104	70235	53117	57516	50486	52265	66802
P02788	66403	94592	125730	160644	79425	139449	209931	130745	113997	77900	125187	166447	110797	68515	291252	83434	122009	145689	107806	174154	154339	196231	161096	111251
Q8TBA6	62959	84176	82399	77424	57978	68765	73865	233251	183790	108822	224098	67808	67834	186802	125602	231352	87073	89504	68797	93523	117946	87536	85998	78308
O75431	135155	198033	223952	207557	135834	197397	189383	265615	196824	126768	253102	176379	114358	100612	175612	149463	116856	217132	153174	198581	161156	61820	195020	132032
P30419	32961	44012	40411	45097	32508	39813	54414	42560	69540	34960	38316	52465	33483	36370	72594	47438	40519	43409	44226	90719	52506	47320	80980	50587
Q9NYL9	46246	84875	87136	85973	59645	77435	88796	102002	92915	53821	100897	82215	50593	52295	76060	60528	46858	78696	73366	110782	59140	62689	99066	86372
O00571	38408	61376	72947	61163	56338	56499	52746	59765	67224	43859	60544	53425	45984	45426	136334	83136	52151	90058	69124	123847	91048	78819	106112	79395
P41091	8447	11535	16641	15359	12247	13583	15628	16922	14226	10081	15407	14041	11114	11900	26212	15545	14803	14128	14155	32427	20901	18975	35073	13946
Q9NZD2	56662	67132	77485	75003	54420	69682	75050	83538	78290	48824	78266	65053	55955	63400	137849	82390	58345	74471	62072	145140	76380	83712	144486	66483
P09382	193462	265184	295610	275594	201158	250884	360892	242522	235287	170179	235153	334121	668176	712606	855308	925331	563221	882963	621046	1381091	751593	614262	1330752	648886
P55786	106779	185982	205868	192410	127807	173612	180447	194038	176862	78686	172416	168342	145661	134492	300519	164279	132175	178295	288050	301250	162786	210413	273608	289652
Q01085	24970	28506	28421	50338	22950	41704	49356	40931	35039	28404	32479	41063	18251	17113	25574	22795	21590	19023	20415	38179	19855	17897	30239	23712
Q9BUP0	36163	51330	48922	48042	31583	44413	42748	41965	35310	27516	41898	38487	25758	37596	47052	50307	52987	46775	31305	37551	72762	33722	41655	33233
P00390	218295	284317	334892	371487	222607	353366	423834	399005	480940	312252	415618	407602	162987	171315	173859	211892	231724	227209	227356	161582	285130	144286	186192	213164
P49189	464000	606907	560313	458207	393630	484358	630617	395948	506329	398174	436294	396645	499914	304259	167390	432290	547485	568778	246151	317666	427446	71435	165613	184767
P62714	7803	10679	12639	12785	8302	12303	11689	13169	12538	9014	12061	12561	7566	8166	14922	12619	7124	11002	9013	13779	9459	8251	13299	9090
A1L0T0	19717	31667	26516	30924	15819	25972	22836	28702	28424	25049	24023	23783	12147	17148	19580	21382	17430	17109	27283	29070	19637	14276	27010	31625
P42224	419941	525055	540690	443608	419460	403267	208289	404928	602076	464644	372540	501506	537951	349398	844406	428175	410927	653859	130841	775131	281054	660296	697323	482692
O60488	9641	13504	19100	18378	14192	18255	16137	19750	12906	9801	20244	15869	10230	9752	18248	11306	9319	16199	13664	19964	12901	11879	18061	15954
Q7LG56	13803	21860	24984	26538	14578	23102	23259	32168	21832	11838	30029	23948	17764	16701	54017	23828	20019	29903	26149	29683	31054	33576	30846	27328
Q9H3G5	283105	385672	335001	259615	251350	266384	280313	282378	399285	279608	291853	215540	225430	237899	276518	303408	202804	262263	246013	361621	258496	232599	295596	244379
P57737	17690	26755	30864	29995	19517	26369	29026	33188	26306	16986	29992	27303	24171	20573	60122	35618	19104	33490	31558	40740	24565	29885	55331	35584
P27797	313210	465772	496045	402621	323731	370168	416008	526468	465465	294812	507800	385606	274299	381969	838534	537124	267011	403499	357032	1551473	372526	533670	1469014	373196
Q9Y478	8389	13476	11441	14162	9824	12373	15210	13124	12544	7112	14118	11726	12762	13214	35141	15956	11131	12587	22992	20262	20823	23537	21899	23381
P35542	56654	78346	60892	54076	22821	48301	59945	60682	51857	29939	51990	54693	45554	43179	60573	65539	44481	68278	72364	53798	59762	39836	50406	76460
O43181	220060	339287	290080	306629	175258	329231	258324	279335	335824	218736	298748	262861	99563	79739	153670	145285	109210	170400	127778	108644	158538	97047	132970	103935
Q02543	43417	55766	62814	70134	47991	60263	61598	74828	62607	38484	66527	61887	46825	52023	126345	68942	47043	60311	54370	103205	65868	86631	109279	55489
O95782	36629	50662	51360	41696	30572	37005	57962	57332	42792	24636	55344	52189	30431	47858	71886	65838	28693	46083	47850	92776	43124	46137	74713	52902
P07738	48319	63141	63797	66649	47848	63704	72628	74766	59153	40365	72250	77294	83586	89436	89967	114991	83088	115496	105968	103133	96654	83101	101805	96892
Q9H173	14853	16534	20406	22575	14251	19172	18855	19549	23686	16639	18649	16524	17124	14043	32541	20131	16000	23414	16394	54954	19097	24623	53101	17094
Q02218	201910	211532	196946	181487	250784	237784	287791	379914	233394	191833	328073	240109	271494	155607	158990	185264	266608	220566	359822	294550	318451	154971	220653	429631
Q6P4F2	10918	13709	16205	18726	11083	17522	19697	18865	18591	12464	19786	18300	10166	14371	20684	17199	10169	13181	16011	17981	13556	15019	17953	17440
Q96P70	16979	35081	47561	32910	16982	31794	30508	29393	31022	21382	34067	34015	22149	21676	29228	26619	22323	31358	28511	60765	28854	24078	49634	28101
Q16881	74321	99619	128068	118248	87371	110346	124261	142926	123273	101165	119197	111511	120001	92852	276203	159124	126811	143030	152943	158933	140310	194825	150658	144170
P38571	22305	26483	32153	36266	27184	31371	38085	41550	31055	25173	38032	34357	31472	25253	49964	37012	33619	41666	37021	50262	45216	34302	47263	42441
Q15084	202421	285446	353108	277568	225461	240196	258353	368123	280759	183045	357219	232336	196961	264086	806519	418389	222117	291958	364895	1563005	361661	468586	1382073	395180
P62906	93077	110848	141947	130238	112152	125040	134837	158370	146225	108092	157654	115520	135124	102773	311945	114598	126906	167847	136484	334073	156313	226252	314021	156111
Q15942	51189	72240	101394	83911	65147	74635	91366	90821	67412	47717	77347	88218	100904	84606	192848	101202	73573	150762	95004	184670	97163	137429	171513	101375
Q9UHL4	110341	154141	88844	144836	69246	120979	124770	95315	125251	86762	90158	107034	53576	80696	130404	81639	71667	74601	91029	275362	91836	86803	217401	97264
P09493	285687	373886	356981	359033	263513	323510	422388	427773	433062	328231	430168	366566	337900	236155	660636	330461	282635	428264	624403	270205	369801	510305	223064	686987
Q9Y3B7	50319	64853	72418	69752	46922	63143	73368	79469	69200	44209	77237	71392	45555	50061	84916	62537	51831	55742	67002	81964	67843	83417	80700	71445
P01764	48723	68775	55220	36130	36944	31674	53265	59207	48940	35371	55707	48727	52932	58533	73311	82510	54619	75097	60494	38961	78835	50485	40807	68131
P01040	15248	23458	22992	23330	13287	19424	24926	27891	17512	10513	27646	24648	14859	18426	44783	29796	24965	19650	37590	33927	34163	30313	35446	38510
O95347	250	550	1577	1515	321	1317	1127	1444	763	290	1792	784	140	170	500	381	130	340	460	791	451	270	601	410
P36269	91595	115010	116969	101353	82343	100873	141719	103240	122667	88925	105666	135034	45238	46464	124496	66482	44456	60755	69867	72920	56836	90595	66626	74409
Q7Z2W4	17542	22119	26664	23176	18355	20247	21895	24767	24935	16631	28173	21419	15089	16108	33274	19433	18827	21350	18445	44878	23198	23774	44958	22903
P19652	196271	270166	273954	211765	184909	204580	222751	434753	168580	130256	428386	220885	399427	211220	254341	329097	172636	521016	274844	219367	220239	184103	209812	311713
Q6PEY1	10976	15917	35492	21758	22314	23811	39565	42990	50478	34866	40061	37523	28747	66497	193491	86759	24340	42971	48630	342670	32253	143368	316611	53602
Q9Y512	496168	699118	539880	362611	360642	360827	400235	508047	480475	285085	522517	369744	247224	233048	638751	399560	589935	327391	959540	154597	957117	454136	159887	980842
Q9UHV9	98518	76260	80486	132865	55636	137458	214445	95848	84213	51697	144829	148634	107597	182513	104332	246197	157522	94650	272810	196432	208517	79499	163190	269664
Q13451	64068	116235	124271	81693	92394	76734	71251	204452	61388	71154	187483	62022	122070	65521	190558	94604	50229	175727	56475	375960	80363	128660	358116	92439
P62495	103540	138341	148414	143065	106002	129619	212044	139779	145018	114298	130778	209977	69081	136473	226927	170396	152502	98584	167784	186369	216050	164941	176508	181972
P14543	131942	174413	242791	264729	163642	231442	271295	390770	205265	120013	324609	242844	254710	239438	244322	311187	234951	349348	313845	198167	316678	172158	217600	367932
Q14789	4256	6838	8795	6416	5094	6123	6779	8760	5944	3988	9003	7012	5732	7357	10443	5673	7161	11396	10217	18353	10520	7367	13513	10657
Q92621	1583	2189	2994	2506	2053	2569	3684	3256	2645	951	3376	3254	1471	1423	4965	1502	2426	2592	2989	6676	3511	2732	5279	1364
Q08211	112440	148640	156199	133456	90903	118012	141146	154364	128066	80574	139868	136904	117079	108111	268112	156574	119400	175002	140921	217640	183572	191408	245120	149618
Q86TU7	4539	6794	9827	9279	4501	9059	8362	9667	9385	6402	9458	8252	2353	4749	14506	23738	6431	5856	12370	10709	9252	6556	9860	11569
P69905	11497530	11311780	3430215	7103589	2500156	6477200	7318110	8501187	5249820	3767847	8004802	16129970	8681260	18209390	3370994	26919900	3438423	7686570	4215230	3999796	3970450	2549011	3647916	7158280
Q9H2H8	15264	22628	25888	26039	15501	24674	27447	27725	26782	17528	24630	22564	24440	22832	32967	32839	27173	32689	28858	42033	39442	20001	35116	33688
P31513	11425	19559	13531	15070	10909	13101	18091	17911	14816	10657	17610	12235	8773	12389	40100	18778	9139	9854	12643	30569	10945	28698	14333	16938
P07900	271835	372115	610819	430550	421269	393346	452058	580599	583025	425348	552806	440833	274419	231256	696814	300915	293369	375046	362469	574116	385020	519134	533680	380585
P62244	96697	120940	158590	121725	100084	112301	125573	144119	117140	82223	134602	113082	90976	120940	273119	175169	106772	115927	121965	270876	137446	191149	263062	128269
Q9UBU9	32852	49407	68476	45842	41057	55623	120536	79254	49703	32663	99946	130765	104789	36261	39554	53476	63618	134284	131116	61702	109308	28995	79592	139442
Q96M96	8755	12003	13423	16875	10793	14323	14029	16027	11347	9304	15595	13631	11426	8448	15702	12044	10457	15760	15650	26466	13296	11716	17334	19179
Q92747	57619	83138	77390	108084	50861	88844	113249	115040	90882	111336	82557	76220	48288	61892	49039	82535	55069	54883	58464	53418	78880	33709	42302	70582
Q709C8	28170	38994	64953	68711	33411	67708	47171	59512	38445	23889	58173	44708	54993	22354	55256	29781	24873	60607	46896	47330	36872	35846	40840	51515
Q9Y6C2	192645	283807	285927	268070	196754	253073	354190	276426	273898	170012	252298	339247	222173	238648	476478	296854	174877	352369	344507	298492	310870	340856	202246	347789
P04275	72112	91534	91526	84870	65637	94744	84951	101825	101666	74861	100364	94464	177904	79205	96097	120772	125607	262441	118370	119348	198640	68820	114036	127862
O60664	100596	144287	116411	280891	102933	270335	211579	158516	144422	73950	147599	173299	82265	98022	137147	115810	97098	113686	119855	272730	116631	102075	266237	111663
P40261	37502	45171	83357	63353	52482	52769	71874	78280	51559	36210	79942	63508	263607	188550	1299525	241237	211108	338476	341227	898547	253509	992699	851165	342068
Q6IB77	271390	417303	470740	523569	330509	513825	499735	295724	552250	410010	261796	470847	95224	64051	215862	69270	83776	83000	50803	235650	77679	168258	106284	131653
O00186	17455	23375	25603	27606	19622	25000	20162	21669	17857	18928	22441	17902	17654	14412	26088	16902	16342	19906	18541	46090	19075	18247	41616	18396
Q53H82	67840	91628	89882	108160	59226	102979	92000	96638	95976	75800	91874	101597	43641	56942	117061	74214	50085	75110	58237	91050	67563	68409	114999	55158
Q16186	4352	5981	9019	6546	5115	6339	7708	7775	7875	5174	6914	6055	5347	6608	15997	8957	7977	8837	6570	17427	11982	10574	14689	7212
Q8IX12	238388	324184	332948	475791	274120	376675	368473	345564	303412	263431	355135	367694	338313	337711	356687	413886	357856	521242	452651	273642	425738	279676	256715	475029
Q16773	11171	13613	18643	22138	10586	18317	16439	19901	15171	11090	19404	15757	16438	18203	21057	31379	22150	41623	31776	29415	39996	13354	25483	32765
Q16666	15957	23295	24409	34702	16989	31708	31851	40329	28188	13868	36658	26539	21245	18960	63897	31603	19351	51998	35572	64007	37802	44478	58867	42473
A6NDG6	21983	33437	42394	42636	22314	43001	48537	65490	36741	23213	56420	44510	58241	25773	62163	30827	46078	71887	85786	110953	60671	44114	104882	89414
P30101	396442	952476	1199208	575693	454414	612775	647989	727109	719339	367710	898330	408907	569535	773445	1321684	1370749	624964	1252735	1414948	2336069	1053440	656493	2613645	1124953
Q15165	29798	38305	41092	41039	26460	36065	49608	41294	37178	25652	40982	39180	38048	67925	70960	89204	45049	58352	73851	379601	62098	50032	361405	82103
P00736	16746	25913	23244	28843	8733	25577	25658	21370	20767	14745	20179	27426	23590	16108	53264	25858	14792	31041	23704	53026	19537	26929	56065	36403
O15244	15154	17466	15720	26161	10348	24541	25625	18604	26474	20219	17560	22595	7537	8622	15070	14067	9037	10323	17348	14960	11898	13734	13547	19089
Q9NQP4	21909	30716	50097	34567	24784	30027	26765	38112	33114	24196	32753	27541	30513	35485	42949	37989	24459	70479	25625	42735	30990	29409	36823	19932
P06865	82454	109786	140604	108025	105867	110543	126926	145484	149720	100669	143946	121397	80144	71492	152540	103123	77421	103318	102112	135102	98145	109538	133013	106266
P28072	100627	137692	145768	150000	102260	141996	145716	140857	124275	88420	137002	118530	60957	41157	141260	70957	93292	99797	66011	96933	113996	98867	91519	69234
P05155	296836	366694	369480	337802	282951	352478	286237	616628	280456	225345	619023	319319	304764	279081	328820	341622	302398	404815	442211	388990	384180	269061	369750	449634
Q8IYQ7	13986	17668	15421	24741	13609	19662	10854	23273	14304	10196	21025	11168	10052	7570	14521	9968	6402	13940	11498	16800	8190	8939	14451	13556
Q9UQB8	21870	30114	29930	38703	19579	30733	37115	31559	35776	24749	29914	34940	10356	13501	16391	19999	14498	13877	19122	38010	20189	13344	25958	23180
Q8NF37	7895	12720	9635	13117	5046	11579	11901	12764	11513	6829	10912	10757	7504	11218	12991	17621	21575	14165	29026	69733	34814	8054	56702	34538
P13639	217657	312084	412741	227815	293805	336609	367345	388913	320873	170606	374002	297747	328641	356245	908421	472835	349188	442323	365888	982281	477820	672335	933945	425175
O75146	32855	37818	44607	52620	34195	49154	52173	55173	46475	29255	58996	41537	29790	41979	64436	45808	37203	30626	46549	86258	49038	32259	105148	51248
Q6P587	89838	119623	142963	156063	113034	154351	165836	117388	169638	129146	108178	162637	54408	76170	93968	94367	68613	67112	88326	73933	88697	66627	64071	98012
Q9BTE6	11406	18388	19030	19842	12901	18265	21301	18364	20865	12886	18307	19381	15764	13919	26141	22207	21382	24759	21177	25131	29111	17126	22783	22954
Q86U42	82034	104203	121211	119716	96720	111161	123809	104369	106512	78323	105804	134579	102158	71527	169182	116446	88590	121704	124614	188537	14832	136332	178118	132040
Q99816	20226	34198	39336	36961	21621	30593	34011	43767	32918	22047	40372	36096	23712	27737	46186	37686	24764	38753	35887	44486	36491	26224	53144	36513
Q8WVM8	17250	25748	35193	30358	25491	28487	37115	44052	32901	24618	43943	34470	22143	22450	26282	28751	30546	29534	31547	56139	38508	17594	49483	28482
O60218	66027	98864	124028	120984	83697	114913	109569	98540	120170	89125	99517	114447	56054	102442	628980	150178	57400	79161	97670	96448	90234	428221	92369	95495
Q6NVY1	332591	492138	458884	556556	299336	497342	781962	271008	793175	526999	257722	733182	64403	56371	73934	81534	116916	105410	78252	63856	183358	40778	58787	90452
Q14108	69113	91159	82382	92070	64122	82027	88954	71000	94033	63498	85686	84766	67298	83445	101123	111757	69626	91664	133340	113398	96928	76091	104597	146387
Q6P996	26716	35100	33274	37844	23424	36312	39198	36289	35578	23004	36060	34842	24032	28628	50837	43363	29995	42251	43948	48395	38873	35359	51634	42589
Q9C0B1	31913	40953	42550	38852	29424	36930	36263	38711	38340	26716	35032	39406	49271	48688	73062	62773	54812	67780	59816	69393	73870	52139	63952	64066
Q07954	31752	38680	53503	45963	29260	48292	54002	43318	39632	27139	43609	44896	37344	34152	81683	55660	34757	48057	52403	138164	54525	52915	128378	51633
P45973	16341	16077	10550	18102	12288	15997	17562	15671	14635	14792	15673	15833	11016	16390	30495	17052	15039	24668	16357	22587	14629	23988	22850	13974
Q9H3N1	12610	17155	19429	17301	12826	16355	16723	23891	16473	11380	19481	13239	19982	23110	32677	10181	23828	30932	39582	41187	34637	16662	40580	54655
Q9Y6G9	5267	9498	13451	12482	7468	10597	11823	17713	13627	7376	16710	10202	8179	9396	14857	14351	9005	13776	11202	20650	14023	9393	18006	15370
P46087	75206	95688	147754	136781	108462	129472	139565	127007	117110	87066	124929	125278	114337	62428	223222	97021	100195	140987	144816	228486	124264	155689	247109	144247
P00748	87806	91921	81713	102450	63391	84736	78473	85563	76996	48430	90534	76449	84308	64179	110910	57923	72292	99844	82896	111635	86547	80557	63850	61491
Q9BYF1	41100	63788	44656	44239	28583	42372	40842	52713	66273	40457	46667	39258	19425	27315	29780	43881	28955	26175	49030	34083	37621	22799	31063	57817
Q15847	112474	157583	97570	214894	62029	200186	180505	82725	210063	136501	74959	175017	272838	260158	38478	351471	217726	382583	104636	292356	294298	25567	277406	116707
Q01082	209979	265854	331541	262562	229312	238383	236031	288490	221930	168719	294477	231833	157598	162587	219114	191299	168481	196354	249177	371133	184966	167720	324585	261044
P61457	155463	177298	285360	250492	204650	220432	286320	258230	313431	229414	247703	280356	165556	117965	185442	163294	164967	190345	194807	238183	216608	140304	233810	160368
Q96JY6	84871	112046	174347	211369	114544	191928	200934	176342	168546	115106	179124	172211	48110	65112	105415	89958	58715	80830	88027	101312	90763	72486	92629	95424
O43491	109117	143936	132402	177438	98811	155188	136282	145142	143109	101872	141147	138280	77096	89039	130499	115227	69632	110721	108056	154198	126842	89974	140307	114879
O15399	31185	61037	72807	62768	31527	64466	54384	61454	59761	24911	70938	61180	26068	32642	38359	46494	25218	48428	57068	67173	48874	26137	61244	58824
Q96QR8	14386	18074	18942	19306	12431	17416	19582	18871	18918	13819	16508	17635	15799	17342	27601	22317	17546	21397	23645	35186	24096	21485	31225	26894
P05162	53428	82208	69697	96673	51659	82816	112238	97923	112698	75787	91477	107559	62255	67148	64132	104292	119615	86319	45294	53477	181149	47561	54006	40476
O94874	69554	88672	106437	97319	77054	85353	88752	91743	87900	68354	91296	95231	70354	79053	153338	120759	85491	88094	115208	242537	108320	109844	241423	117290
Q15382	52008	76138	98069	129759	69241	113441	121026	67706	91941	69686	63997	116470	28117	25149	36649	29432	41174	39831	27391	56236	48288	33053	53776	25760
Q9UBS4	32247	37654	57918	51456	40011	48559	45554	60857	50932	37388	59468	42502	30396	33818	81939	49850	32238	47027	46440	107076	43524	60515	116338	47445
Q8IUX7	26884	46393	47818	54101	30197	48871	64642	45997	43035	24897	44042	53702	38342	29770	128381	43542	24201	70631	56571	61125	39137	86683	56547	60351
P16112	8481	10981	15498	13547	8119	16244	12616	14730	11868	9128	12934	10525	16253	9926	31904	13487	18341	24224	22009	16313	20574	16565	13820	20562
P01008	513831	670687	229979	174355	155484	154710	217385	128324	112949	83296	104289	200878	264512	433289	137306	596287	102833	373461	237888	62496	134854	99988	56309	251534
P28332	141608	168097	220557	213083	150712	189549	174229	192668	284645	197081	176521	199254	65049	68886	130325	89476	86086	87784	90192	142035	89643	90327	143094	96054
P02751	139048	198806	199028	224397	138560	206727	291919	226691	177182	116667	214204	288196	147002	211663	624671	303139	206968	203813	332016	230018	277934	466673	217597	376297
Q9NWS8	16394	17278	17954	24089	13204	20384	10082	17815	20207	14510	16826	13545	7411	6108	13320	6933	7570	11344	7341	13068	7590	10618	11807	9252
Q13765	63202	94237	91418	85583	64551	81726	75219	94037	95646	65689	86317	87352	69201	73218	129738	123713	68557	86269	76339	124154	89891	91541	131110	100774
P12821	64164	93832	97721	105108	59913	104412	97586	82338	134479	74005	71503	79568	39966	35761	62557	61809	43418	61761	65014	86771	66866	47092	69983	76284
Q9P260	5028	7209	9335	10684	5612	9724	8436	10046	10811	6307	9843	7991	4535	5122	5638	9355	6277	6853	7486	14063	9102	4862	10329	7559
O75746	158771	207662	202762	213799	197734	240300	211917	201826	208365	166822	223375	257611	237963	179581	252078	209580	261828	280073	231997	248018	248990	204444	236532	205107
Q13045	43478	49792	70967	52497	41769	52983	58063	66115	49538	37804	68352	54109	54511	50032	86874	58787	57903	62448	70989	132291	69787	56344	122369	77535
Q8WW12	21714	28229	31156	33312	19840	30990	30928	32279	34582	21648	30148	30189	23759	22772	36012	30062	26448	35185	22290	32883	34711	23480	32172	20751
O14974	71678	95533	97155	102236	70405	94590	103780	87949	94656	70094	100347	90724	71311	83762	113314	101278	68891	93180	89394	93423	86444	87929	94039	104666
Q13813	272124	365075	375435	353314	264135	329668	336791	367071	334137	257613	350941	310486	316297	286965	357848	373242	316943	415472	349341	418677	429129	241322	394404	370976
Q8IUD2	4590	6908	6752	7800	4011	7195	6374	7670	7627	4502	7520	6519	3494	4851	7051	6729	4895	5348	5866	10065	5821	4123	11096	5560
O95721	33467	47599	49913	48660	30801	45627	49479	50613	44384	30637	49760	49873	44990	50807	58993	62511	48440	57732	63723	70575	63644	41863	84163	60064
P22626	632689	685424	849677	796247	581192	760006	785474	858290	838689	566741	762684	765505	667791	754456	910433	842892	695803	822471	697839	1280281	959621	674690	1219879	789041
P78371	225526	281522	271193	307379	246378	326502	247724	261722	306247	250295	257282	262397	268333	241490	310605	293009	244142	328036	309487	261317	278253	234024	240565	309850
P50402	4724	6541	8412	7132	5212	6846	7008	8024	8080	5241	7377	6839	4550	4364	9337	6508	5819	5873	4992	15843	8222	5745	14492	5623
P16157	70947	80859	89973	118333	73427	101580	108376	113725	101537	80799	105478	96143	72706	68914	102792	88814	72648	87898	93704	120935	84839	79143	112306	93312
Q15365	240275	318047	344935	326244	241153	307591	348540	308079	308260	219412	295847	320170	287060	315236	500948	427923	360526	380711	288968	574466	477618	333021	532426	289478
Q8IXI2	76252	93526	86988	58088	65346	63165	66600	86700	92213	60719	95895	76280	50880	70598	142300	154504	119350	64794	127779	58573	72069	106294	56185	132688
P40926	993749	1379258	1153892	1525124	779783	1368637	1195454	1146373	1366166	934768	1116822	1095613	257484	254233	764455	364971	386834	434719	644572	1617033	521508	529761	1494116	685484
O60716	113358	165099	146520	125175	97132	114056	149756	123968	137266	93737	118596	124934	105204	148868	138728	154128	117514	143271	148219	110596	158767	92954	111090	164854
P02792	197085	264804	246171	292498	199870	321104	287046	228341	219212	169535	253578	324911	333327	407924	597217	584285	239570	335076	589176	164167	324494	453283	161606	506518
Q9HC35	46596	69687	109165	100921	74062	103662	97795	100036	97385	65305	93213	87059	73789	60669	134404	78390	99427	101574	95007	83426	136052	79830	111414	105993
O14949	116409	152050	137588	159845	97907	146291	121419	132518	135246	98232	120535	111888	64042	48290	99539	30110	65222	62607	47735	83256	66434	74713	94852	38653
P01023	218404	290176	168083	257759	129411	235042	298991	265563	239690	194298	272173	284401	405411	391476	361937	438644	604906	462430	726254	445477	710225	274323	390992	760402
Q14203	135288	188852	212285	231615	148607	205421	197503	193032	198865	146331	190974	182445	105234	133845	272036	173413	122338	151164	256479	223761	152524	190669	196642	287653
Q9HB20	5393	8542	7478	7761	3985	6933	7923	10703	8468	5784	10830	7077	4157	6413	6738	8861	5790	6389	5858	7514	6624	4739	7472	5902
P30084	1345776	1602333	1711077	2129701	1344886	2068202	2223791	1625892	2106551	1657318	1539303	2096723	196598	301640	412215	369848	277152	266801	212496	376890	367211	307163	346772	197778
Q14160	102921	139373	146095	174587	94411	171102	153350	145015	155497	113814	132866	145213	65230	55781	117609	76173	90309	106392	86825	105271	89241	80458	127906	98888
P09104	65422	52865	92782	96998	61894	92979	88966	101085	82642	55211	90733	83274	746195	311634	254171	446505	361951	826074	363555	436742	243423	129488	401570	373322
O43617	53229	74498	112209	99089	86170	94369	97289	121056	93791	63616	127937	89142	70103	61551	131110	81274	74125	89104	81007	159414	92284	87238	153134	91041
P51580	66850	89277	104936	94107	67603	86630	114120	78060	109842	79833	79414	102757	45297	39348	76372	46670	48167	55767	50518	131282	55329	54828	116978	51024
P60033	15731	21847	26549	26864	17164	24360	26985	34772	26815	15474	29691	24816	24138	16935	45798	23584	24849	31828	24806	42004	28978	37386	42400	25193
Q13492	56199	79421	91003	79613	57892	62405	75588	102231	75612	53889	82822	76592	74416	85089	71298	116766	76253	112443	79152	99347	119817	48909	100430	74650
P30273	19491	37762	33439	32060	20995	29075	51219	38438	28586	18679	32165	47729	22951	92625	55477	124560	31603	37078	76520	84102	58256	39767	77273	82803
O60494	117499	186986	262474	276968	150612	217768	243783	306175	246116	167508	296703	213279	119015	118199	248590	159384	128578	208807	111202	232989	237627	98880	204476	155318
Q0VF96	12175	38783	40494	28163	19820	34874	30314	27629	33304	17669	37369	42184	22678	18544	28353	26136	14924	27121	24415	47184	19829	18469	44791	29920
Q16543	74603	108535	135977	113640	83043	102382	135165	116636	116143	75254	119830	117912	108279	108872	166071	129181	98153	152413	144862	217947	141851	117277	190158	149701
O00148	14471	22470	17151	14278	7370	18156	7825	17984	20161	4833	14844	13118	8607	7216	22077	16296	8802	13949	11899	25879	15701	11786	23240	11361
P62258	384042	502370	476382	523651	344294	449076	544456	431234	441270	349744	400934	532723	576747	576341	362409	761162	526876	764656	573171	580919	649582	281656	548709	611729
Q6YN16	185297	246725	251419	285366	159684	265533	297423	242729	348364	226538	244195	275208	110563	96013	153588	163365	135566	189668	137626	135977	184345	93910	134927	127175
O00422	5717	14161	13770	14315	6235	11574	15073	17167	12552	5922	17197	14240	6444	14700	25176	19139	12901	15342	19610	30062	18944	9330	29537	23650
P43080	9391	10781	17988	24612	14437	19779	18244	29226	15596	11981	24230	14912	10956	9962	15054	8334	13153	14302	16040	18230	15974	10098	16408	19694
P51798	12453	15678	19758	20895	13104	19710	17950	21302	20973	15585	22820	19059	12075	10507	23174	13088	16367	17613	14693	21144	16205	16809	23626	16521
Q5VZ46	6058	8627	9903	10007	6558	10083	10117	11221	15818	8477	9952	8703	17256	18376	10271	8094	16519	10519	13310	9210	10395	35985	22373	13887
Q15424	29484	40197	38933	44040	30155	40311	50555	51046	40675	31696	36598	44374	28950	28915	59839	47495	30392	47969	46703	54713	48944	42060	44847	48951
P78330	59045	77367	93893	109296	69653	96825	115979	92936	105331	72851	88085	107723	145261	64920	124968	83380	124903	181112	81449	239935	178393	81839	246831	90521
Q9BXP5	92986	121346	135241	112120	85531	107214	125675	123300	133040	95000	122885	132771	43895	48441	117863	66282	68768	63200	87598	132283	90215	81534	129238	81427
Q495M3	11784	15445	33643	39428	21247	32297	30625	36913	26307	18022	27447	27522	7403	8819	21120	11256	9040	13636	10872	31560	13502	14271	20621	13426
Q9Y2Z4	21427	30597	28115	39453	19609	35941	30854	38506	32412	18535	34815	30076	24898	24697	41182	42246	19949	32830	45133	51699	32965	23725	44781	48441
P16930	173036	231084	370409	381649	250677	348493	386538	313963	395891	281319	304115	363483	149643	111644	151694	171915	174449	199319	326614	244187	223400	111323	239144	346109
O94788	88306	105692	61153	149030	46110	136445	101915	71634	134625	106511	58367	104268	79435	89304	108721	113595	91404	113743	74164	75604	111704	80286	70174	76450
P28070	147036	160702	188589	172651	96811	183197	98473	205178	186277	79570	213325	122167	153400	197810	169674	247762	152212	265922	74820	232760	166529	114767	210984	84028
Q8N163	83998	108966	129549	110077	89011	98636	109651	111838	102538	73936	105135	104609	104469	89581	162403	133738	107020	140244	82194	133715	145574	112924	122629	91665
Q9Y5X1	64471	75496	113209	108530	72072	110079	105543	133747	94486	71618	128216	96262	52603	49307	86680	64600	49233	130291	97830	86807	86031	64686	92064	93642
Q9H2U2	167245	227250	235772	330960	166783	303940	257687	264829	289684	207802	247059	243360	61580	56045	82881	83646	68376	83778	157249	270063	90113	57194	236813	185314
P06280	38750	49359	41582	50910	33159	41073	35036	37017	51851	41149	36892	37163	31560	22910	48450	27241	26965	39695	31190	52809	30651	33087	48285	32212
O15014	8145	14105	13364	12778	8238	13816	21984	17055	10766	5810	19335	21579	14987	12495	22802	25117	12216	25353	22636	45676	24894	15712	46212	21866
P51888	392537	505226	302260	440517	218427	399575	576586	153395	322918	224599	144311	533962	299405	242004	894225	300394	72938	412682	715317	80129	91799	645763	66547	736094
P14780	2295	3743	4336	1501	2802	1696	3594	3023	1917	1010	2404	3741	6958	2957	19114	3518	5699	8518	3187	2851	6303	14212	2732	4019
P11279	129737	181530	184089	173580	125363	164041	189341	188874	178352	126536	169608	183305	104186	174604	114336	235233	153117	140252	192608	205536	196130	126222	191884	201059
Q5VIR6	9648	13134	19035	19329	14150	18380	6128	23445	17236	11934	22064	9232	12257	5267	22034	6208	8835	15376	6487	27657	13962	15374	26561	5375
Q9NT62	26228	38896	45021	45084	28380	41509	46008	47685	40472	25917	45136	38968	33431	29977	61081	41819	35471	52187	40301	68860	48979	36980	62681	42207
Q9BTW9	17413	28264	34402	33047	23831	30509	34971	36864	33437	19838	34031	31646	25107	24077	41083	37121	26965	38652	31032	54506	34833	26600	48674	35758
Q02809	47901	60907	65469	70931	48460	61769	63362	67793	60000	45576	64062	64854	54098	61512	120891	77562	56538	68708	76477	200466	72203	97019	196047	83953
P61201	31408	42478	36266	40507	26858	38466	46229	38901	43179	32454	38229	41808	27196	42610	40354	55439	31121	35631	41122	53744	40027	30158	45743	45554
O15020	70764	101482	88009	90061	53399	79216	90622	87705	85813	56822	82054	85165	55160	55103	105946	68385	50170	81498	106357	116998	73215	70859	104391	120960
P22676	25617	38015	35485	43881	24593	34677	42416	47729	31432	22602	36489	33583	31729	28383	71191	40486	29626	40580	36298	70695	40788	42779	48970	41259
P22234	85610	99677	125685	136090	87996	126319	139488	130667	130277	99083	113153	123945	134093	114733	230391	156243	114283	182896	178860	263596	133027	162939	238937	192338
Q9P0J0	163099	211785	180208	250910	127420	230757	168458	197371	235657	165456	183716	147967	50984	49369	124431	73722	49627	64636	54644	98826	68131	86047	85036	59713
P21397	303745	387546	317451	314828	226408	306969	277567	402651	242458	173037	383376	253438	69264	78554	361000	125807	62011	87788	209771	104911	77553	268709	97533	168895
P16615	30297	47683	47229	43907	27764	39047	46572	44527	44664	32848	45026	40590	27621	41472	71219	69723	28966	49208	49170	110885	46984	46811	95243	53391
Q01518	268697	342960	394153	337210	305165	337440	435485	447737	367735	271526	427677	402150	484412	532214	667383	688833	486458	612392	394834	754636	594504	508426	679150	435718
Q9HAB8	51749	68730	79949	81492	54903	83845	91612	96962	99939	70397	88975	86499	45023	44916	69274	56463	47561	65409	35516	93559	58757	48054	91575	39890
Q5JPH6	96376	108405	69354	74751	45142	68004	38921	58916	72941	52188	51689	75693	36129	34196	88261	35048	36045	47943	29607	141214	44260	57387	138561	34516
P09497	66547	87353	97427	104036	59161	90165	115074	138105	110594	77175	117529	122337	61339	74112	75965	87862	56507	77011	92977	72114	83872	135394	95263	96402
P55084	628978	800880	789563	968569	532422	914570	770588	821555	990022	699775	760369	724871	354955	337866	538577	426567	500976	463431	398658	449315	638813	404314	411549	407230
Q92973	36201	43344	53540	64442	36602	54124	51793	55951	47605	36124	50150	49057	43437	46115	81544	60788	42890	56885	65226	105993	52690	58315	95143	65773
Q9NQX3	39849	46613	69055	66051	54053	59261	62159	67809	66697	37180	63218	53660	37276	34501	50879	39074	48265	45470	47102	48731	58336	34201	52088	47789
P50479	45566	65939	72866	70205	41722	62888	81351	69971	59771	38858	69095	76204	65527	67645	97816	82889	83063	103134	70612	67486	102275	66177	66351	74305
P14920	104374	133436	172058	208569	128234	207283	215197	152149	179083	115173	103859	205882	68235	48478	93245	82269	73466	97282	70257	94922	91429	67133	86397	72374
Q9UKG1	11445	16054	19814	18589	12173	17785	18869	18153	19414	10794	16121	19029	10669	10414	20017	19938	12074	17010	16189	16453	16963	10680	15711	13907
Q32P28	31314	24818	39702	35656	38248	39107	31667	37372	40336	37080	37671	29511	40795	22516	58329	29281	47813	39358	44235	114082	57439	43535	108938	41692
P48147	38271	47876	50623	56103	34387	51372	57229	57558	55153	37388	52908	51093	49403	54697	59389	65366	43870	52702	66353	78678	58993	41820	70944	75823
P32754	199730	278187	335063	312025	246038	293295	542610	342499	465921	335436	343869	500404	56096	57180	95098	74635	60906	80100	67875	109691	71449	74576	113705	70957
Q06830	859514	1125861	1295564	1225139	966440	1158338	1290655	1085515	1337075	1007911	1034301	1211382	1125494	964180	1620732	1184230	882437	1411797	947592	1550682	1090436	1235187	1476819	1007147
Q7L5N1	54545	73526	74906	79680	56642	78634	80312	67928	86033	69553	73889	84232	57766	57008	78519	74048	56448	77841	75313	86614	73238	53888	86588	79628
O75891	304117	425226	366778	439284	277443	396356	407756	359640	394953	273613	343086	370703	230388	238946	356676	281125	317622	302577	138973	165485	399883	266309	156965	150150
Q9BT78	85208	118395	122543	123836	90393	111944	122858	128106	120076	84041	127649	106445	108002	133324	205982	161066	107520	130743	132884	367340	135957	143817	323966	146794
Q13126	57576	73166	61808	78361	45970	72345	60647	71732	62548	42374	74678	59692	71125	64332	74748	81909	53823	104001	109585	116440	79286	55579	106413	129013
O60749	105165	148312	162778	167468	104550	139260	187444	221770	178406	183682	197791	169064	94301	146983	178414	150707	136743	137633	134936	153254	168092	113133	125356	134192
Q14764	164808	198116	324257	189273	231763	190597	209125	278389	228088	172434	323973	199618	316666	289829	416958	370077	445680	413877	342107	419932	563773	325919	381053	369487
P02042	1082064	1454537	349424	916499	218375	855915	1985236	837341	463303	290188	808263	1864010	967899	2782930	349150	3137369	1487466	1297279	2351777	403922	1758763	254267	375296	2391620
Q9HCB6	55988	83086	86533	79453	62561	82676	102613	78478	77556	57758	76901	81327	175440	123842	145008	158801	177295	193056	121835	205757	166382	123542	199442	170732
P42574	7851	11074	15100	15566	9145	14434	16420	18319	13685	8082	17312	16315	9900	9923	23295	12942	8821	13021	14677	34390	13528	14310	30861	18687
Q7L576	104554	119372	124789	129942	90454	123591	132847	124803	123535	91837	130114	119498	116523	136259	143772	148511	60641	140261	84231	112865	133029	103550	210433	107908
Q6IAA8	61813	83407	130611	99156	73897	107060	68763	115828	106096	75604	107342	72316	64067	53445	98213	53231	67554	77397	80644	115390	78932	85848	105847	81208
Q92575	12882	19731	23462	20150	17677	19174	17530	25042	13690	11308	20895	17457	12724	15452	29690	17999	14498	19424	23509	36946	21269	22549	32030	19473
P29401	263188	411339	616988	410598	364859	384938	511340	629940	473298	264688	628355	478697	219369	224121	891408	342590	278834	406930	358659	604524	415783	525223	637215	364212
P11215	20571	25773	24987	32989	15900	29566	31010	32374	24198	16827	31285	34261	19312	29236	30545	24478	19941	20825	30924	23511	25834	22579	26425	31382
P63098	16965	30097	24929	30208	14023	28340	40816	39936	24934	15682	29530	40111	16125	23607	35785	23753	19300	33252	30158	67110	29357	22227	63384	33610
Q8IVM0	4561	6130	8437	7599	5772	6788	7314	8995	7058	3564	7266	6340	7295	7589	17756	9125	4920	10403	5820	16669	6755	10873	16742	6007
P17540	181767	251914	255596	285184	158293	254291	240811	251699	250848	156268	246155	220635	108490	96203	196820	134014	110115	137754	146434	294399	150437	137258	251750	166373
Q15018	168629	185297	165296	155570	117410	148452	193369	157990	146678	109599	159607	184808	250335	258908	218516	87255	236530	276848	215178	262257	230240	154487	268275	230603
O15540	73488	97075	106632	119135	74232	110454	108925	148178	91724	64142	126122	106890	3211090	51978	104533	60032	1298300	3528710	3060930	3684640	1606485	87142	3357650	3235020
P84103	205311	271259	257710	240600	178330	223670	263629	252652	239126	161172	234538	247480	211911	249391	392441	322315	214013	304511	275624	426733	304546	273244	398311	291536
P06133	44322	65032	103657	142232	66802	135559	110703	114663	131397	86481	118402	96335	27895	46373	22229	69606	31610	34771	53402	47708	40277	15028	49609	48990
Q5T2W1	257535	344608	420519	363376	292912	335664	289949	284764	408775	288475	264726	277514	127156	69708	113849	85452	121025	177120	69610	93575	158074	68661	80021	65354
Q99757	67350	90687	76437	100490	53078	97842	80961	78345	98621	69602	71058	87567	27028	30986	62938	48471	28880	36708	40297	69976	44545	43239	63073	39692
Q93088	846746	1283177	1286315	1554456	789107	1398176	2232330	843798	1796078	1156380	813109	2088129	549173	268678	61677	451282	589159	893264	624867	106281	980586	44055	95057	639900
Q9Y6D6	4136	5183	8282	7830	4748	7730	7157	11661	6216	4829	10466	6046	6004	5956	11134	5824	5988	9068	9006	13149	7016	7914	13136	9627
P61626	136765	185419	216633	234788	148458	216667	194748	226232	178076	118252	216018	183376	55931	56440	106142	73720	73060	71158	70800	147680	97374	66811	134179	76643
O95967	20658	27293	36865	34998	23730	29330	33187	35392	31898	23088	34153	29028	22493	16449	91432	22702	19009	31555	29674	43544	25842	69059	39030	32074
O60220	65311	89757	84396	101194	55526	88449	78369	78971	125999	71210	80462	81740	46542	43907	86920	59700	44736	61461	66820	82403	67423	52593	74929	79204
Q9Y606	108633	161167	205621	197127	161822	166881	185804	219440	248475	189131	191364	184294	135055	125565	272737	193798	167918	187263	172343	207249	235160	188531	264684	152223
Q8IXB1	23986	23172	16803	15896	10281	14295	23079	16322	15878	11477	17235	21994	14601	46898	21823	50596	19708	17003	26529	34279	29289	13345	28484	27542
O00151	315508	252305	194378	163015	163992	144110	263404	249620	133631	143418	128726	225859	503505	904629	322577	764666	536982	411766	420484	326013	400472	281898	315205	511334
Q9NZ45	140749	187149	146999	161210	111898	152613	133509	167861	181459	127615	162610	139632	63874	71353	122870	93013	48993	79688	97206	81009	60197	85221	73809	100710
P30040	276884	370427	386418	370963	274436	326173	347909	382740	368718	265609	340651	330309	179255	286425	336416	365172	199375	189348	172891	511018	233764	266342	483901	183344
Q9UHA4	127185	161946	180106	187431	133779	174380	179457	175862	184313	132837	180982	155282	100849	101572	191500	142123	117591	119277	135675	180425	166614	119449	201878	112352
Q8NBJ5	65737	81895	109049	174306	72857	103832	102258	137489	86145	63929	122036	81618	94956	101295	161145	119995	81662	116540	102828	426434	104485	125316	395357	111952
Q16658	84973	113381	140316	119462	94919	120642	181279	162888	130182	84647	134727	121589	137847	255255	141052	464216	178686	254279	345918	1142255	374018	101993	855085	523201
P49407	20738	27697	38312	35110	19045	34683	34744	34755	37236	21916	30486	31567	25058	27594	42263	35524	24426	40315	25838	59138	30525	27307	53517	28867
Q8WW59	108499	154898	131942	224533	88770	196403	195553	200726	148756	98316	190519	172345	107214	60290	108096	91449	100117	141677	116971	126844	120829	74209	120642	120208
O94875	48925	59838	70233	79253	46349	68430	70656	77236	69690	70528	77212	71034	74123	47189	50129	76210	54386	96293	94687	35401	90031	31115	37036	95759
Q6NV75	45637	74274	74811	62386	48092	54784	62268	92965	77383	54072	80652	58358	76881	59472	135506	78146	72058	123851	84337	114728	99241	99262	107323	83619
Q15126	42559	47069	52861	69295	43479	71228	98222	53630	73212	33945	69856	59836	53895	63870	75872	78856	62917	72780	61266	116653	90793	55683	107581	60372
Q9NYQ3	75843	102063	108003	142964	58947	117634	128398	130050	158907	97198	130046	113293	43874	35776	97268	45067	44036	49343	56250	75859	52078	71912	65757	70478
Q9Y259	11909	15929	16109	17014	11583	11718	16178	18129	17071	11353	17419	15656	14598	10663	15996	20164	10436	22101	10625	17876	16741	10192	12694	12657
P14854	212691	276401	162216	262936	106362	248585	201430	308392	173596	119685	292541	189050	47522	48758	106367	85984	53650	80287	58977	105614	87969	71983	103458	65760
P07954	271655	335649	310663	399716	215323	363917	348396	335644	360398	298991	325053	325187	118767	119494	188928	134334	131499	154954	139203	212941	178076	143758	209612	160107
P27482	95483	122051	196929	274823	130138	258218	214699	222353	152518	110134	219971	198185	61952	83483	115364	108248	60756	108552	66743	173860	64630	77063	171371	65587
O15511	80461	119598	129615	115062	107922	108613	136177	145598	124103	86633	127272	116502	121105	126397	270094	161612	103738	148971	131907	292508	141559	222137	254385	137002
Q02750	2926	3841	5204	4374	3166	4080	4593	4834	4850	3121	5125	4489	4389	5183	6262	6787	4803	6166	6390	9005	8004	4297	7676	7348
P49753	6929	13018	8510	8728	3515	8759	8414	7218	11991	4590	8392	9300	6009	5402	9111	11602	4586	9723	8610	8375	10060	5088	9763	9950
Q9UNS2	11496	16514	19392	17915	12043	16318	17649	19912	17253	11163	18413	16692	13951	14439	21764	19710	14655	19357	20175	28305	24279	14433	29577	21547
Q9HCF6	100469	125310	124705	177287	84514	189560	218515	110497	343575	219250	104656	196098	37906	21973	40668	17692	48559	59008	52579	63738	65222	23262	45846	34011
P27816	109105	146510	170954	169655	117130	159919	173676	166169	175534	130307	159462	162800	109938	118055	240584	164047	134592	151446	135443	235161	192972	169566	236634	149424
Q15746	113043	142016	119549	122749	82904	101275	148240	116296	118480	86089	102399	123266	83370	93520	176911	97136	82264	117485	124115	118965	113503	113233	105249	127633
Q6UW63	8036	18878	28172	15512	9909	13558	15618	21394	18117	9132	18888	22535	10298	40452	22891	53189	12134	22535	17195	56480	19053	17095	33539	19491
Q8N6H7	7064	8517	9852	12004	6689	10040	10259	12607	9559	5793	11307	9703	6884	5970	12907	8508	6001	12290	8121	16295	8129	7613	16881	8333
Q9NX46	49376	63446	67966	85498	53986	66442	77441	90861	66886	49644	74790	55658	62890	52281	143113	57955	53114	88947	40866	128412	71509	59208	94227	55840
P10515	191833	250289	223911	265324	151218	235838	200185	274509	203014	143475	243113	175534	113694	97018	153274	129821	113181	149952	123687	198857	153884	100949	194579	139428
P23142	62132	76540	109201	98115	80833	69687	124299	97068	86556	67235	79419	99958	77646	82048	345012	87139	122858	92051	181670	97597	152114	229188	74012	207767
P15428	24816	44157	38608	38424	21704	41892	34239	61554	35168	22081	50983	43499	16468	13804	31510	8732	25439	40894	30962	45046	37351	18674	39672	24559
Q96I99	370909	553223	464259	853281	379768	685588	794779	520655	543269	414795	531023	643477	236189	382105	336042	417282	316636	394534	391697	405326	401304	201244	345848	483849
Q9Y697	34857	45520	48430	57153	36735	49467	47844	48144	55130	42295	44445	45545	35288	35799	79535	41181	32959	46459	40883	100787	45967	58429	79454	42408
O43324	36791	54127	56574	63029	37869	48087	46983	61133	57380	33934	55033	44765	32414	24352	51623	25856	28837	42154	34923	73392	37194	38002	55927	36260
Q9H9F9	22347	30604	30045	29323	28620	32515	27427	38012	37372	27831	32517	29884	20750	30589	52090	35261	29014	27132	25907	54584	35804	35977	51992	29164
Q12904	84950	101734	111607	109830	91019	105602	106370	105364	112166	82060	98176	105728	60890	64873	134584	95455	79278	81043	63905	161361	111287	99547	147961	107930
Q86VN1	25361	77393	56966	53666	22461	52696	59930	63524	51992	27506	54508	62240	42215	37767	42857	50028	74533	51775	144194	44884	61374	29191	43994	158965
P51553	13135	20885	25392	23755	14848	27348	24233	29807	22068	14910	27728	22269	13095	11052	22588	20322	11765	20044	20261	26589	18690	14354	25024	21703
P39023	49314	69435	88388	81862	62896	74959	76763	112952	76797	55157	99090	75138	69181	67596	222591	77569	70832	92616	80026	189023	91427	143708	173952	82461
Q86UY8	10621	12712	13888	17847	10103	15173	17275	16765	14205	10778	15070	15652	10017	16131	21999	21552	8879	15226	18970	23366	15324	12214	18864	22175
Q8WTX9	132948	202405	194392	242369	141783	218135	228589	219212	218699	157911	211744	199472	68768	84037	252409	98527	81745	167465	113146	165304	128599	114936	147315	118230
P18859	329222	419168	338802	389389	193214	409232	380318	337603	475180	308104	370702	351507	118153	133645	215477	166533	152506	180517	148029	203602	213787	201802	219603	148488
A4D1P6	26469	33972	40030	41356	30728	37054	48646	43224	37935	25713	42600	45980	39263	38029	44213	43408	37988	53111	44460	67744	48487	31695	59766	54757
Q9BQE5	66757	86903	86651	102139	57590	92151	110260	133096	88096	62783	113585	96686	92360	93127	207290	121272	153450	202732	150104	455257	183143	138284	355496	145929
Q9UBG0	3193	3595	5780	4099	3485	3961	4747	5594	4136	2989	5416	5143	3336	3373	8505	4152	2374	4311	4085	43791	2925	4573	41224	4822
P14866	97554	141908	153203	138722	103356	134864	153597	163444	135657	94266	158785	148827	129053	125728	224138	172678	144828	172118	156500	232935	189640	177634	220205	163905
P00797	7544	9359	9485	8296	5356	8025	10671	10048	9232	5932	9804	10626	6914	7856	7584	10455	5992	8982	9969	19529	9179	5818	18155	9978
P01717	54521	69177	79950	76110	48313	67194	79452	79726	48644	34749	80329	75188	73349	61804	84211	82644	52331	103326	170533	82268	81528	59628	72784	183129
Q9H1E5	60009	82966	11996	13066	6977	12497	26626	11322	12375	8222	10765	56264	8697	30995	12530	20962	21342	31723	12876	16929	13806	7697	13882	19471
Q8WWI1	31678	41513	46577	41189	37708	40123	47565	43588	42571	29626	47336	57449	31257	30628	38730	60629	31134	39008	56588	40504	50893	28663	39070	37088
O43294	46787	70574	68192	67083	46438	60685	83011	63949	59372	37710	52609	75577	53230	47156	89295	64709	31639	76443	68536	51420	49953	58240	46596	68570
O95563	27229	32992	22563	28199	13394	24880	24307	33762	33208	15212	33839	20947	11990	14036	26310	18978	18782	15834	19597	20141	23441	21705	19934	22361
P63151	38085	57772	67348	64494	44941	66868	65813	62222	67537	44571	60495	63288	59710	58955	63722	77084	53887	51768	53773	84968	73200	46926	78488	54789
P46108	34867	49324	55215	60908	35524	52900	59487	64820	55308	39023	63594	58318	48386	68813	59125	78987	45894	72542	59242	87751	61540	38751	68149	67659
P55008	31602	43862	55870	51767	34238	50813	56525	78397	49736	33108	70448	59610	52694	67686	119127	91952	40080	67615	58104	133854	55975	78778	117586	60032
Q14683	78153	150668	186797	192400	89551	164247	184338	166375	185756	107795	156691	173317	47533	88785	128199	134550	72852	78516	113531	116302	96840	75388	99395	112125
P05937	157925	374662	343598	1143592	240932	737445	1160005	1199347	518165	390363	780329	1052727	265339	829414	264375	988345	598486	581199	993205	346309	877392	82635	143950	986669
Q16719	10209	16950	14677	19036	9216	18205	21862	14395	23610	15335	14238	20461	8981	19072	19079	28448	6935	12919	21321	29869	12775	11297	34373	20635
Q86UP2	89599	103973	147871	128880	95952	117986	128528	145896	128339	86644	130995	124151	804952	126069	184049	78650	487444	957127	886222	1045888	566810	127348	923083	555671
Q7KZF4	387959	689242	224210	366158	146009	375677	583235	411321	264704	185133	427045	536223	415811	695755	386660	576487	592467	591065	692391	392843	644020	242389	321884	679695
Q9H845	58253	102991	105740	113321	50198	104003	108562	101105	96434	56571	86908	90787	41341	45034	97231	75480	42187	62998	68237	78136	61113	62971	80131	72459
Q9BS26	99640	141329	151111	127977	112685	121140	118990	149131	143952	92909	164466	125189	81387	93756	167884	143671	114510	112115	121109	256568	150866	126133	238973	117043
A6NNA5	36646	48114	44012	42222	33221	39071	36473	39733	45599	35285	40972	36795	64387	39015	99934	64426	39966	84013	44850	48561	52031	69993	43246	51637
P04211	29752	37602	55798	46329	41425	43508	35694	44998	26222	19738	48249	37639	56872	38419	55237	50073	25202	68117	61879	55274	35835	45186	40008	59163
Q9HBL0	109225	156249	154091	179334	100720	162873	199377	166498	155032	87551	151310	180177	118967	133735	136432	199593	168070	163905	168404	119823	221611	103328	120575	168667
Q9H7C9	47655	82455	60129	75330	37325	64923	85180	77039	70019	42797	65944	78901	52512	64803	87267	81655	72050	83952	67187	62159	91594	52001	61599	61035
Q9H269	7470	9750	13765	12365	8697	10399	12153	12715	10801	6684	13759	11648	8768	7801	15374	10126	8981	10281	11157	17432	12525	10493	16563	13423
P43034	45275	62493	77417	64798	64026	66597	106177	75658	60627	48096	78154	71886	57097	66533	69813	110323	57981	75339	86976	106683	78383	64987	105853	117146
Q13505	32230	51839	51045	49282	33956	45485	40007	52963	45645	32075	49856	36765	23425	25526	52827	32846	25286	34166	31972	47106	34241	33715	44907	32588
P08263	164191	243318	220198	352031	130891	311391	485324	205049	637795	433298	194152	431525	103642	53521	81969	40993	193522	139902	232268	86475	269785	62535	83086	236960
Q9H6S3	176509	186290	197025	211856	172221	168941	200922	198393	190341	121939	182286	161495	153490	50040	280492	264225	169489	197703	246965	451945	268402	194769	413395	255246
P80404	311396	396231	456499	681560	294994	653033	487121	332894	554241	354069	310199	467676	70790	91073	94776	107775	86197	96948	84162	85196	102378	65432	78685	93497
P50897	47282	65102	63509	69237	41169	59077	62941	64659	69997	48504	60928	60353	57326	52866	121703	71158	71848	79182	71358	98764	96147	84136	91755	69030
Q9NY33	93356	135655	121416	115190	84447	106377	139407	163188	142561	100360	142727	118293	86903	105740	168353	139616	121141	109895	89705	167657	161380	129359	158223	95757
P39059	125155	166007	171330	147593	113539	141132	222197	132538	165855	109701	125813	214015	120286	136287	216642	164764	85302	169242	214451	148725	124972	143308	130236	218571
Q9NQT8	44944	58686	74631	72739	49112	65917	83164	100576	66731	44161	89017	71136	71713	54256	91602	70335	57026	94626	74062	129313	72808	61904	115633	82334
P42677	10769	12691	23249	15061	10811	15016	11701	16823	18841	11900	15898	11192	8726	4771	28166	7380	10683	12608	7604	41074	11164	19980	40552	9192
P25705	3191320	3712910	2774300	3654710	2149420	3486620	2808760	3328310	3539360	2793880	3309970	2621930	869882	960230	1354661	1255958	1285223	1031259	963558	1718599	1595464	1005267	1556987	1023486
Q9UL25	110141	134934	126828	140281	99185	118214	138937	157887	107247	96798	145902	138803	116692	90634	123532	104733	111261	150056	103949	153852	137926	92469	141912	128310
Q9NWU1	18534	31288	28149	34914	16869	33273	33421	26804	28058	18251	24600	27803	18560	16857	30143	23020	15338	33155	29790	23215	19512	20553	23444	30703
Q5T440	54424	70540	96116	140611	59586	103942	102742	76469	90699	54624	75881	80577	73909	42721	66598	69184	52081	92211	82760	70183	79605	49112	59895	102723
Q9Y262	30169	69775	41876	44402	28024	42088	41646	50284	40685	24436	47458	34108	65566	44253	71088	59265	109545	70884	44929	91336	44836	53279	82167	50545
P55265	36982	45071	50077	52789	32511	45494	47396	48707	50434	32580	46247	46704	25355	26373	60068	34201	27140	37638	36258	103812	40306	40059	69915	39629
Q96C00	11956	17261	21226	20798	15499	20912	19325	26815	15896	9539	24000	16894	17392	7989	67942	9576	14168	25738	21380	46761	18211	48920	44046	21640
Q02978	197389	251219	170637	250069	119384	206842	227880	215334	203090	150906	206355	203432	197870	231806	232581	263836	210784	263882	275381	249672	290701	164385	230589	305075
Q9NV96	10190	14229	16951	16902	10477	15900	18192	16702	14000	10671	16052	13853	11029	12209	19612	15427	15175	19104	17483	27892	17752	14189	22232	20229
P32456	9065	11641	16040	13347	10754	12011	16539	15060	12218	9833	17175	14559	16579	46533	57566	38245	24269	18589	27737	72196	17080	29450	60467	40939
Q99598	8730	8232	7914	10447	6519	10883	12720	8530	14476	5764	9973	11061	8807	12322	7437	19288	7785	9421	17660	12019	18517	4102	7189	14610
Q9P2K5	62455	83042	100176	110822	57842	92787	117199	109687	84627	57309	101931	100592	92892	117664	86941	217751	97076	112960	280026	155794	132968	67453	119940	288601
O95299	194356	253350	221410	244324	152673	239034	238296	234969	217393	157181	211476	225430	115013	130007	152403	168692	148375	151153	145447	164095	176381	117045	156058	138426
Q9H4G4	4443	5285	6475	5166	3471	4925	5110	6617	6004	3300	5242	4628	4486	3121	16825	4017	4391	6669	6028	9877	4587	13208	12081	6606
Q15181	272349	384111	352758	372230	247454	345443	378369	418682	313407	205562	402322	367722	267129	314478	377562	385802	234322	373319	286645	497773	297184	278546	473500	271735
P46821	47373	64189	53168	69571	40306	53038	75986	64974	57914	34483	54615	57249	45153	51716	84532	54295	53962	65835	65602	138550	70321	51792	108755	51908
Q9Y3F4	87398	127583	112241	112746	65682	102884	133100	123710	103235	61148	115149	131523	88341	124463	156463	152748	113420	130489	150496	179877	145804	107512	192751	127825
Q5VXI9	50611	92021	46441	29217	31285	26574	54895	34678	29447	39102	34107	45945	52130	123884	51252	179710	63415	68048	49102	43841	80775	37386	39522	54078
P05186	16697	23661	23581	27378	16245	26051	23037	27196	24878	14850	24429	21134	20426	17084	22482	25509	35307	28504	21243	22830	45965	16982	20788	21590
P31943	49806	73571	63327	67456	44904	57246	69548	62990	62865	41879	61181	66849	59488	61903	137715	91931	67298	83011	68011	147896	78834	100485	128980	75515
O95167	25428	46473	24721	20454	15997	19394	30806	23797	38986	25598	23687	30998	16550	22331	24943	41674	15218	26516	24311	23989	23548	16829	22467	22349
P35611	84610	107911	151880	156373	111033	140514	133511	149126	147594	107394	134871	135299	77146	53932	88791	124267	72548	93302	86909	114080	75080	62226	101400	101381
O75323	103703	119948	143887	175993	103545	152145	109921	164667	126087	107496	159805	125628	85703	66408	184983	74632	96371	108034	146816	196622	123262	134023	199751	141666
Q14165	56100	54057	85601	95675	55435	79327	81558	103936	83348	49370	98789	62686	55963	65714	133728	93158	66269	78606	90733	166619	97236	95042	149010	103563
Q9UGB7	100271	133644	159187	201128	118388	184632	242239	117426	226345	163412	119466	264020	67701	70122	96497	100927	69881	91811	85218	116792	99709	76566	114599	92007
P23083	8466	11680	15242	16154	11019	14468	14238	16826	16090	9870	17689	12531	10917	11135	17555	14900	10360	17124	13688	16673	15696	10680	15338	14528
Q8TD19	29356	37036	24721	24510	19279	20787	30045	26570	22663	22366	21817	23349	15610	19190	25203	14871	18258	18397	24560	28020	17630	15839	24194	29300
P62310	70756	94015	79577	79713	55332	71169	86572	85783	93715	65429	83989	83503	74102	76937	125676	96372	86500	111180	96808	157066	112716	91634	144956	106204
Q9UKU7	109394	152943	144473	185929	104869	173215	165070	131493	126516	97386	122630	155024	70811	59004	129346	77283	92143	94417	96295	129669	113278	88863	97339	96771
P13693	50852	66583	65490	65478	44413	56867	67398	61829	60603	44194	54079	59041	46394	49213	110555	69199	41989	54227	64077	54971	56577	88356	49907	72481
Q8N4Q0	10966	12594	10857	12575	8367	10857	10256	11803	10901	7607	11532	8997	5224	5857	8911	6627	7152	7554	6214	7729	8826	6925	7415	6269
Q9Y3A6	15119	20612	24450	29150	14982	24233	27476	28746	22557	13889	28470	24499	19398	22758	32863	48180	18664	37609	33565	53851	39230	18947	59681	38910
P13667	175427	253168	271904	220740	207606	243146	240760	316526	273598	166598	329234	218398	187899	257143	492251	337773	229084	270390	332647	1358532	265653	355315	1269184	344345
P35080	58592	87878	89077	97122	60943	84416	96843	98170	117794	74274	92685	89630	23665	47620	167930	64250	18264	32843	67804	94595	23965	114689	85839	69809
Q9P2F5	21559	31507	31114	35159	22473	28501	26168	26611	34911	25334	23103	25113	34120	90732	95691	127489	25831	44259	45059	22897	36244	62658	18371	45988
Q9UH62	16723	23076	30286	32290	21379	29058	27284	28596	25597	18598	25049	25057	25338	21036	35437	30339	22873	38561	27004	29912	33823	25493	31087	28324
Q8WXI4	17548	22500	24243	25151	19534	22102	23111	30158	25827	20934	27460	22159	13216	11412	21194	16267	14903	15147	12888	22516	19622	14942	21056	15493
Q12797	62013	82557	79493	86405	57939	85649	84793	82302	77385	56132	82187	79487	59318	70956	92059	99088	71600	81356	105058	208322	100406	66299	203943	101834
Q15121	44046	63202	69964	63311	42813	54014	73385	58329	58444	39977	57594	68265	120988	92050	121162	166041	89214	201998	74665	135119	146264	77258	115480	78924
Q15843	100868	150055	139093	166900	94713	143331	165843	138186	158462	99254	140693	151629	90757	102995	145011	152470	97905	126135	127641	177573	145132	108628	153399	151595
Q71UM5	49387	65701	79154	64617	59126	64505	73003	96624	84542	58550	92374	64431	71050	67818	114882	99548	74765	78272	80165	119608	89397	92285	112809	81957
Q9H307	18341	25441	24919	32588	20831	28050	32583	32432	27639	17872	29731	25659	21783	18141	32608	22798	21815	28700	32424	44004	28197	25217	39096	34285
Q00056	1675366	2133466	837035	1807520	639127	1731230	764211	1782239	1296060	1013200	2072620	1262121	1551274	796518	773407	408586	1081971	1804027	642325	876087	1124624	592354	841504	313378
Q6UXS9	300377	367614	272750	329182	208731	330817	320422	400768	174150	139613	381499	282081	263239	274786	205060	335244	211098	318555	291202	360402	264816	135346	341801	298337
P27144	672051	861817	899539	1121115	615121	977720	1152288	665072	1070233	779576	620862	1107254	201980	257569	373150	294152	316489	235005	312375	337069	401389	278726	314861	324107
O43815	18821	22355	17898	26151	8669	22045	22698	23885	18403	13984	25151	25131	17821	26202	27223	23504	18985	26974	23975	28889	25176	15194	24403	22884
Q92890	17594	23588	37175	30739	19535	26806	31525	31843	31698	21913	29151	30663	19821	22113	33865	27543	25331	25421	24899	45744	29608	25537	44151	25393
P17980	86575	140398	119202	124962	81819	106501	115990	122935	129108	89073	112910	110799	99445	78746	159115	109556	101138	153612	121260	163696	146994	93170	165479	106084
Q96CM4	13462	38759	72362	41015	5262	40330	44842	42389	76935	49886	40333	42881	7192	15918	29614	15962	22543	19477	24764	20936	27941	20873	19728	31725
Q05397	64612	94054	65374	106523	45995	94292	71372	114105	68894	50764	115605	85794	89621	55073	85400	67860	65861	111346	73992	93117	81551	58160	93853	72687
P61221	30704	38151	47360	43642	32497	42331	41940	41549	44809	33727	43220	41273	35646	30443	64643	47005	43622	51672	56449	97439	53350	49943	91687	48679
O75884	50546	64620	57067	66269	43260	58503	55003	57084	71139	52024	53869	71037	41853	43166	78004	56223	45809	57487	56779	48301	52267	57340	44711	57040
Q6PIU2	73081	90094	97088	106668	69729	110876	93004	104659	104410	68927	106980	91619	86351	96924	134377	115401	91152	91179	101409	295088	95633	90680	281817	107287
Q7Z6Z7	27375	37217	41211	46839	26850	41905	37742	43052	46812	26906	40243	38740	28041	26216	49577	34784	31320	43746	41170	67288	47943	36230	60255	43747
O00154	76143	96705	198966	202308	150900	176286	243073	182097	227519	170066	184963	235217	63926	87098	131679	104303	99517	76628	104120	135719	113964	95138	137524	104832
Q86YB7	133845	167749	152384	222996	112465	205722	211183	127695	156330	120073	142758	213599	36966	32269	44870	40541	36021	51311	31743	46510	45738	31264	46050	34543
Q7L266	123680	159431	99724	114323	71310	109996	109347	87759	95140	72101	99081	111340	57396	77524	76441	100890	156481	77283	46212	50781	183939	60221	52319	49408
P11498	344200	407624	448184	569468	362912	543598	579309	381173	556584	431856	389481	582391	159347	149934	183006	216930	163225	200590	143579	177854	221231	143353	169162	160259
Q9GZT8	47602	71020	66757	75126	44541	63357	74811	74105	68430	44391	73220	69261	64637	58782	69598	82651	53664	79767	79089	72509	73616	55747	73608	80990
P12931	22355	36007	27037	32584	20071	28873	39276	33968	32685	21261	32477	36982	21007	25275	42864	48996	32395	38669	37702	60319	48592	28255	62321	43010
P21912	406526	580922	481348	580131	338597	534885	502961	443721	475676	279566	421072	449962	128071	133525	252266	180980	144809	186567	153480	234325	226990	186105	194915	158073
O14618	49936	76350	55612	70001	39223	53798	73425	66626	67050	48200	77548	71479	65654	63927	90855	72765	100664	86806	55879	76752	120138	54591	73115	55099
P49959	8185	10818	12316	13728	7636	11897	12160	14004	9728	8024	13510	10968	9834	10470	20618	13262	9327	13567	12889	19606	14946	12080	16313	14249
Q5T447	43168	60755	65490	55808	48768	53959	70040	75575	54734	48061	61788	73147	60025	82993	104602	108103	72848	81079	80113	118429	92658	83022	112804	82489
Q9P035	24585	35329	29193	36215	18912	31485	32936	35978	38071	22187	33527	31310	25916	26743	28311	33472	26771	28897	41921	31963	33706	26229	36902	44579
P82650	34942	52238	42500	48453	23251	48421	53103	44577	47643	30032	44348	45863	41765	60319	88824	60752	54512	55767	49948	66393	56757	58857	62861	53334
P50747	17812	27328	29011	37542	23013	33822	46380	35065	23181	25467	31947	31476	30200	33478	34754	34376	22419	44906	21352	19889	18628	39081	78976	18363
P02746	30166	35887	39117	49604	29003	44516	44580	53206	35445	25737	48345	41390	30911	28744	140805	42756	34331	41620	68029	154625	42381	95809	149613	72019
P13473	43796	70335	75497	74156	45955	69475	58302	60455	72929	44843	58657	56174	32569	38555	73338	38884	30343	50945	55742	83316	44575	52224	78468	61682
O75531	56153	82396	48270	60448	29418	55210	56242	48324	59100	36773	45750	50617	85019	76400	110455	127520	59237	111851	82217	138117	85962	77407	119609	82810
P29218	71020	119610	119733	110375	77017	118346	116619	112037	93123	71581	117382	112706	137314	101312	173460	156557	88839	167703	117889	130716	111949	125789	124990	108071
Q9BQ52	2449	3553	4336	4616	2480	3850	4228	4950	3335	2493	3780	3595	3496	2649	4789	3307	3460	4465	3158	6629	3813	3088	6003	3102
Q16630	55850	73702	91319	90508	49728	83442	97611	93724	79176	46496	83340	95210	63727	76279	131871	97396	76303	99199	94503	119873	95934	89578	113752	83606
Q16740	26680	35763	31580	38186	22930	30775	38408	38182	34564	26195	35110	34593	19498	22887	36159	33119	23683	26685	29627	38109	32919	23650	32395	31361
P42330	161709	209751	237849	184039	135156	166627	308537	151803	293635	184613	145129	298512	130600	155392	269826	224741	169755	207099	189972	150823	247359	164916	140815	204039
P30042	392059	489040	569129	633190	407345	577082	729768	444402	508262	384275	410395	672555	92302	128627	199208	169287	133625	129617	215274	202156	175455	148205	173934	229183
O43809	49754	71639	76139	76473	54213	72762	73855	80154	66933	49529	75124	71433	51640	55149	103700	78987	58580	74949	67002	113140	80354	70736	98989	73904
Q13435	33991	42597	65288	57675	29217	58982	54237	128129	51935	40754	59697	54056	68475	36309	77229	45458	48924	88641	40641	114926	52463	63140	85193	51965
Q5JTJ3	35192	53331	57518	65951	37518	58692	56638	43027	61638	46820	43066	54954	18709	16836	24194	16448	20020	15736	19031	24124	18687	18190	34183	19431
P09132	430	780	1262	1402	520	1250	1473	1122	1352	400	1460	1180	300	760	2279	1564	780	5163	1281	2792	1633	1000	2213	1472
Q99497	518716	701092	625472	759703	438832	683233	809113	646036	803020	580199	629332	760036	576564	475877	590358	628870	522195	764404	450746	508968	676305	425859	472676	467623
Q9BTT0	68293	87805	71738	91244	47732	73076	65114	73662	70130	50790	63076	58067	56457	74094	133777	84668	73365	90680	62967	98686	96498	83922	95374	72308
Q8NHG7	16374	22065	27160	30234	20468	25589	32089	39045	25062	17762	35732	23821	15509	13490	24480	23865	17321	23792	23278	27128	25456	16988	24397	25542
O00757	194580	259878	166575	393770	109418	349664	301638	274882	497089	359592	267658	301892	38806	65892	54865	82347	146548	69452	55370	59235	180762	33597	62762	59041
P16152	314777	425218	471116	435062	311856	401271	442857	405046	573725	372008	332900	414289	265830	245561	384619	328776	217688	396864	438726	306155	269568	275367	262365	488945
P23193	32626	49362	56294	50207	30807	45792	52389	50674	49866	27004	49839	44326	36975	41104	59752	62410	39062	49107	46504	72337	52223	43915	72666	46045
P51690	12069	15328	16122	18545	10725	16459	13579	19654	25901	16516	20095	10966	11710	12354	21968	13655	22537	13915	13601	19594	25201	16045	20892	14363
Q13404	2003	3260	2848	2775	1961	2237	3620	3491	2927	1811	2825	3002	2688	3300	6006	5271	2476	4675	2941	3725	3996	2877	4435	2995
P62942	161950	223664	240108	226885	155207	195823	247625	256915	214882	145199	238718	234102	349436	313740	488081	419952	244982	497979	351528	357309	335734	335465	333491	363998
Q7L0Y3	68934	91024	108803	127049	70624	121014	101500	93736	118978	81707	86550	95999	47632	51879	69006	69972	58412	56301	60137	84262	77959	47924	78986	63618
O60784	40546	58275	48041	73970	29809	66295	63830	67005	56200	37855	60920	60430	38464	34372	67886	45250	52292	55114	46916	59837	75767	40747	55305	48331
Q01433	12658	18037	19937	19934	14811	15987	19860	21958	18380	13779	17471	17046	31546	26889	44464	31021	32172	44698	16458	72237	41495	31072	69205	18078
O94986	291706	361202	394705	409809	282103	386090	477445	402226	479154	353189	395034	457072	737807	642402	927076	773640	840557	914101	871224	991787	1001020	724566	949109	945968
Q7Z4W1	903177	1159575	507903	977872	369797	933185	1001592	428579	1001882	718821	410073	892872	122436	70882	212380	76574	142738	139653	111520	246444	162592	174097	247306	96815
P83111	154680	125851	99268	122078	79276	149260	90594	135193	86528	94817	145659	99707	96503	163563	100735	183963	138565	152961	172257	126398	175002	64839	117470	180491
P29350	38665	46147	44212	68719	34371	66096	57368	55641	55244	35798	56620	61777	35923	42024	86609	55051	39513	51678	47312	100732	42704	59973	92309	43218
Q92520	3975	5806	5957	4722	3334	5053	5548	5197	5391	2688	4606	4797	6196	5822	8255	7408	4236	10170	6770	8098	6637	6013	8219	5441
P56192	29642	42819	58316	53805	36441	40794	53277	65550	51343	36317	63510	45887	53027	34634	79118	43386	35930	50955	52475	56829	53737	61311	45416	62739
P08571	34002	45972	52679	45441	32840	40899	52462	54395	41747	28931	56348	48695	57926	40867	93364	66187	44530	79146	80878	111362	72158	50819	103110	88923
P02749	106606	160492	196016	206687	128852	176248	226834	227658	157320	111938	202558	217925	168912	160347	217043	165195	211128	226459	272450	154545	203341	131321	145658	318363
Q8WXX5	13195	16660	19007	21022	11955	18133	24434	18376	17942	11506	17368	18984	17342	18145	19722	26988	16675	16145	19849	22811	21297	16411	19474	22671
Q6DD88	10282	13755	13308	16469	10540	13968	13957	15114	14007	9412	15145	12164	12527	11917	18876	19513	14134	18233	14474	41294	22004	12910	37035	16686
P55060	56876	72836	86405	76768	2108737	73286	76856	80196	74349	55645	81642	51593	62440	66927	137351	82642	70484	85957	85375	187005	96505	99097	187400	87113
P60903	189169	209532	254855	656489	213022	187255	869007	295547	622380	179152	243832	265159	570812	525746	552291	569687	603780	738978	1002202	1645856	790110	424050	1571794	1076878
P34931	27452	44110	56711	47259	31619	41739	56263	56459	49352	25272	52943	49007	38806	39336	63479	57168	35398	63908	47131	58948	51718	46743	53434	52383
P42785	139703	184899	193313	183843	135383	167772	206451	171622	202454	143750	162350	189613	139481	160812	268835	239619	153001	170405	177861	268617	228877	179180	251038	190412
Q9UIA9	19414	14868	25283	27542	17213	28506	19087	29132	19316	12750	20306	15568	17708	14307	27347	20041	14276	18707	12817	32442	18730	21058	23344	14597
P09661	54043	74922	73636	76989	46569	65688	90212	85997	75731	51604	77312	78691	45211	72239	100614	92843	58261	64448	87987	110863	87742	71467	85865	96953
Q12792	32878	39655	47562	55684	39509	49665	53653	70943	49208	35537	65824	47431	44245	48657	66494	71423	43095	43853	78586	71820	43327	39937	71287	71952
P14923	90808	235739	198001	117301	34442	114723	94760	188400	175376	118620	172147	112341	48187	116192	213263	88592	260300	104500	252266	65557	330376	142451	59560	333535
Q9P2R7	320125	423522	390655	447092	267889	421648	422487	398439	428100	308709	379886	380779	108592	122012	218162	148014	136856	193093	128737	213750	197954	168759	194140	136307
P31153	87647	115832	153171	144558	106380	129154	148301	133422	142099	104509	134166	136651	115323	119468	149460	151283	164356	155044	133537	100214	207331	116689	103810	137846
P18124	74923	99256	114857	113432	78304	107361	103683	171999	112101	81171	168097	94662	100813	112989	323916	138448	135609	143798	137941	310659	181215	235377	288917	146904
O96000	169866	243838	190410	245749	138695	236064	172411	209137	220017	146942	201181	158723	40878	40530	104525	34582	45260	47060	54230	81283	50896	59888	83886	61352
P60510	20431	29473	29053	27303	18489	25722	29916	25432	25392	17660	25644	25998	20274	16475	33895	25649	17865	29717	24781	34874	25628	23863	33256	26925
Q8IYU8	19003	27092	28616	26677	18112	25848	30357	34935	26610	21424	35334	37520	27759	30206	57892	35745	25886	40792	28716	35478	36194	43491	42035	27864
P08107	475613	625171	615120	574965	468517	523755	576984	668286	649779	492474	620854	531583	709202	546812	957199	695882	654182	935433	826434	774244	835252	684906	736878	868065
P15531	84529	114497	123044	124021	86778	113390	128285	148492	120225	81583	138843	117640	89304	126705	281275	171377	116305	127042	156677	307872	154343	196558	295532	165347
Q9NSD9	59109	77140	83879	83156	60277	74915	79188	84050	73422	61035	85157	79956	64359	56976	97741	79223	88695	85582	85764	123606	121883	69229	121412	94164
Q9Y2X3	80010	130307	133402	174579	68121	145147	178845	111711	129101	42552	110705	169286	77045	81078	161973	55049	109377	93280	101253	84465	153029	99445	80110	47985
Q93083	1593	2367	4158	5292	2318	4390	14755	6000	8295	5621	5350	13012	440	390	1173	540	530	440	960	1315	651	650	1182	930
Q03518	17135	21425	24211	27994	18329	25669	31227	30681	23673	16886	30752	27419	24399	34169	45164	46451	27095	21655	33386	162197	33283	35662	146828	34660
O60826	207458	149426	71393	75002	48962	65055	238443	92871	114148	79276	98694	233954	107822	391017	78681	409568	187697	70554	234211	44202	264895	47668	39597	248647
P56134	174917	266675	184191	172838	91605	155237	151348	167970	186535	129818	169283	137761	54418	68102	121118	87863	80340	115478	60487	99575	105621	80699	113432	67717
P53007	92079	156456	137600	142463	81693	126772	137383	120573	142223	91610	107809	123740	70313	70017	121410	100875	96939	98171	109367	171246	135385	77859	161109	118159
P35527	195783	248819	171488	202855	138394	198879	173056	218802	190530	148247	190501	179297	137636	63809	194926	69426	169706	180892	121545	246881	211691	141156	217222	87485
Q9H6V9	18149	21996	21490	18887	9749	18291	23131	18077	17326	12709	21517	31768	13529	40172	41248	95981	21578	39539	34920	30941	38742	15884	29265	35394
Q15008	13746	19860	25354	21760	17968	21294	21831	22081	16886	11652	21582	21163	14753	17569	33649	22859	19199	20333	22926	41164	25673	24269	38041	22215
P00739	17385	22286	23361	28207	18479	26198	30726	36645	27363	19091	31165	26455	17029	18843	26172	27934	22839	23435	45116	40583	29473	19529	34789	47829
P36543	178920	252376	403688	479925	281302	432056	438590	517329	521208	365413	506188	397176	90556	90955	183896	149016	115621	141674	94357	167961	164829	122565	154319	111323
Q9NRZ7	37375	49868	62751	66481	46637	67129	60766	65663	59671	44383	62768	55555	33427	41750	50507	55558	40730	45983	44066	67315	49476	39260	62247	46168
Q9ULC6	17636	23558	23669	28916	17734	22506	23159	27642	22044	15988	22476	22526	23337	17636	27341	26663	20976	30749	88740	37745	29870	20012	31285	90660
P55789	4227	3541	4450	4633	3445	4371	4719	5343	4008	3127	4761	4212	3173	3043	6315	4484	2835	4152	4038	5058	4569	4629	4365	4869
P12644	220613	309985	412658	19101	277012	126634	418488	434654	131811	77588	409096	384306	1133950	514878	2353140	665457	735080	1562510	490742	307537	955357	1849520	296505	492732
P49914	13954	18210	33170	36560	22329	33676	31016	22519	35798	28910	23755	27529	8914	8169	14441	10279	8766	9701	10195	7996	11387	8994	8630	7582
Q06278	76377	261100	207450	123524	81765	104071	227003	133559	182980	151884	117322	252198	114562	150638	270951	248599	157092	158607	125120	136649	267466	178318	100995	142371
Q9UKY7	37397	64404	86573	52429	45456	51554	57592	74953	82366	44905	66268	68252	44097	44748	100119	57833	44853	58388	57278	123223	63521	66590	113732	59533
P61586	5824	16358	12300	19302	4116	13360	9587	11774	15769	4494	9876	11890	4306	3695	26477	11156	2620	14871	12717	13313	11241	5876	15892	13019
P61289	33957	32399	57379	53437	35577	48172	47221	51237	42170	32415	53987	44106	62921	51172	82234	42597	62088	45696	49195	90904	46911	100317	80057	49841
Q8NBS9	128092	172019	187047	128599	124107	114282	160819	168932	154246	103560	152797	143261	159621	225200	300258	314661	170291	221174	208259	886631	228787	214548	813744	236618
Q9Y2V2	79432	100235	109071	97381	59861	101154	89766	95621	104753	74234	96732	80276	93455	72311	228425	85951	96988	158476	98517	164623	126121	166090	152149	88051
P25325	257827	329919	365884	544763	245439	416965	566373	371110	391425	251977	321781	484921	164924	177455	227095	232358	169441	196665	178760	303507	232932	165618	263221	192950
Q06033	67698	95610	105341	94389	71855	85665	104478	129538	87924	59314	127409	103213	100646	74520	241342	99314	131935	128462	124578	171120	188178	167466	161155	141816
Q9Y376	55678	59482	55068	113609	61500	98509	76708	99120	64061	47178	86133	73340	42912	50734	70935	61193	45081	51218	48749	100292	63398	47200	73631	57558
P49789	90705	116734	116214	148914	82168	131644	129393	129271	161891	107911	134740	131753	48395	40145	97778	48110	43886	71467	52291	77061	51501	71241	78558	54511
Q9Y4K1	35003	45871	55799	56316	35216	51921	60199	58204	50027	33094	57610	59753	38043	45714	67135	67531	48214	53211	63274	150947	62477	50477	139007	73027
Q9HBG4	67766	92824	107114	127564	73201	116767	113717	123884	110748	78887	115885	104531	91322	75465	122129	95376	84692	125313	106761	124459	104863	89472	110905	114926
Q9Y3I0	104176	143042	149214	141764	106352	125383	134607	145602	136562	99429	140455	123080	109234	111156	175010	149769	127989	131137	118886	157935	159156	126601	143251	94445
Q8IZP0	10763	15898	14579	14679	8556	14008	17559	17744	16743	11675	13707	15786	11036	8591	19958	12358	9621	14705	13441	15677	9163	15316	14647	11777
P42126	239738	325709	283287	333261	191631	308667	297179	220157	306059	208537	209095	269747	90307	84805	194298	118326	104464	118227	118186	109944	147240	132293	98724	112744
Q8NI22	23510	28473	30844	29658	21153	31319	36215	32653	34656	24009	30539	36261	20852	24849	38596	33070	20681	30311	30692	54226	32453	25573	54954	27838
O15371	5836	8719	7872	8295	5068	8924	7550	8966	9166	5108	7727	8589	5374	5037	10525	9838	3517	8960	9109	13978	7588	5984	11030	9965
Q16790	41867	55498	63842	65783	46578	63463	60612	62799	64999	45665	59910	57876	74321	50455	97227	59937	69269	95101	65275	194151	94429	76960	195945	71012
O94832	9555	12653	12510	17409	10923	15001	12876	14670	12719	6635	12520	11671	5554	6846	18463	13936	5706	9582	18282	5247	9171	10687	6634	20002
P59103	130	301	220	161	60	260	210	150	221	120	210	220	190	281	612	371	200	200	230	180	290	380	180	250
P26599	163613	245023	234595	230165	164933	214577	250530	217162	248470	165083	192946	237108	150794	242188	327502	406642	196220	281127	327032	307179	306460	237949	274313	189503
Q6GMR7	44910	63192	63744	77702	44681	74547	82575	102935	85518	71935	91128	81024	29395	26226	54531	34512	35558	49805	36823	52333	44821	34538	48023	42667
P52758	491624	657072	526275	681377	356847	615480	765786	435226	744845	511621	409265	734332	266039	122312	212811	186260	175719	346351	82809	126942	236970	157590	117422	86611
P01859	501701	631260	1722615	1022938	1305143	929746	907558	2235970	733837	559582	2202099	860144	1702694	801008	675938	907925	938550	1966214	1424076	1645270	1067326	487149	1504371	1491458
P24534	147249	199500	213491	195065	151499	173575	190593	201274	185694	139562	197059	183307	138355	153523	276718	209786	166762	188300	96815	446392	215144	210377	418325	89263
Q13155	32116	53900	61374	50287	34830	48381	51804	49982	56659	32709	48505	47898	31153	34278	76466	44515	33991	43406	50561	82298	55130	45228	75892	48613
O75352	9943	13150	11166	9050	7819	7582	9813	9318	9846	6356	9192	9674	3454	8188	5563	10358	4266	5674	6667	10501	4495	4515	8259	7253
O43768	3158	5145	4794	5291	2518	5115	5704	5573	7283	4183	5929	6093	3286	4411	5606	6601	4392	6044	4142	12438	7456	3253	11421	4270
P12109	113236	158007	270545	236527	178228	216188	273728	283933	141296	89026	281289	251144	108447	232617	699740	336329	211414	152039	274644	552616	299529	483001	510003	279901
Q969L2	25110	33475	29954	32512	25082	26653	25213	46059	35482	27859	43314	29795	15108	11790	44171	15061	13854	19202	14672	20758	14900	33633	19103	15247
Q9P219	2359	16417	11402	17665	2174	14018	20692	18508	14365	7710	16809	12488	4461	8582	4171	6155	17660	13894	8938	11164	23946	4695	10918	132269
Q9H4A3	50676	70184	63164	67528	44202	61968	76889	63145	75071	59064	54925	70961	83768	88132	74757	108046	93279	111146	76313	86126	121421	53875	79003	72710
Q86UX2	68597	84078	86063	80493	61320	79321	86827	91528	79107	57202	93597	82313	93876	68037	141534	73821	62753	132130	85681	162123	67324	102368	150691	89471
Q53T59	41716	81650	74151	73595	48233	65394	81964	73632	74475	51743	73877	66831	54183	74324	70945	86672	69925	73288	65259	80796	90573	47782	75637	71215
P07996	385623	533220	697349	723031	405102	706620	557969	739270	693030	126318	724891	635668	594117	341580	746095	229471	712651	834571	608297	845023	728056	453129	1133523	403579
P48163	68125	89650	111067	134822	81251	118271	102773	96853	109286	56952	93946	106788	61240	62311	113770	77173	72572	73309	75862	104730	71849	103267	117225	93948
Q9UBQ5	75551	109109	131128	136781	89481	130333	164262	143175	149603	97518	129804	156460	79468	73375	122505	95996	69187	106482	81830	121463	85046	76712	105920	104216
Q14103	147116	216322	194780	188721	155811	161453	200970	186694	188073	130210	181064	191149	213470	212668	353053	259973	181504	240448	167499	377147	175257	257211	318950	201157
P62841	5276	9517	8425	9215	4648	8259	8048	9514	9230	4619	8737	8323	6278	6258	10402	12277	5319	9597	11871	12673	9011	6478	9913	12945
P12004	28699	38515	42629	46178	28753	40614	47303	49855	40688	29822	50522	40316	40864	50454	126684	63936	55702	55350	53772	89660	76261	89507	88634	53046
Q8TAE8	20638	48554	76034	66235	45706	61828	45877	83390	63973	42903	84575	69007	40956	33081	82065	32327	45724	74883	36974	70155	51462	63738	117901	35593
P30613	168674	174574	202737	266852	194383	233792	283634	187694	284741	240937	189421	263207	107131	190347	97676	172640	278538	96255	87818	103751	262725	43395	97167	101927
Q562E7	7546	9279	9732	11521	7130	11449	12845	12556	9767	7761	11898	11600	80804	9690	11877	11882	31877	113695	70685	33410	43354	7746	28744	66213
Q8NCW5	59452	86222	88568	90463	58219	78861	82896	71306	92671	57391	71189	73921	47777	39590	63403	46456	53731	71031	47870	89714	73569	39836	66242	41732
P50991	158167	217943	273048	249847	194174	226661	255248	265670	246649	178364	240388	232181	192460	217937	379651	256641	231963	290345	269252	298635	345866	248724	283744	281933
Q96CT7	28000	37796	47228	44772	31261	44784	44891	44861	48605	25187	41961	47234	31574	34203	78506	40712	37264	42754	40751	65551	54714	57395	60446	42556
Q96HY6	16294	29465	27304	24557	13760	22835	21759	17592	30993	15073	27924	21930	11789	12553	30067	31519	13053	20130	28440	47853	25627	20727	44079	31380
P23396	237904	316835	311889	317233	222306	301378	324566	365164	349869	256179	378515	310437	186523	206265	394528	305529	193406	263262	230799	574259	272762	283972	520978	268655
P62081	134281	196571	199743	209449	124315	182296	178303	212265	232263	139783	192319	170571	153147	191753	335323	285216	170683	234173	246777	553873	254149	232535	596375	259854
Q9NYL4	9732	13019	15864	15887	10878	14636	14321	16574	14136	10626	16393	14606	12527	14268	25086	18333	14718	18272	19043	73844	18088	17722	61936	17928
Q96BY6	13266	18904	19333	18639	8693	16921	17989	20685	13803	10052	17097	14548	11735	14216	30991	20202	13013	19998	24934	54275	25119	19093	49746	24240
P0CG38	67887	74720	17824	34054	22309	31721	49256	36048	39978	31830	31758	41248	33856	79629	53671	146072	30348	76867	76168	32419	60836	27815	25377	57997
O95487	1625	3589	4240	4236	1401	4141	2346	3264	4979	1952	3141	2414	2096	1442	5572	2144	801	6126	5367	12411	3799	3079	10220	6245
P15313	108264	140105	202854	245658	120352	231801	170244	203074	223234	113992	180743	165461	237820	106158	196839	145762	221988	327779	135504	190051	284481	169562	188207	147204
Q86V81	48232	70881	79738	72200	56447	63635	85621	85982	64960	50791	79961	77348	55320	77582	102307	116146	63868	85991	58600	109740	103775	73501	109832	85945
Q6NUK1	105049	140406	143169	179126	105099	158816	149522	162969	140989	96510	167149	141471	129091	153530	192795	182660	128174	173591	148586	212047	164309	132411	207360	156867
P0DJI9	46946	65839	199946	73814	140796	68124	85272	499921	67444	46494	484155	73010	152704	57614	91662	84055	62134	232855	71985	136594	85556	63226	129608	69221
Q96KP4	947860	1246931	1420110	1583207	1012891	1450485	1566493	1781260	1029667	726110	1749666	1473139	1135482	2779790	1073443	3652400	1549845	1510492	1555128	831198	2105568	749678	731279	1658622
O43451	234892	306954	145557	130745	104790	116687	224894	114632	137647	95027	107031	209279	45924	47245	73039	61972	51300	70623	69036	78090	65291	47906	72783	70640
P11586	167615	224632	243858	237171	159053	212962	274590	216729	264480	207720	212764	257418	190244	166820	136460	216778	208806	252904	159981	130037	270774	93151	113813	163070
P14209	10054	13684	11389	17076	6951	15464	9105	12287	8201	3876	12558	8294	5539	10630	13067	16132	7775	12687	10772	23016	10820	9653	21333	13022
P28288	20032	33790	29440	30840	15453	27280	28752	32794	41245	23310	30038	28009	9548	11410	22004	20189	10813	16508	21700	31145	16020	14937	25670	22308
P46379	13622	21945	25378	19560	13151	22783	19400	23944	22472	14146	25128	17618	13155	11652	34464	19057	11239	19189	24054	37266	21441	18642	39395	20719
Q8TEX9	5811	11323	13361	11924	6397	10236	8603	11796	12303	5477	11719	8270	9307	8035	22686	15100	6331	14797	13072	24609	12281	13670	22569	15500
P62070	6331	9743	8843	8881	4978	8530	8418	6370	9319	5821	7271	8743	3027	2259	4553	3930	3311	4834	3294	3463	5007	3163	3550	2423
Q9Y5J7	122422	155148	168730	142323	121253	191740	149961	177302	198865	130800	173680	151384	135225	78902	144213	86848	104976	129250	110168	135253	136542	95701	123627	98082
Q13885	26460	35640	39627	39415	29263	34924	31076	44128	35476	24922	41977	28535	12688	16582	38168	23128	22635	17521	23980	44068	29998	26566	39097	26083
Q3L8U1	14284	23051	18660	17959	13199	17102	16372	23044	20494	13570	18965	17642	18863	18830	32186	20696	14125	26012	14805	32828	19013	20228	31726	13677
Q9H7Z7	63489	144634	147966	96084	64633	122529	100831	115552	155779	64653	151906	132286	49815	60481	136837	93505	70055	118509	97065	137200	117835	76672	156931	72718
P45880	268964	389330	300979	384833	214347	336375	246046	347999	336749	212625	345698	212045	171268	101386	346003	146134	152669	228109	156872	563039	205036	225019	532748	166202
Q96AP7	16981	22917	29229	37285	19820	31505	32927	30945	27815	19474	30441	30807	34247	26474	34011	37927	27204	49947	28336	40855	29910	19711	38123	35473
Q9C0D6	7737	8729	9975	15467	10581	9984	18205	13827	9683	8703	12010	9083	10228	6080	9866	10491	9336	12700	11264	20173	14291	9116	11424	19391
Q96TC7	29088	40099	50365	54212	34658	48212	64086	50408	49169	34094	47722	52118	34151	47781	47429	66247	35394	42033	46519	49892	54499	32900	44153	48142
Q9Y3E7	118263	150880	132120	136872	93805	126215	136707	155890	137402	92310	148059	125853	331033	192349	269766	253191	311755	392012	155873	157010	385678	225200	146773	160572
Q08722	15525	22958	25925	28850	17428	24631	29367	30500	24904	15938	28577	23435	27617	14530	27890	63057	28075	35809	27065	47987	31383	19575	42847	27221
Q96HD9	96481	121634	102575	131799	71445	113721	136725	116263	135982	99449	106674	127511	47611	62774	66575	77077	59023	64624	66856	86827	79105	46649	76519	71976
P01034	27507	42353	47601	83621	17282	68476	66440	49543	66742	35037	40421	43183	27194	18782	59071	37217	22619	35468	31237	145768	40920	37553	77877	48787
Q9P0M6	68633	79867	79366	74126	52656	71295	75334	74001	71791	52313	85493	77458	46352	43694	63079	59649	53177	52607	59833	51660	66075	48495	52579	63069
A6NJG2	17044	22402	30235	40330	23514	35921	34311	124907	34297	25981	121076	33429	31116	20743	22989	28057	27821	39587	23249	36741	96179	18307	31831	24393
O75915	67027	95029	117295	88286	72436	87651	94503	112316	83950	61793	99251	88638	80608	72741	132122	122095	82292	109534	108012	214206	112348	78113	185031	158130
P60468	3762	6182	6062	6088	4950	5335	4679	8287	6520	4735	7479	3970	3397	4850	13234	6813	4536	5656	4727	24621	5669	8180	21893	5736
P04040	335028	436428	549019	623778	402235	571521	666140	517178	593772	442783	496778	611759	175165	285111	217754	355365	249313	238338	237604	198178	330696	157213	154931	255295
[truncated: 1,124 more rows]
